# Supplementary material for: Pore-forming Esx proteins mediate toxin secretion by Mycobacterium tuberculosis
Source: Nat Commun. 2021 Jan 15;12:394. doi: 10.1038/s41467-020-20533-1 (PMC7810871; doi:10.1038/s41467-020-20533-1)
Supplement: Supplementary file 4 — Supplementary Data 1 [file 41467_2020_20533_MOESM4_ESM.zip]

Archive with 4 entries (4 files):
- SupplDataFile1_EsxEF-Truncated-EsxF-CTD_Rosetta_C5_Pentamer.pdb
- SupplDataFile2_EsxEF-CTDTrunc-RigidBodyFitting_Pentamer.pdb
- SupplDataFile3_EsxEF_SwissModel_FullLength_Heterodimer.pdb
- SupplDataFile4_EsxEF_SwissModel_EsxF_CTD_Truncated_Heterodimer.pdb
