# Supplementary material for: Pore-forming Esx proteins mediate toxin secretion by Mycobacterium tuberculosis
Source: Nat Commun. 2021 Jan 15;12:394. doi: 10.1038/s41467-020-20533-1 (PMC7810871; doi:10.1038/s41467-020-20533-1)
Supplement: Supplementary file 4 — Supplementary Data 1 [file 41467_2020_20533_MOESM4_ESM.zip › SupplDataFile1_EsxEF-Truncated-EsxF-CTD_Rosetta_C5_Pentamer.pdb]

HELIX    1   1 PRO A    6  MET A   37  1                                  32
HELIX    2   2 SER A   45  ALA A   77  1                                  33
HELIX    3   3 PRO B   97  ARG B  127  1                                  31
HELIX    4   4 HIS B  129  TRP B  132  1                                   4
HELIX    5   5 ALA B  138  TYR B  172  1                                  35
HELIX    6   6 PRO C  190  MET C  221  1                                  32
HELIX    7   7 SER C  229  ALA C  261  1                                  33
HELIX    8   8 PRO D  281  ARG D  311  1                                  31
HELIX    9   9 HIS D  313  TRP D  316  1                                   4
HELIX   10  10 ALA D  322  TYR D  356  1                                  35
HELIX   11  11 PRO E  374  MET E  405  1                                  32
HELIX   12  12 SER E  413  ALA E  445  1                                  33
HELIX   13  13 PRO F  465  ARG F  495  1                                  31
HELIX   14  14 HIS F  497  TRP F  500  1                                   4
HELIX   15  15 ALA F  506  TYR F  540  1                                  35
HELIX   16  16 PRO G  558  MET G  589  1                                  32
HELIX   17  17 SER G  597  ALA G  629  1                                  33
HELIX   18  18 PRO H  649  ARG H  679  1                                  31
HELIX   19  19 HIS H  681  TRP H  684  1                                   4
HELIX   20  20 ALA H  690  TYR H  724  1                                  35
HELIX   21  21 PRO I  742  MET I  773  1                                  32
HELIX   22  22 SER I  781  ALA I  813  1                                  33
HELIX   23  23 PRO J  833  ARG J  863  1                                  31
HELIX   24  24 HIS J  865  TRP J  868  1                                   4
HELIX   25  25 ALA J  874  TYR J  908  1                                  35
ATOM      1  N   THR A   1      75.061 105.669  62.099  1.00  0.00           N
ATOM      2  CA  THR A   1      73.959 106.636  61.751  1.00  0.00           C
ATOM      3  C   THR A   1      74.457 108.046  61.611  1.00  0.00           C
ATOM      4  O   THR A   1      74.703 108.483  60.498  1.00  0.00           O
ATOM      5  CB  THR A   1      72.833 106.628  62.802  1.00  0.00           C
ATOM      6  OG1 THR A   1      73.374 106.963  64.087  1.00  0.00           O
ATOM      7  CG2 THR A   1      72.180 105.256  62.872  1.00  0.00           C
ATOM      8 1H   THR A   1      74.684 104.747  62.182  1.00  0.00           H
ATOM      9 2H   THR A   1      75.756 105.681  61.380  1.00  0.00           H
ATOM     10 3H   THR A   1      75.478 105.936  62.968  1.00  0.00           H
ATOM     11  HA  THR A   1      73.528 106.339  60.794  1.00  0.00           H
ATOM     12  HB  THR A   1      72.080 107.369  62.536  1.00  0.00           H
ATOM     13  HG1 THR A   1      73.219 106.237  64.697  1.00  0.00           H
ATOM     14 1HG2 THR A   1      71.387 105.268  63.620  1.00  0.00           H
ATOM     15 2HG2 THR A   1      71.758 105.003  61.898  1.00  0.00           H
ATOM     16 3HG2 THR A   1      72.926 104.511  63.147  1.00  0.00           H
ATOM     17  N   LEU A   2      74.665 108.790  62.717  1.00  0.00           N
ATOM     18  CA  LEU A   2      75.085 110.180  62.666  1.00  0.00           C
ATOM     19  C   LEU A   2      76.058 110.392  63.807  1.00  0.00           C
ATOM     20  O   LEU A   2      76.282 109.474  64.592  1.00  0.00           O
ATOM     21  CB  LEU A   2      73.887 111.148  62.822  1.00  0.00           C
ATOM     22  CG  LEU A   2      72.862 111.080  61.670  1.00  0.00           C
ATOM     23  CD1 LEU A   2      71.423 111.362  62.109  1.00  0.00           C
ATOM     24  CD2 LEU A   2      73.260 111.930  60.458  1.00  0.00           C
ATOM     25  H   LEU A   2      74.519 108.353  63.616  1.00  0.00           H
ATOM     26  HA  LEU A   2      75.567 110.361  61.705  1.00  0.00           H
ATOM     27 1HB  LEU A   2      73.372 110.918  63.754  1.00  0.00           H
ATOM     28 2HB  LEU A   2      74.268 112.167  62.884  1.00  0.00           H
ATOM     29  HG  LEU A   2      72.763 110.049  61.331  1.00  0.00           H
ATOM     30 1HD1 LEU A   2      70.760 111.295  61.247  1.00  0.00           H
ATOM     31 2HD1 LEU A   2      71.120 110.628  62.856  1.00  0.00           H
ATOM     32 3HD1 LEU A   2      71.362 112.361  62.538  1.00  0.00           H
ATOM     33 1HD2 LEU A   2      72.499 111.839  59.683  1.00  0.00           H
ATOM     34 2HD2 LEU A   2      73.348 112.975  60.760  1.00  0.00           H
ATOM     35 3HD2 LEU A   2      74.217 111.584  60.069  1.00  0.00           H
ATOM     36  N   ARG A   3      76.682 111.582  63.896  1.00  0.00           N
ATOM     37  CA  ARG A   3      77.577 111.939  64.983  1.00  0.00           C
ATOM     38  C   ARG A   3      76.831 112.747  66.031  1.00  0.00           C
ATOM     39  O   ARG A   3      76.235 112.211  66.954  1.00  0.00           O
ATOM     40  CB  ARG A   3      78.763 112.741  64.468  1.00  0.00           C
ATOM     41  CG  ARG A   3      79.823 113.058  65.511  1.00  0.00           C
ATOM     42  CD  ARG A   3      80.949 113.835  64.932  1.00  0.00           C
ATOM     43  NE  ARG A   3      81.658 113.083  63.910  1.00  0.00           N
ATOM     44  CZ  ARG A   3      82.623 112.177  64.158  1.00  0.00           C
ATOM     45  NH1 ARG A   3      82.983 111.921  65.397  1.00  0.00           N
ATOM     46  NH2 ARG A   3      83.209 111.544  63.157  1.00  0.00           N
ATOM     47  H   ARG A   3      76.510 112.253  63.160  1.00  0.00           H
ATOM     48  HA  ARG A   3      77.953 111.022  65.437  1.00  0.00           H
ATOM     49 1HB  ARG A   3      79.249 112.196  63.659  1.00  0.00           H
ATOM     50 2HB  ARG A   3      78.411 113.688  64.057  1.00  0.00           H
ATOM     51 1HG  ARG A   3      79.378 113.645  66.315  1.00  0.00           H
ATOM     52 2HG  ARG A   3      80.222 112.127  65.918  1.00  0.00           H
ATOM     53 1HD  ARG A   3      80.564 114.748  64.478  1.00  0.00           H
ATOM     54 2HD  ARG A   3      81.656 114.092  65.719  1.00  0.00           H
ATOM     55  HE  ARG A   3      81.409 113.252  62.944  1.00  0.00           H
ATOM     56 1HH1 ARG A   3      82.533 112.405  66.163  1.00  0.00           H
ATOM     57 2HH1 ARG A   3      83.705 111.243  65.584  1.00  0.00           H
ATOM     58 1HH2 ARG A   3      82.934 111.740  62.205  1.00  0.00           H
ATOM     59 2HH2 ARG A   3      83.933 110.865  63.344  1.00  0.00           H
ATOM     60  N   VAL A   4      76.813 114.084  65.894  1.00  0.00           N
ATOM     61  CA  VAL A   4      76.226 114.984  66.862  1.00  0.00           C
ATOM     62  C   VAL A   4      74.776 115.286  66.532  1.00  0.00           C
ATOM     63  O   VAL A   4      74.181 116.142  67.169  1.00  0.00           O
ATOM     64  CB  VAL A   4      77.023 116.301  66.915  1.00  0.00           C
ATOM     65  CG1 VAL A   4      76.904 117.048  65.595  1.00  0.00           C
ATOM     66  CG2 VAL A   4      76.528 117.160  68.068  1.00  0.00           C
ATOM     67  H   VAL A   4      77.240 114.467  65.063  1.00  0.00           H
ATOM     68  HA  VAL A   4      76.265 114.510  67.844  1.00  0.00           H
ATOM     69  HB  VAL A   4      78.078 116.070  67.061  1.00  0.00           H
ATOM     70 1HG1 VAL A   4      77.475 117.976  65.649  1.00  0.00           H
ATOM     71 2HG1 VAL A   4      77.299 116.428  64.790  1.00  0.00           H
ATOM     72 3HG1 VAL A   4      75.858 117.278  65.399  1.00  0.00           H
ATOM     73 1HG2 VAL A   4      77.095 118.089  68.099  1.00  0.00           H
ATOM     74 2HG2 VAL A   4      75.471 117.386  67.925  1.00  0.00           H
ATOM     75 3HG2 VAL A   4      76.660 116.622  69.006  1.00  0.00           H
ATOM     76  N   GLU A   5      74.143 114.628  65.525  1.00  0.00           N
ATOM     77  CA  GLU A   5      72.810 115.025  65.060  1.00  0.00           C
ATOM     78  C   GLU A   5      71.796 115.103  66.193  1.00  0.00           C
ATOM     79  O   GLU A   5      71.734 114.125  66.939  1.00  0.00           O
ATOM     80  CB  GLU A   5      72.201 114.095  63.980  1.00  0.00           C
ATOM     81  CG  GLU A   5      70.855 114.614  63.389  1.00  0.00           C
ATOM     82  CD  GLU A   5      70.999 115.740  62.373  1.00  0.00           C
ATOM     83  OE1 GLU A   5      69.978 116.451  62.201  1.00  0.00           O
ATOM     84  OE2 GLU A   5      72.102 115.905  61.797  1.00  0.00           O
ATOM     85  H   GLU A   5      74.603 113.844  65.087  1.00  0.00           H
ATOM     86  HA  GLU A   5      72.880 116.020  64.617  1.00  0.00           H
ATOM     87 1HB  GLU A   5      72.910 113.975  63.161  1.00  0.00           H
ATOM     88 2HB  GLU A   5      72.027 113.107  64.408  1.00  0.00           H
ATOM     89 1HG  GLU A   5      70.341 113.786  62.900  1.00  0.00           H
ATOM     90 2HG  GLU A   5      70.223 114.967  64.203  1.00  0.00           H
ATOM     91  N   PRO A   6      70.987 116.155  66.394  1.00  0.00           N
ATOM     92  CA  PRO A   6      69.883 116.186  67.343  1.00  0.00           C
ATOM     93  C   PRO A   6      69.049 114.931  67.398  1.00  0.00           C
ATOM     94  O   PRO A   6      68.673 114.538  68.491  1.00  0.00           O
ATOM     95  CB  PRO A   6      69.050 117.367  66.831  1.00  0.00           C
ATOM     96  CG  PRO A   6      70.052 118.280  66.212  1.00  0.00           C
ATOM     97  CD  PRO A   6      71.018 117.357  65.515  1.00  0.00           C
ATOM     98  HA  PRO A   6      70.278 116.382  68.351  1.00  0.00           H
ATOM     99 1HB  PRO A   6      68.295 117.011  66.114  1.00  0.00           H
ATOM    100 2HB  PRO A   6      68.506 117.833  67.665  1.00  0.00           H
ATOM    101 1HG  PRO A   6      69.556 118.973  65.518  1.00  0.00           H
ATOM    102 2HG  PRO A   6      70.536 118.893  66.985  1.00  0.00           H
ATOM    103 1HD  PRO A   6      70.645 117.128  64.507  1.00  0.00           H
ATOM    104 2HD  PRO A   6      72.008 117.834  65.464  1.00  0.00           H
ATOM    105  N   ALA A   7      68.807 114.247  66.264  1.00  0.00           N
ATOM    106  CA  ALA A   7      68.180 112.946  66.241  1.00  0.00           C
ATOM    107  C   ALA A   7      68.922 111.850  66.999  1.00  0.00           C
ATOM    108  O   ALA A   7      68.347 111.122  67.807  1.00  0.00           O
ATOM    109  CB  ALA A   7      68.026 112.501  64.775  1.00  0.00           C
ATOM    110  H   ALA A   7      69.083 114.677  65.393  1.00  0.00           H
ATOM    111  HA  ALA A   7      67.212 113.029  66.734  1.00  0.00           H
ATOM    112 1HB  ALA A   7      67.553 111.520  64.741  1.00  0.00           H
ATOM    113 2HB  ALA A   7      67.405 113.221  64.240  1.00  0.00           H
ATOM    114 3HB  ALA A   7      69.006 112.448  64.306  1.00  0.00           H
ATOM    115  N   VAL A   8      70.245 111.735  66.786  1.00  0.00           N
ATOM    116  CA  VAL A   8      71.108 110.823  67.511  1.00  0.00           C
ATOM    117  C   VAL A   8      71.284 111.265  68.953  1.00  0.00           C
ATOM    118  O   VAL A   8      71.081 110.477  69.872  1.00  0.00           O
ATOM    119  CB  VAL A   8      72.433 110.646  66.769  1.00  0.00           C
ATOM    120  CG1 VAL A   8      73.567 110.142  67.667  1.00  0.00           C
ATOM    121  CG2 VAL A   8      72.217 109.613  65.648  1.00  0.00           C
ATOM    122  H   VAL A   8      70.644 112.331  66.074  1.00  0.00           H
ATOM    123  HA  VAL A   8      70.652 109.833  67.501  1.00  0.00           H
ATOM    124  HB  VAL A   8      72.734 111.606  66.349  1.00  0.00           H
ATOM    125 1HG1 VAL A   8      74.479 110.040  67.078  1.00  0.00           H
ATOM    126 2HG1 VAL A   8      73.735 110.854  68.474  1.00  0.00           H
ATOM    127 3HG1 VAL A   8      73.295 109.174  68.086  1.00  0.00           H
ATOM    128 1HG2 VAL A   8      73.148 109.470  65.102  1.00  0.00           H
ATOM    129 2HG2 VAL A   8      71.901 108.666  66.084  1.00  0.00           H
ATOM    130 3HG2 VAL A   8      71.448 109.974  64.965  1.00  0.00           H
ATOM    131  N   MET A   9      71.569 112.563  69.206  1.00  0.00           N
ATOM    132  CA  MET A   9      71.708 113.097  70.543  1.00  0.00           C
ATOM    133  C   MET A   9      70.448 112.917  71.350  1.00  0.00           C
ATOM    134  O   MET A   9      70.533 112.402  72.446  1.00  0.00           O
ATOM    135  CB  MET A   9      72.073 114.599  70.565  1.00  0.00           C
ATOM    136  CG  MET A   9      73.488 114.913  70.067  1.00  0.00           C
ATOM    137  SD  MET A   9      73.996 116.642  70.318  1.00  0.00           S
ATOM    138  CE  MET A   9      72.646 117.537  69.522  1.00  0.00           C
ATOM    139  H   MET A   9      71.687 113.182  68.415  1.00  0.00           H
ATOM    140  HA  MET A   9      72.501 112.549  71.053  1.00  0.00           H
ATOM    141 1HB  MET A   9      71.370 115.153  69.946  1.00  0.00           H
ATOM    142 2HB  MET A   9      71.984 114.980  71.583  1.00  0.00           H
ATOM    143 1HG  MET A   9      74.206 114.278  70.586  1.00  0.00           H
ATOM    144 2HG  MET A   9      73.553 114.700  69.001  1.00  0.00           H
ATOM    145 1HE  MET A   9      72.826 118.610  69.599  1.00  0.00           H
ATOM    146 2HE  MET A   9      72.590 117.252  68.470  1.00  0.00           H
ATOM    147 3HE  MET A   9      71.705 117.291  70.014  1.00  0.00           H
ATOM    148  N   GLN A  10      69.247 113.236  70.847  1.00  0.00           N
ATOM    149  CA  GLN A  10      67.990 112.993  71.529  1.00  0.00           C
ATOM    150  C   GLN A  10      67.661 111.531  71.713  1.00  0.00           C
ATOM    151  O   GLN A  10      67.127 111.149  72.747  1.00  0.00           O
ATOM    152  CB  GLN A  10      66.830 113.668  70.785  1.00  0.00           C
ATOM    153  CG  GLN A  10      66.825 115.196  70.981  1.00  0.00           C
ATOM    154  CD  GLN A  10      66.300 115.562  72.361  1.00  0.00           C
ATOM    155  OE1 GLN A  10      67.044 115.844  73.294  1.00  0.00           O
ATOM    156  NE2 GLN A  10      64.959 115.533  72.517  1.00  0.00           N
ATOM    157  H   GLN A  10      69.236 113.672  69.935  1.00  0.00           H
ATOM    158  HA  GLN A  10      68.052 113.418  72.530  1.00  0.00           H
ATOM    159 1HB  GLN A  10      66.904 113.446  69.720  1.00  0.00           H
ATOM    160 2HB  GLN A  10      65.885 113.261  71.140  1.00  0.00           H
ATOM    161 1HG  GLN A  10      67.845 115.569  70.876  1.00  0.00           H
ATOM    162 2HG  GLN A  10      66.183 115.648  70.224  1.00  0.00           H
ATOM    163 1HE2 GLN A  10      64.552 115.764  73.402  1.00  0.00           H
ATOM    164 2HE2 GLN A  10      64.370 115.282  71.748  1.00  0.00           H
ATOM    165  N   GLY A  11      67.982 110.658  70.736  1.00  0.00           N
ATOM    166  CA  GLY A  11      67.816 109.211  70.887  1.00  0.00           C
ATOM    167  C   GLY A  11      68.646 108.654  72.014  1.00  0.00           C
ATOM    168  O   GLY A  11      68.263 107.721  72.718  1.00  0.00           O
ATOM    169  H   GLY A  11      68.351 111.022  69.869  1.00  0.00           H
ATOM    170 1HA  GLY A  11      66.766 108.983  71.071  1.00  0.00           H
ATOM    171 2HA  GLY A  11      68.095 108.714  69.959  1.00  0.00           H
ATOM    172  N   PHE A  12      69.810 109.268  72.240  1.00  0.00           N
ATOM    173  CA  PHE A  12      70.662 109.001  73.366  1.00  0.00           C
ATOM    174  C   PHE A  12      70.273 109.749  74.639  1.00  0.00           C
ATOM    175  O   PHE A  12      70.320 109.181  75.721  1.00  0.00           O
ATOM    176  CB  PHE A  12      72.119 109.266  72.929  1.00  0.00           C
ATOM    177  CG  PHE A  12      72.564 108.280  71.868  1.00  0.00           C
ATOM    178  CD1 PHE A  12      72.254 106.904  71.928  1.00  0.00           C
ATOM    179  CD2 PHE A  12      73.396 108.720  70.827  1.00  0.00           C
ATOM    180  CE1 PHE A  12      72.790 106.001  71.002  1.00  0.00           C
ATOM    181  CE2 PHE A  12      73.987 107.805  69.943  1.00  0.00           C
ATOM    182  CZ  PHE A  12      73.682 106.447  70.026  1.00  0.00           C
ATOM    183  H   PHE A  12      70.093 109.962  71.563  1.00  0.00           H
ATOM    184  HA  PHE A  12      70.598 107.940  73.605  1.00  0.00           H
ATOM    185 1HB  PHE A  12      72.202 110.281  72.540  1.00  0.00           H
ATOM    186 2HB  PHE A  12      72.777 109.193  73.794  1.00  0.00           H
ATOM    187  HD1 PHE A  12      71.586 106.543  72.710  1.00  0.00           H
ATOM    188  HD2 PHE A  12      73.639 109.782  70.756  1.00  0.00           H
ATOM    189  HE1 PHE A  12      72.509 104.949  71.042  1.00  0.00           H
ATOM    190  HE2 PHE A  12      74.689 108.160  69.189  1.00  0.00           H
ATOM    191  HZ  PHE A  12      74.136 105.737  69.336  1.00  0.00           H
ATOM    192  N   ALA A  13      69.858 111.024  74.563  1.00  0.00           N
ATOM    193  CA  ALA A  13      69.428 111.853  75.666  1.00  0.00           C
ATOM    194  C   ALA A  13      68.175 111.348  76.312  1.00  0.00           C
ATOM    195  O   ALA A  13      68.113 111.210  77.518  1.00  0.00           O
ATOM    196  CB  ALA A  13      69.173 113.294  75.215  1.00  0.00           C
ATOM    197  H   ALA A  13      69.859 111.409  73.629  1.00  0.00           H
ATOM    198  HA  ALA A  13      70.209 111.836  76.427  1.00  0.00           H
ATOM    199 1HB  ALA A  13      68.851 113.891  76.068  1.00  0.00           H
ATOM    200 2HB  ALA A  13      70.090 113.715  74.803  1.00  0.00           H
ATOM    201 3HB  ALA A  13      68.395 113.303  74.452  1.00  0.00           H
ATOM    202  N   ALA A  14      67.162 110.961  75.530  1.00  0.00           N
ATOM    203  CA  ALA A  14      65.922 110.412  76.027  1.00  0.00           C
ATOM    204  C   ALA A  14      66.131 109.121  76.814  1.00  0.00           C
ATOM    205  O   ALA A  14      65.535 108.887  77.863  1.00  0.00           O
ATOM    206  CB  ALA A  14      64.999 110.202  74.815  1.00  0.00           C
ATOM    207  H   ALA A  14      67.288 111.067  74.533  1.00  0.00           H
ATOM    208  HA  ALA A  14      65.482 111.135  76.714  1.00  0.00           H
ATOM    209 1HB  ALA A  14      64.048 109.786  75.149  1.00  0.00           H
ATOM    210 2HB  ALA A  14      64.824 111.158  74.322  1.00  0.00           H
ATOM    211 3HB  ALA A  14      65.468 109.514  74.114  1.00  0.00           H
ATOM    212  N   SER A  15      67.057 108.274  76.333  1.00  0.00           N
ATOM    213  CA  SER A  15      67.597 107.162  77.093  1.00  0.00           C
ATOM    214  C   SER A  15      68.393 107.592  78.319  1.00  0.00           C
ATOM    215  O   SER A  15      68.224 107.040  79.403  1.00  0.00           O
ATOM    216  CB  SER A  15      68.478 106.317  76.193  1.00  0.00           C
ATOM    217  OG  SER A  15      67.722 105.704  75.184  1.00  0.00           O
ATOM    218  H   SER A  15      67.386 108.432  75.391  1.00  0.00           H
ATOM    219  HA  SER A  15      66.767 106.554  77.455  1.00  0.00           H
ATOM    220 1HB  SER A  15      69.247 106.945  75.744  1.00  0.00           H
ATOM    221 2HB  SER A  15      68.981 105.556  76.787  1.00  0.00           H
ATOM    222  HG  SER A  15      67.849 106.238  74.396  1.00  0.00           H
ATOM    223  N   LEU A  16      69.263 108.624  78.204  1.00  0.00           N
ATOM    224  CA  LEU A  16      70.017 109.176  79.319  1.00  0.00           C
ATOM    225  C   LEU A  16      69.142 109.716  80.420  1.00  0.00           C
ATOM    226  O   LEU A  16      69.353 109.370  81.574  1.00  0.00           O
ATOM    227  CB  LEU A  16      70.940 110.295  78.821  1.00  0.00           C
ATOM    228  CG  LEU A  16      71.885 110.896  79.870  1.00  0.00           C
ATOM    229  CD1 LEU A  16      71.208 112.083  80.541  1.00  0.00           C
ATOM    230  CD2 LEU A  16      72.256 109.829  80.889  1.00  0.00           C
ATOM    231  H   LEU A  16      69.382 109.021  77.284  1.00  0.00           H
ATOM    232  HA  LEU A  16      70.625 108.382  79.752  1.00  0.00           H
ATOM    233 1HB  LEU A  16      71.552 109.905  78.009  1.00  0.00           H
ATOM    234 2HB  LEU A  16      70.324 111.104  78.427  1.00  0.00           H
ATOM    235  HG  LEU A  16      72.789 111.260  79.380  1.00  0.00           H
ATOM    236 1HD1 LEU A  16      71.880 112.510  81.287  1.00  0.00           H
ATOM    237 2HD1 LEU A  16      70.972 112.838  79.793  1.00  0.00           H
ATOM    238 3HD1 LEU A  16      70.291 111.752  81.027  1.00  0.00           H
ATOM    239 1HD2 LEU A  16      72.928 110.255  81.634  1.00  0.00           H
ATOM    240 2HD2 LEU A  16      71.353 109.465  81.380  1.00  0.00           H
ATOM    241 3HD2 LEU A  16      72.753 109.001  80.384  1.00  0.00           H
ATOM    242  N   ASP A  17      68.121 110.523  80.107  1.00  0.00           N
ATOM    243  CA  ASP A  17      67.240 111.171  81.049  1.00  0.00           C
ATOM    244  C   ASP A  17      66.535 110.173  81.931  1.00  0.00           C
ATOM    245  O   ASP A  17      66.475 110.353  83.142  1.00  0.00           O
ATOM    246  CB  ASP A  17      66.203 112.023  80.311  1.00  0.00           C
ATOM    247  CG  ASP A  17      66.801 113.279  79.692  1.00  0.00           C
ATOM    248  OD1 ASP A  17      67.888 113.645  80.071  1.00  0.00           O
ATOM    249  OD2 ASP A  17      66.165 113.859  78.845  1.00  0.00           O
ATOM    250  H   ASP A  17      67.979 110.670  79.118  1.00  0.00           H
ATOM    251  HA  ASP A  17      67.835 111.823  81.689  1.00  0.00           H
ATOM    252 1HB  ASP A  17      65.740 111.431  79.521  1.00  0.00           H
ATOM    253 2HB  ASP A  17      65.414 112.318  81.005  1.00  0.00           H
ATOM    254  N   GLY A  18      66.076 109.041  81.357  1.00  0.00           N
ATOM    255  CA  GLY A  18      65.518 107.959  82.155  1.00  0.00           C
ATOM    256  C   GLY A  18      66.523 107.328  83.093  1.00  0.00           C
ATOM    257  O   GLY A  18      66.233 107.097  84.259  1.00  0.00           O
ATOM    258  H   GLY A  18      66.120 108.940  80.353  1.00  0.00           H
ATOM    259 1HA  GLY A  18      64.681 108.335  82.744  1.00  0.00           H
ATOM    260 2HA  GLY A  18      65.125 107.187  81.495  1.00  0.00           H
ATOM    261  N   ALA A  19      67.767 107.090  82.635  1.00  0.00           N
ATOM    262  CA  ALA A  19      68.859 106.635  83.476  1.00  0.00           C
ATOM    263  C   ALA A  19      69.310 107.659  84.524  1.00  0.00           C
ATOM    264  O   ALA A  19      69.563 107.320  85.675  1.00  0.00           O
ATOM    265  CB  ALA A  19      70.030 106.144  82.607  1.00  0.00           C
ATOM    266  H   ALA A  19      67.935 107.243  81.651  1.00  0.00           H
ATOM    267  HA  ALA A  19      68.514 105.765  84.035  1.00  0.00           H
ATOM    268 1HB  ALA A  19      70.842 105.805  83.250  1.00  0.00           H
ATOM    269 2HB  ALA A  19      69.696 105.319  81.979  1.00  0.00           H
ATOM    270 3HB  ALA A  19      70.382 106.960  81.977  1.00  0.00           H
ATOM    271  N   ALA A  20      69.397 108.954  84.188  1.00  0.00           N
ATOM    272  CA  ALA A  20      69.662 110.046  85.100  1.00  0.00           C
ATOM    273  C   ALA A  20      68.586 110.196  86.165  1.00  0.00           C
ATOM    274  O   ALA A  20      68.878 110.268  87.358  1.00  0.00           O
ATOM    275  CB  ALA A  20      69.766 111.348  84.283  1.00  0.00           C
ATOM    276  H   ALA A  20      69.260 109.155  83.207  1.00  0.00           H
ATOM    277  HA  ALA A  20      70.595 109.831  85.622  1.00  0.00           H
ATOM    278 1HB  ALA A  20      69.966 112.184  84.954  1.00  0.00           H
ATOM    279 2HB  ALA A  20      70.578 111.261  83.561  1.00  0.00           H
ATOM    280 3HB  ALA A  20      68.829 111.522  83.756  1.00  0.00           H
ATOM    281  N   GLU A  21      67.305 110.172  85.764  1.00  0.00           N
ATOM    282  CA  GLU A  21      66.167 110.172  86.657  1.00  0.00           C
ATOM    283  C   GLU A  21      66.151 108.948  87.540  1.00  0.00           C
ATOM    284  O   GLU A  21      66.064 109.056  88.756  1.00  0.00           O
ATOM    285  CB  GLU A  21      64.864 110.247  85.858  1.00  0.00           C
ATOM    286  CG  GLU A  21      63.605 110.297  86.711  1.00  0.00           C
ATOM    287  CD  GLU A  21      62.349 110.411  85.893  1.00  0.00           C
ATOM    288  OE1 GLU A  21      62.448 110.472  84.691  1.00  0.00           O
ATOM    289  OE2 GLU A  21      61.288 110.436  86.472  1.00  0.00           O
ATOM    290  H   GLU A  21      67.147 110.153  84.766  1.00  0.00           H
ATOM    291  HA  GLU A  21      66.232 111.048  87.302  1.00  0.00           H
ATOM    292 1HB  GLU A  21      64.875 111.135  85.226  1.00  0.00           H
ATOM    293 2HB  GLU A  21      64.789 109.380  85.201  1.00  0.00           H
ATOM    294 1HG  GLU A  21      63.551 109.392  87.314  1.00  0.00           H
ATOM    295 2HG  GLU A  21      63.670 111.149  87.387  1.00  0.00           H
ATOM    296  N   HIS A  22      66.332 107.740  86.968  1.00  0.00           N
ATOM    297  CA  HIS A  22      66.411 106.513  87.732  1.00  0.00           C
ATOM    298  C   HIS A  22      67.579 106.505  88.701  1.00  0.00           C
ATOM    299  O   HIS A  22      67.413 106.139  89.853  1.00  0.00           O
ATOM    300  CB  HIS A  22      66.550 105.260  86.843  1.00  0.00           C
ATOM    301  CG  HIS A  22      65.367 104.889  86.008  1.00  0.00           C
ATOM    302  ND1 HIS A  22      65.504 103.835  85.125  1.00  0.00           N
ATOM    303  CD2 HIS A  22      64.127 105.429  85.910  1.00  0.00           C
ATOM    304  CE1 HIS A  22      64.349 103.762  84.498  1.00  0.00           C
ATOM    305  NE2 HIS A  22      63.478 104.703  84.936  1.00  0.00           N
ATOM    306  H   HIS A  22      66.418 107.701  85.962  1.00  0.00           H
ATOM    307  HA  HIS A  22      65.506 106.397  88.329  1.00  0.00           H
ATOM    308 1HB  HIS A  22      67.385 105.393  86.156  1.00  0.00           H
ATOM    309 2HB  HIS A  22      66.772 104.394  87.466  1.00  0.00           H
ATOM    310  HD2 HIS A  22      63.717 106.266  86.475  1.00  0.00           H
ATOM    311  HE1 HIS A  22      64.089 103.047  83.716  1.00  0.00           H
ATOM    312  HE2 HIS A  22      62.534 104.836  84.602  1.00  0.00           H
ATOM    313  N   LEU A  23      68.786 106.958  88.299  1.00  0.00           N
ATOM    314  CA  LEU A  23      69.935 107.080  89.183  1.00  0.00           C
ATOM    315  C   LEU A  23      69.629 108.010  90.350  1.00  0.00           C
ATOM    316  O   LEU A  23      69.814 107.635  91.502  1.00  0.00           O
ATOM    317  CB  LEU A  23      71.148 107.605  88.405  1.00  0.00           C
ATOM    318  CG  LEU A  23      72.470 107.648  89.183  1.00  0.00           C
ATOM    319  CD1 LEU A  23      72.762 106.270  89.765  1.00  0.00           C
ATOM    320  CD2 LEU A  23      73.590 108.100  88.259  1.00  0.00           C
ATOM    321  H   LEU A  23      68.881 107.222  87.329  1.00  0.00           H
ATOM    322  HA  LEU A  23      70.171 106.094  89.580  1.00  0.00           H
ATOM    323 1HB  LEU A  23      71.298 106.973  87.531  1.00  0.00           H
ATOM    324 2HB  LEU A  23      70.931 108.617  88.064  1.00  0.00           H
ATOM    325  HG  LEU A  23      72.379 108.348  90.014  1.00  0.00           H
ATOM    326 1HD1 LEU A  23      73.701 106.301  90.317  1.00  0.00           H
ATOM    327 2HD1 LEU A  23      71.955 105.981  90.436  1.00  0.00           H
ATOM    328 3HD1 LEU A  23      72.841 105.544  88.955  1.00  0.00           H
ATOM    329 1HD2 LEU A  23      74.529 108.130  88.812  1.00  0.00           H
ATOM    330 2HD2 LEU A  23      73.681 107.400  87.428  1.00  0.00           H
ATOM    331 3HD2 LEU A  23      73.363 109.094  87.872  1.00  0.00           H
ATOM    332  N   ALA A  24      69.031 109.187  90.086  1.00  0.00           N
ATOM    333  CA  ALA A  24      68.535 110.098  91.100  1.00  0.00           C
ATOM    334  C   ALA A  24      67.452 109.516  92.006  1.00  0.00           C
ATOM    335  O   ALA A  24      67.489 109.701  93.218  1.00  0.00           O
ATOM    336  CB  ALA A  24      68.026 111.382  90.423  1.00  0.00           C
ATOM    337  H   ALA A  24      68.932 109.432  89.112  1.00  0.00           H
ATOM    338  HA  ALA A  24      69.363 110.356  91.760  1.00  0.00           H
ATOM    339 1HB  ALA A  24      67.652 112.070  91.182  1.00  0.00           H
ATOM    340 2HB  ALA A  24      68.844 111.853  89.877  1.00  0.00           H
ATOM    341 3HB  ALA A  24      67.223 111.134  89.731  1.00  0.00           H
ATOM    342  N   VAL A  25      66.488 108.756  91.455  1.00  0.00           N
ATOM    343  CA  VAL A  25      65.475 108.028  92.204  1.00  0.00           C
ATOM    344  C   VAL A  25      66.094 107.033  93.157  1.00  0.00           C
ATOM    345  O   VAL A  25      65.847 107.099  94.354  1.00  0.00           O
ATOM    346  CB  VAL A  25      64.529 107.325  91.238  1.00  0.00           C
ATOM    347  CG1 VAL A  25      63.676 106.230  91.903  1.00  0.00           C
ATOM    348  CG2 VAL A  25      63.594 108.365  90.595  1.00  0.00           C
ATOM    349  H   VAL A  25      66.489 108.702  90.447  1.00  0.00           H
ATOM    350  HA  VAL A  25      64.892 108.745  92.783  1.00  0.00           H
ATOM    351  HB  VAL A  25      65.115 106.827  90.466  1.00  0.00           H
ATOM    352 1HG1 VAL A  25      63.026 105.771  91.157  1.00  0.00           H
ATOM    353 2HG1 VAL A  25      64.328 105.470  92.330  1.00  0.00           H
ATOM    354 3HG1 VAL A  25      63.066 106.672  92.691  1.00  0.00           H
ATOM    355 1HG2 VAL A  25      62.916 107.866  89.902  1.00  0.00           H
ATOM    356 2HG2 VAL A  25      63.017 108.865  91.372  1.00  0.00           H
ATOM    357 3HG2 VAL A  25      64.188 109.101  90.053  1.00  0.00           H
ATOM    358  N   GLN A  26      67.015 106.179  92.678  1.00  0.00           N
ATOM    359  CA  GLN A  26      67.702 105.189  93.481  1.00  0.00           C
ATOM    360  C   GLN A  26      68.526 105.849  94.583  1.00  0.00           C
ATOM    361  O   GLN A  26      68.573 105.397  95.728  1.00  0.00           O
ATOM    362  CB  GLN A  26      68.601 104.320  92.597  1.00  0.00           C
ATOM    363  CG  GLN A  26      67.861 103.572  91.501  1.00  0.00           C
ATOM    364  CD  GLN A  26      66.674 102.792  92.033  1.00  0.00           C
ATOM    365  OE1 GLN A  26      66.796 102.028  92.994  1.00  0.00           O
ATOM    366  NE2 GLN A  26      65.516 102.981  91.411  1.00  0.00           N
ATOM    367  H   GLN A  26      67.228 106.249  91.693  1.00  0.00           H
ATOM    368  HA  GLN A  26      66.957 104.551  93.956  1.00  0.00           H
ATOM    369 1HB  GLN A  26      69.360 104.944  92.125  1.00  0.00           H
ATOM    370 2HB  GLN A  26      69.119 103.587  93.214  1.00  0.00           H
ATOM    371 1HG  GLN A  26      67.497 104.290  90.767  1.00  0.00           H
ATOM    372 2HG  GLN A  26      68.547 102.869  91.028  1.00  0.00           H
ATOM    373 1HE2 GLN A  26      64.696 102.495  91.718  1.00  0.00           H
ATOM    374 2HE2 GLN A  26      65.461 103.611  90.636  1.00  0.00           H
ATOM    375  N   LEU A  27      69.169 106.994  94.281  1.00  0.00           N
ATOM    376  CA  LEU A  27      69.858 107.806  95.254  1.00  0.00           C
ATOM    377  C   LEU A  27      68.947 108.413  96.305  1.00  0.00           C
ATOM    378  O   LEU A  27      69.187 108.289  97.500  1.00  0.00           O
ATOM    379  CB  LEU A  27      70.657 108.937  94.547  1.00  0.00           C
ATOM    380  CG  LEU A  27      71.837 108.458  93.707  1.00  0.00           C
ATOM    381  CD1 LEU A  27      72.449 109.599  92.881  1.00  0.00           C
ATOM    382  CD2 LEU A  27      72.849 107.823  94.621  1.00  0.00           C
ATOM    383  H   LEU A  27      69.158 107.288  93.315  1.00  0.00           H
ATOM    384  HA  LEU A  27      70.572 107.177  95.785  1.00  0.00           H
ATOM    385 1HB  LEU A  27      69.979 109.487  93.898  1.00  0.00           H
ATOM    386 2HB  LEU A  27      71.037 109.621  95.306  1.00  0.00           H
ATOM    387  HG  LEU A  27      71.488 107.728  92.975  1.00  0.00           H
ATOM    388 1HD1 LEU A  27      73.286 109.217  92.296  1.00  0.00           H
ATOM    389 2HD1 LEU A  27      71.694 110.008  92.208  1.00  0.00           H
ATOM    390 3HD1 LEU A  27      72.802 110.383  93.550  1.00  0.00           H
ATOM    391 1HD2 LEU A  27      73.699 107.474  94.035  1.00  0.00           H
ATOM    392 2HD2 LEU A  27      73.188 108.556  95.353  1.00  0.00           H
ATOM    393 3HD2 LEU A  27      72.393 106.979  95.138  1.00  0.00           H
ATOM    394  N   ALA A  28      67.828 109.026  95.919  1.00  0.00           N
ATOM    395  CA  ALA A  28      66.856 109.599  96.823  1.00  0.00           C
ATOM    396  C   ALA A  28      66.192 108.547  97.695  1.00  0.00           C
ATOM    397  O   ALA A  28      66.004 108.733  98.896  1.00  0.00           O
ATOM    398  CB  ALA A  28      65.825 110.382  95.998  1.00  0.00           C
ATOM    399  H   ALA A  28      67.668 109.084  94.924  1.00  0.00           H
ATOM    400  HA  ALA A  28      67.377 110.286  97.489  1.00  0.00           H
ATOM    401 1HB  ALA A  28      65.083 110.821  96.665  1.00  0.00           H
ATOM    402 2HB  ALA A  28      66.327 111.174  95.443  1.00  0.00           H
ATOM    403 3HB  ALA A  28      65.330 109.709  95.301  1.00  0.00           H
ATOM    404  N   GLU A  29      65.888 107.373  97.108  1.00  0.00           N
ATOM    405  CA  GLU A  29      65.425 106.198  97.809  1.00  0.00           C
ATOM    406  C   GLU A  29      66.438 105.747  98.855  1.00  0.00           C
ATOM    407  O   GLU A  29      66.082 105.475  99.996  1.00  0.00           O
ATOM    408  CB  GLU A  29      65.154 105.064  96.817  1.00  0.00           C
ATOM    409  CG  GLU A  29      63.950 105.291  95.916  1.00  0.00           C
ATOM    410  CD  GLU A  29      62.650 105.315  96.671  1.00  0.00           C
ATOM    411  OE1 GLU A  29      62.512 104.560  97.603  1.00  0.00           O
ATOM    412  OE2 GLU A  29      61.792 106.090  96.315  1.00  0.00           O
ATOM    413  H   GLU A  29      65.999 107.335  96.105  1.00  0.00           H
ATOM    414  HA  GLU A  29      64.495 106.445  98.322  1.00  0.00           H
ATOM    415 1HB  GLU A  29      66.028 104.921  96.179  1.00  0.00           H
ATOM    416 2HB  GLU A  29      64.993 104.134  97.364  1.00  0.00           H
ATOM    417 1HG  GLU A  29      64.071 106.241  95.396  1.00  0.00           H
ATOM    418 2HG  GLU A  29      63.915 104.501  95.166  1.00  0.00           H
ATOM    419  N   LEU A  30      67.746 105.734  98.532  1.00  0.00           N
ATOM    420  CA  LEU A  30      68.787 105.510  99.510  1.00  0.00           C
ATOM    421  C   LEU A  30      68.840 106.497 100.639  1.00  0.00           C
ATOM    422  O   LEU A  30      68.737 106.088 101.789  1.00  0.00           O
ATOM    423  CB  LEU A  30      70.147 105.507  98.802  1.00  0.00           C
ATOM    424  CG  LEU A  30      70.423 104.303  97.893  1.00  0.00           C
ATOM    425  CD1 LEU A  30      71.592 104.619  96.971  1.00  0.00           C
ATOM    426  CD2 LEU A  30      70.716 103.078  98.748  1.00  0.00           C
ATOM    427  H   LEU A  30      68.002 105.888  97.567  1.00  0.00           H
ATOM    428  HA  LEU A  30      68.621 104.539  99.975  1.00  0.00           H
ATOM    429 1HB  LEU A  30      70.223 106.406  98.192  1.00  0.00           H
ATOM    430 2HB  LEU A  30      70.932 105.540  99.557  1.00  0.00           H
ATOM    431  HG  LEU A  30      69.549 104.109  97.269  1.00  0.00           H
ATOM    432 1HD1 LEU A  30      71.788 103.762  96.326  1.00  0.00           H
ATOM    433 2HD1 LEU A  30      71.348 105.486  96.358  1.00  0.00           H
ATOM    434 3HD1 LEU A  30      72.479 104.832  97.567  1.00  0.00           H
ATOM    435 1HD2 LEU A  30      70.911 102.222  98.103  1.00  0.00           H
ATOM    436 2HD2 LEU A  30      71.590 103.270  99.371  1.00  0.00           H
ATOM    437 3HD2 LEU A  30      69.857 102.865  99.384  1.00  0.00           H
ATOM    438  N   ASP A  31      68.911 107.804 100.346  1.00  0.00           N
ATOM    439  CA  ASP A  31      68.985 108.887 101.320  1.00  0.00           C
ATOM    440  C   ASP A  31      67.873 108.775 102.360  1.00  0.00           C
ATOM    441  O   ASP A  31      68.080 108.693 103.574  1.00  0.00           O
ATOM    442  CB  ASP A  31      68.899 110.245 100.618  1.00  0.00           C
ATOM    443  CG  ASP A  31      69.082 111.418 101.571  1.00  0.00           C
ATOM    444  OD1 ASP A  31      70.081 111.456 102.249  1.00  0.00           O
ATOM    445  OD2 ASP A  31      68.223 112.265 101.611  1.00  0.00           O
ATOM    446  H   ASP A  31      68.911 108.027  99.362  1.00  0.00           H
ATOM    447  HA  ASP A  31      69.942 108.822 101.838  1.00  0.00           H
ATOM    448 1HB  ASP A  31      69.664 110.302  99.842  1.00  0.00           H
ATOM    449 2HB  ASP A  31      67.929 110.341 100.129  1.00  0.00           H
ATOM    450  N   ALA A  32      66.646 108.633 101.854  1.00  0.00           N
ATOM    451  CA  ALA A  32      65.465 108.432 102.641  1.00  0.00           C
ATOM    452  C   ALA A  32      65.431 107.153 103.477  1.00  0.00           C
ATOM    453  O   ALA A  32      65.104 107.188 104.662  1.00  0.00           O
ATOM    454  CB  ALA A  32      64.301 108.452 101.642  1.00  0.00           C
ATOM    455  H   ALA A  32      66.566 108.672 100.848  1.00  0.00           H
ATOM    456  HA  ALA A  32      65.401 109.242 103.368  1.00  0.00           H
ATOM    457 1HB  ALA A  32      63.362 108.303 102.176  1.00  0.00           H
ATOM    458 2HB  ALA A  32      64.279 109.413 101.128  1.00  0.00           H
ATOM    459 3HB  ALA A  32      64.433 107.654 100.914  1.00  0.00           H
ATOM    460  N   GLN A  33      65.790 105.987 102.905  1.00  0.00           N
ATOM    461  CA  GLN A  33      65.831 104.729 103.629  1.00  0.00           C
ATOM    462  C   GLN A  33      66.976 104.670 104.628  1.00  0.00           C
ATOM    463  O   GLN A  33      66.864 104.094 105.708  1.00  0.00           O
ATOM    464  CB  GLN A  33      65.943 103.560 102.644  1.00  0.00           C
ATOM    465  CG  GLN A  33      64.652 103.237 101.912  1.00  0.00           C
ATOM    466  CD  GLN A  33      63.541 102.815 102.854  1.00  0.00           C
ATOM    467  OE1 GLN A  33      63.726 101.935 103.700  1.00  0.00           O
ATOM    468  NE2 GLN A  33      62.378 103.443 102.716  1.00  0.00           N
ATOM    469  H   GLN A  33      66.042 106.000 101.927  1.00  0.00           H
ATOM    470  HA  GLN A  33      64.904 104.625 104.194  1.00  0.00           H
ATOM    471 1HB  GLN A  33      66.706 103.784 101.899  1.00  0.00           H
ATOM    472 2HB  GLN A  33      66.259 102.664 103.179  1.00  0.00           H
ATOM    473 1HG  GLN A  33      64.323 104.123 101.370  1.00  0.00           H
ATOM    474 2HG  GLN A  33      64.838 102.419 101.214  1.00  0.00           H
ATOM    475 1HE2 GLN A  33      61.608 103.206 103.310  1.00  0.00           H
ATOM    476 2HE2 GLN A  33      62.272 104.151 102.018  1.00  0.00           H
ATOM    477  N   VAL A  34      68.117 105.312 104.333  1.00  0.00           N
ATOM    478  CA  VAL A  34      69.207 105.512 105.268  1.00  0.00           C
ATOM    479  C   VAL A  34      68.731 106.290 106.473  1.00  0.00           C
ATOM    480  O   VAL A  34      69.122 106.014 107.605  1.00  0.00           O
ATOM    481  CB  VAL A  34      70.366 106.266 104.670  1.00  0.00           C
ATOM    482  CG1 VAL A  34      71.315 106.729 105.778  1.00  0.00           C
ATOM    483  CG2 VAL A  34      71.137 105.391 103.685  1.00  0.00           C
ATOM    484  H   VAL A  34      68.204 105.673 103.393  1.00  0.00           H
ATOM    485  HA  VAL A  34      69.569 104.536 105.590  1.00  0.00           H
ATOM    486  HB  VAL A  34      69.987 107.141 104.143  1.00  0.00           H
ATOM    487 1HG1 VAL A  34      72.151 107.273 105.338  1.00  0.00           H
ATOM    488 2HG1 VAL A  34      70.779 107.383 106.466  1.00  0.00           H
ATOM    489 3HG1 VAL A  34      71.693 105.862 106.320  1.00  0.00           H
ATOM    490 1HG2 VAL A  34      71.968 105.958 103.267  1.00  0.00           H
ATOM    491 2HG2 VAL A  34      71.522 104.512 104.202  1.00  0.00           H
ATOM    492 3HG2 VAL A  34      70.472 105.076 102.881  1.00  0.00           H
ATOM    493  N   GLY A  35      67.810 107.247 106.286  1.00  0.00           N
ATOM    494  CA  GLY A  35      67.171 107.936 107.394  1.00  0.00           C
ATOM    495  C   GLY A  35      66.456 107.032 108.381  1.00  0.00           C
ATOM    496  O   GLY A  35      66.275 107.386 109.544  1.00  0.00           O
ATOM    497  H   GLY A  35      67.555 107.494 105.340  1.00  0.00           H
ATOM    498 1HA  GLY A  35      67.917 108.508 107.947  1.00  0.00           H
ATOM    499 2HA  GLY A  35      66.443 108.649 107.008  1.00  0.00           H
ATOM    500  N   GLN A  36      66.034 105.817 107.970  1.00  0.00           N
ATOM    501  CA  GLN A  36      65.664 104.766 108.899  1.00  0.00           C
ATOM    502  C   GLN A  36      66.856 104.119 109.569  1.00  0.00           C
ATOM    503  O   GLN A  36      66.907 104.025 110.787  1.00  0.00           O
ATOM    504  CB  GLN A  36      64.796 103.662 108.252  1.00  0.00           C
ATOM    505  CG  GLN A  36      63.360 104.114 107.928  1.00  0.00           C
ATOM    506  CD  GLN A  36      63.264 104.787 106.567  1.00  0.00           C
ATOM    507  OE1 GLN A  36      63.199 104.133 105.530  1.00  0.00           O
ATOM    508  NE2 GLN A  36      63.249 106.133 106.550  1.00  0.00           N
ATOM    509  H   GLN A  36      65.977 105.639 106.978  1.00  0.00           H
ATOM    510  HA  GLN A  36      65.056 105.204 109.691  1.00  0.00           H
ATOM    511 1HB  GLN A  36      65.265 103.327 107.327  1.00  0.00           H
ATOM    512 2HB  GLN A  36      64.742 102.804 108.920  1.00  0.00           H
ATOM    513 1HG  GLN A  36      62.707 103.242 107.928  1.00  0.00           H
ATOM    514 2HG  GLN A  36      63.034 104.825 108.688  1.00  0.00           H
ATOM    515 1HE2 GLN A  36      63.186 106.623 105.680  1.00  0.00           H
ATOM    516 2HE2 GLN A  36      63.302 106.645 107.408  1.00  0.00           H
ATOM    517  N   MET A  37      67.877 103.717 108.806  1.00  0.00           N
ATOM    518  CA  MET A  37      69.071 103.099 109.338  1.00  0.00           C
ATOM    519  C   MET A  37      69.825 103.928 110.347  1.00  0.00           C
ATOM    520  O   MET A  37      70.075 103.474 111.456  1.00  0.00           O
ATOM    521  CB  MET A  37      70.003 102.732 108.185  1.00  0.00           C
ATOM    522  CG  MET A  37      69.599 101.478 107.422  1.00  0.00           C
ATOM    523  SD  MET A  37      69.643  99.996 108.448  1.00  0.00           S
ATOM    524  CE  MET A  37      71.403  99.832 108.731  1.00  0.00           C
ATOM    525  H   MET A  37      67.797 103.857 107.808  1.00  0.00           H
ATOM    526  HA  MET A  37      68.784 102.191 109.870  1.00  0.00           H
ATOM    527 1HB  MET A  37      70.044 103.557 107.475  1.00  0.00           H
ATOM    528 2HB  MET A  37      71.014 102.579 108.568  1.00  0.00           H
ATOM    529 1HG  MET A  37      68.590 101.600 107.033  1.00  0.00           H
ATOM    530 2HG  MET A  37      70.274 101.333 106.578  1.00  0.00           H
ATOM    531 1HE  MET A  37      71.592  98.956 109.353  1.00  0.00           H
ATOM    532 2HE  MET A  37      71.917  99.717 107.776  1.00  0.00           H
ATOM    533 3HE  MET A  37      71.775 100.724 109.238  1.00  0.00           H
ATOM    534  N   LEU A  38      70.109 105.209 110.046  1.00  0.00           N
ATOM    535  CA  LEU A  38      70.793 106.122 110.947  1.00  0.00           C
ATOM    536  C   LEU A  38      69.960 106.405 112.187  1.00  0.00           C
ATOM    537  O   LEU A  38      70.468 106.726 113.258  1.00  0.00           O
ATOM    538  CB  LEU A  38      71.109 107.437 110.224  1.00  0.00           C
ATOM    539  CG  LEU A  38      71.774 108.523 111.081  1.00  0.00           C
ATOM    540  CD1 LEU A  38      73.094 107.999 111.630  1.00  0.00           C
ATOM    541  CD2 LEU A  38      71.989 109.773 110.240  1.00  0.00           C
ATOM    542  H   LEU A  38      69.824 105.538 109.135  1.00  0.00           H
ATOM    543  HA  LEU A  38      71.729 105.661 111.263  1.00  0.00           H
ATOM    544 1HB  LEU A  38      71.772 107.223 109.387  1.00  0.00           H
ATOM    545 2HB  LEU A  38      70.180 107.849 109.829  1.00  0.00           H
ATOM    546  HG  LEU A  38      71.131 108.763 111.928  1.00  0.00           H
ATOM    547 1HD1 LEU A  38      73.566 108.771 112.239  1.00  0.00           H
ATOM    548 2HD1 LEU A  38      72.908 107.117 112.244  1.00  0.00           H
ATOM    549 3HD1 LEU A  38      73.753 107.736 110.803  1.00  0.00           H
ATOM    550 1HD2 LEU A  38      72.460 110.545 110.848  1.00  0.00           H
ATOM    551 2HD2 LEU A  38      72.633 109.534 109.392  1.00  0.00           H
ATOM    552 3HD2 LEU A  38      71.028 110.135 109.874  1.00  0.00           H
ATOM    553  N   GLY A  39      68.640 106.177 112.080  1.00  0.00           N
ATOM    554  CA  GLY A  39      67.734 106.188 113.213  1.00  0.00           C
ATOM    555  C   GLY A  39      67.765 104.952 114.080  1.00  0.00           C
ATOM    556  O   GLY A  39      67.043 104.889 115.071  1.00  0.00           O
ATOM    557  H   GLY A  39      68.273 105.990 111.159  1.00  0.00           H
ATOM    558 1HA  GLY A  39      67.961 107.042 113.852  1.00  0.00           H
ATOM    559 2HA  GLY A  39      66.712 106.314 112.859  1.00  0.00           H
ATOM    560  N   GLY A  40      68.569 103.920 113.753  1.00  0.00           N
ATOM    561  CA  GLY A  40      68.634 102.723 114.576  1.00  0.00           C
ATOM    562  C   GLY A  40      69.922 101.974 114.490  1.00  0.00           C
ATOM    563  O   GLY A  40      70.043 101.020 113.728  1.00  0.00           O
ATOM    564  H   GLY A  40      69.139 103.976 112.920  1.00  0.00           H
ATOM    565 1HA  GLY A  40      68.473 102.989 115.620  1.00  0.00           H
ATOM    566 2HA  GLY A  40      67.834 102.041 114.290  1.00  0.00           H
ATOM    567  N   TRP A  41      70.897 102.295 115.356  1.00  0.00           N
ATOM    568  CA  TRP A  41      72.177 101.614 115.398  1.00  0.00           C
ATOM    569  C   TRP A  41      72.643 101.370 116.835  1.00  0.00           C
ATOM    570  O   TRP A  41      72.037 101.853 117.787  1.00  0.00           O
ATOM    571  CB  TRP A  41      73.231 102.431 114.648  1.00  0.00           C
ATOM    572  CG  TRP A  41      73.319 103.856 115.104  1.00  0.00           C
ATOM    573  CD1 TRP A  41      73.059 104.968 114.359  1.00  0.00           C
ATOM    574  CD2 TRP A  41      73.695 104.332 116.418  1.00  0.00           C
ATOM    575  NE1 TRP A  41      73.248 106.098 115.116  1.00  0.00           N
ATOM    576  CE2 TRP A  41      73.635 105.728 116.378  1.00  0.00           C
ATOM    577  CE3 TRP A  41      74.071 103.697 117.608  1.00  0.00           C
ATOM    578  CZ2 TRP A  41      73.941 106.507 117.484  1.00  0.00           C
ATOM    579  CZ3 TRP A  41      74.376 104.478 118.716  1.00  0.00           C
ATOM    580  CH2 TRP A  41      74.311 105.847 118.655  1.00  0.00           C
ATOM    581  H   TRP A  41      70.720 103.048 116.004  1.00  0.00           H
ATOM    582  HA  TRP A  41      72.071 100.645 114.911  1.00  0.00           H
ATOM    583 1HB  TRP A  41      74.210 101.969 114.776  1.00  0.00           H
ATOM    584 2HB  TRP A  41      73.004 102.426 113.582  1.00  0.00           H
ATOM    585  HD1 TRP A  41      72.747 104.961 113.316  1.00  0.00           H
ATOM    586  HE1 TRP A  41      73.122 107.048 114.796  1.00  0.00           H
ATOM    587  HE3 TRP A  41      74.121 102.610 117.662  1.00  0.00           H
ATOM    588  HZ2 TRP A  41      73.894 107.597 117.455  1.00  0.00           H
ATOM    589  HZ3 TRP A  41      74.668 103.974 119.638  1.00  0.00           H
ATOM    590  HH2 TRP A  41      74.556 106.430 119.544  1.00  0.00           H
ATOM    591  N   ARG A  42      73.706 100.558 117.048  1.00  0.00           N
ATOM    592  CA  ARG A  42      74.207 100.226 118.382  1.00  0.00           C
ATOM    593  C   ARG A  42      75.743 100.290 118.456  1.00  0.00           C
ATOM    594  O   ARG A  42      76.400  99.354 118.899  1.00  0.00           O
ATOM    595  CB  ARG A  42      73.743  98.836 118.788  1.00  0.00           C
ATOM    596  CG  ARG A  42      72.240  98.688 118.959  1.00  0.00           C
ATOM    597  CD  ARG A  42      71.746  99.436 120.144  1.00  0.00           C
ATOM    598  NE  ARG A  42      70.318  99.250 120.346  1.00  0.00           N
ATOM    599  CZ  ARG A  42      69.361 100.016 119.788  1.00  0.00           C
ATOM    600  NH1 ARG A  42      69.694 101.014 118.999  1.00  0.00           N
ATOM    601  NH2 ARG A  42      68.086  99.765 120.035  1.00  0.00           N
ATOM    602  H   ARG A  42      74.166 100.168 116.239  1.00  0.00           H
ATOM    603  HA  ARG A  42      73.807 100.951 119.092  1.00  0.00           H
ATOM    604 1HB  ARG A  42      74.062  98.113 118.038  1.00  0.00           H
ATOM    605 2HB  ARG A  42      74.212  98.556 119.731  1.00  0.00           H
ATOM    606 1HG  ARG A  42      71.733  99.074 118.075  1.00  0.00           H
ATOM    607 2HG  ARG A  42      71.989  97.634 119.089  1.00  0.00           H
ATOM    608 1HD  ARG A  42      72.264  99.085 121.036  1.00  0.00           H
ATOM    609 2HD  ARG A  42      71.935 100.499 120.008  1.00  0.00           H
ATOM    610  HE  ARG A  42      70.022  98.492 120.947  1.00  0.00           H
ATOM    611 1HH1 ARG A  42      70.668 101.206 118.811  1.00  0.00           H
ATOM    612 2HH1 ARG A  42      68.977 101.589 118.581  1.00  0.00           H
ATOM    613 1HH2 ARG A  42      67.831  98.999 120.641  1.00  0.00           H
ATOM    614 2HH2 ARG A  42      67.370 100.340 119.617  1.00  0.00           H
ATOM    615  N   GLY A  43      76.380 101.413 118.047  1.00  0.00           N
ATOM    616  CA  GLY A  43      77.845 101.542 118.023  1.00  0.00           C
ATOM    617  C   GLY A  43      78.515 100.768 116.915  1.00  0.00           C
ATOM    618  O   GLY A  43      78.017  99.741 116.470  1.00  0.00           O
ATOM    619  H   GLY A  43      75.813 102.193 117.746  1.00  0.00           H
ATOM    620 1HA  GLY A  43      78.117 102.592 117.915  1.00  0.00           H
ATOM    621 2HA  GLY A  43      78.256 101.199 118.972  1.00  0.00           H
ATOM    622  N   ALA A  44      79.670 101.265 116.411  1.00  0.00           N
ATOM    623  CA  ALA A  44      80.373 100.715 115.258  1.00  0.00           C
ATOM    624  C   ALA A  44      79.587 100.811 113.973  1.00  0.00           C
ATOM    625  O   ALA A  44      79.845 101.672 113.145  1.00  0.00           O
ATOM    626  CB  ALA A  44      80.915  99.294 115.488  1.00  0.00           C
ATOM    627  H   ALA A  44      80.052 102.073 116.881  1.00  0.00           H
ATOM    628  HA  ALA A  44      81.284 101.295 115.109  1.00  0.00           H
ATOM    629 1HB  ALA A  44      81.427  98.950 114.589  1.00  0.00           H
ATOM    630 2HB  ALA A  44      81.615  99.303 116.323  1.00  0.00           H
ATOM    631 3HB  ALA A  44      80.089  98.622 115.715  1.00  0.00           H
ATOM    632  N   SER A  45      78.560  99.964 113.810  1.00  0.00           N
ATOM    633  CA  SER A  45      77.607  99.977 112.723  1.00  0.00           C
ATOM    634  C   SER A  45      76.958 101.337 112.573  1.00  0.00           C
ATOM    635  O   SER A  45      76.770 101.825 111.465  1.00  0.00           O
ATOM    636  CB  SER A  45      76.543  98.921 112.952  1.00  0.00           C
ATOM    637  OG  SER A  45      75.787  99.210 114.095  1.00  0.00           O
ATOM    638  H   SER A  45      78.473  99.263 114.533  1.00  0.00           H
ATOM    639  HA  SER A  45      78.136  99.749 111.796  1.00  0.00           H
ATOM    640 1HB  SER A  45      75.889  98.869 112.082  1.00  0.00           H
ATOM    641 2HB  SER A  45      77.016  97.945 113.063  1.00  0.00           H
ATOM    642  HG  SER A  45      76.408  99.225 114.826  1.00  0.00           H
ATOM    643  N   GLY A  46      76.697 102.034 113.696  1.00  0.00           N
ATOM    644  CA  GLY A  46      76.162 103.388 113.688  1.00  0.00           C
ATOM    645  C   GLY A  46      77.021 104.461 113.122  1.00  0.00           C
ATOM    646  O   GLY A  46      76.593 105.217 112.256  1.00  0.00           O
ATOM    647  H   GLY A  46      76.886 101.585 114.581  1.00  0.00           H
ATOM    648 1HA  GLY A  46      75.230 103.408 113.121  1.00  0.00           H
ATOM    649 2HA  GLY A  46      75.924 103.690 114.707  1.00  0.00           H
ATOM    650  N   SER A  47      78.272 104.573 113.579  1.00  0.00           N
ATOM    651  CA  SER A  47      79.201 105.527 113.013  1.00  0.00           C
ATOM    652  C   SER A  47      79.651 105.104 111.638  1.00  0.00           C
ATOM    653  O   SER A  47      79.745 105.938 110.747  1.00  0.00           O
ATOM    654  CB  SER A  47      80.406 105.682 113.920  1.00  0.00           C
ATOM    655  OG  SER A  47      80.043 106.263 115.142  1.00  0.00           O
ATOM    656  H   SER A  47      78.576 103.980 114.337  1.00  0.00           H
ATOM    657  HA  SER A  47      78.699 106.491 112.927  1.00  0.00           H
ATOM    658 1HB  SER A  47      80.857 104.706 114.098  1.00  0.00           H
ATOM    659 2HB  SER A  47      81.154 106.303 113.428  1.00  0.00           H
ATOM    660  HG  SER A  47      80.281 107.191 115.076  1.00  0.00           H
ATOM    661  N   ALA A  48      79.881 103.797 111.402  1.00  0.00           N
ATOM    662  CA  ALA A  48      80.266 103.273 110.110  1.00  0.00           C
ATOM    663  C   ALA A  48      79.241 103.553 109.034  1.00  0.00           C
ATOM    664  O   ALA A  48      79.560 104.091 107.979  1.00  0.00           O
ATOM    665  CB  ALA A  48      80.466 101.749 110.204  1.00  0.00           C
ATOM    666  H   ALA A  48      79.774 103.162 112.179  1.00  0.00           H
ATOM    667  HA  ALA A  48      81.187 103.770 109.805  1.00  0.00           H
ATOM    668 1HB  ALA A  48      80.756 101.360 109.228  1.00  0.00           H
ATOM    669 2HB  ALA A  48      81.248 101.527 110.930  1.00  0.00           H
ATOM    670 3HB  ALA A  48      79.536 101.279 110.520  1.00  0.00           H
ATOM    671  N   TYR A  49      77.961 103.262 109.304  1.00  0.00           N
ATOM    672  CA  TYR A  49      76.894 103.576 108.398  1.00  0.00           C
ATOM    673  C   TYR A  49      76.572 105.050 108.344  1.00  0.00           C
ATOM    674  O   TYR A  49      76.378 105.597 107.266  1.00  0.00           O
ATOM    675  CB  TYR A  49      75.645 102.791 108.807  1.00  0.00           C
ATOM    676  CG  TYR A  49      74.642 102.758 107.707  1.00  0.00           C
ATOM    677  CD1 TYR A  49      73.582 103.670 107.685  1.00  0.00           C
ATOM    678  CD2 TYR A  49      74.761 101.827 106.673  1.00  0.00           C
ATOM    679  CE1 TYR A  49      72.643 103.610 106.656  1.00  0.00           C
ATOM    680  CE2 TYR A  49      73.757 101.737 105.705  1.00  0.00           C
ATOM    681  CZ  TYR A  49      72.695 102.603 105.708  1.00  0.00           C
ATOM    682  OH  TYR A  49      71.685 102.414 104.760  1.00  0.00           O
ATOM    683  H   TYR A  49      77.745 102.805 110.179  1.00  0.00           H
ATOM    684  HA  TYR A  49      77.201 103.294 107.391  1.00  0.00           H
ATOM    685 1HB  TYR A  49      75.927 101.772 109.073  1.00  0.00           H
ATOM    686 2HB  TYR A  49      75.201 103.249 109.691  1.00  0.00           H
ATOM    687  HD1 TYR A  49      73.493 104.423 108.469  1.00  0.00           H
ATOM    688  HD2 TYR A  49      75.633 101.175 106.624  1.00  0.00           H
ATOM    689  HE1 TYR A  49      71.814 104.317 106.633  1.00  0.00           H
ATOM    690  HE2 TYR A  49      73.813 100.970 104.932  1.00  0.00           H
ATOM    691  HH  TYR A  49      71.902 101.658 104.211  1.00  0.00           H
ATOM    692  N   GLY A  50      76.500 105.763 109.487  1.00  0.00           N
ATOM    693  CA  GLY A  50      76.116 107.169 109.457  1.00  0.00           C
ATOM    694  C   GLY A  50      77.137 108.037 108.785  1.00  0.00           C
ATOM    695  O   GLY A  50      76.800 108.985 108.087  1.00  0.00           O
ATOM    696  H   GLY A  50      76.711 105.330 110.375  1.00  0.00           H
ATOM    697 1HA  GLY A  50      75.165 107.274 108.934  1.00  0.00           H
ATOM    698 2HA  GLY A  50      75.964 107.527 110.474  1.00  0.00           H
ATOM    699  N   SER A  51      78.420 107.670 108.922  1.00  0.00           N
ATOM    700  CA  SER A  51      79.523 108.241 108.160  1.00  0.00           C
ATOM    701  C   SER A  51      79.456 107.862 106.699  1.00  0.00           C
ATOM    702  O   SER A  51      79.607 108.699 105.813  1.00  0.00           O
ATOM    703  CB  SER A  51      80.847 107.785 108.740  1.00  0.00           C
ATOM    704  OG  SER A  51      81.034 108.301 110.030  1.00  0.00           O
ATOM    705  H   SER A  51      78.613 106.950 109.602  1.00  0.00           H
ATOM    706  HA  SER A  51      79.464 109.327 108.228  1.00  0.00           H
ATOM    707 1HB  SER A  51      80.875 106.696 108.773  1.00  0.00           H
ATOM    708 2HB  SER A  51      81.660 108.113 108.093  1.00  0.00           H
ATOM    709  HG  SER A  51      81.617 109.057 109.931  1.00  0.00           H
ATOM    710  N   ALA A  52      79.155 106.583 106.387  1.00  0.00           N
ATOM    711  CA  ALA A  52      78.979 106.141 105.024  1.00  0.00           C
ATOM    712  C   ALA A  52      77.839 106.864 104.325  1.00  0.00           C
ATOM    713  O   ALA A  52      77.977 107.282 103.184  1.00  0.00           O
ATOM    714  CB  ALA A  52      78.787 104.620 104.965  1.00  0.00           C
ATOM    715  H   ALA A  52      79.052 105.914 107.137  1.00  0.00           H
ATOM    716  HA  ALA A  52      79.891 106.373 104.473  1.00  0.00           H
ATOM    717 1HB  ALA A  52      78.656 104.309 103.928  1.00  0.00           H
ATOM    718 2HB  ALA A  52      79.663 104.125 105.384  1.00  0.00           H
ATOM    719 3HB  ALA A  52      77.905 104.343 105.540  1.00  0.00           H
ATOM    720  N   TRP A  53      76.714 107.103 105.036  1.00  0.00           N
ATOM    721  CA  TRP A  53      75.632 107.965 104.601  1.00  0.00           C
ATOM    722  C   TRP A  53      76.087 109.367 104.398  1.00  0.00           C
ATOM    723  O   TRP A  53      75.770 109.956 103.380  1.00  0.00           O
ATOM    724  CB  TRP A  53      74.496 108.065 105.644  1.00  0.00           C
ATOM    725  CG  TRP A  53      73.355 109.055 105.291  1.00  0.00           C
ATOM    726  CD1 TRP A  53      72.449 109.066 104.255  1.00  0.00           C
ATOM    727  CD2 TRP A  53      73.118 110.268 106.025  1.00  0.00           C
ATOM    728  NE1 TRP A  53      71.596 110.142 104.377  1.00  0.00           N
ATOM    729  CE2 TRP A  53      71.980 110.875 105.466  1.00  0.00           C
ATOM    730  CE3 TRP A  53      73.796 110.856 107.090  1.00  0.00           C
ATOM    731  CZ2 TRP A  53      71.453 112.036 106.005  1.00  0.00           C
ATOM    732  CZ3 TRP A  53      73.292 112.058 107.605  1.00  0.00           C
ATOM    733  CH2 TRP A  53      72.119 112.627 107.088  1.00  0.00           C
ATOM    734  H   TRP A  53      76.642 106.637 105.928  1.00  0.00           H
ATOM    735  HA  TRP A  53      75.252 107.591 103.651  1.00  0.00           H
ATOM    736 1HB  TRP A  53      74.043 107.083 105.784  1.00  0.00           H
ATOM    737 2HB  TRP A  53      74.909 108.375 106.603  1.00  0.00           H
ATOM    738  HD1 TRP A  53      72.411 108.330 103.454  1.00  0.00           H
ATOM    739  HE1 TRP A  53      70.821 110.350 103.764  1.00  0.00           H
ATOM    740  HE3 TRP A  53      74.690 110.400 107.516  1.00  0.00           H
ATOM    741  HZ2 TRP A  53      70.545 112.497 105.615  1.00  0.00           H
ATOM    742  HZ3 TRP A  53      73.835 112.543 108.417  1.00  0.00           H
ATOM    743  HH2 TRP A  53      71.718 113.539 107.531  1.00  0.00           H
ATOM    744  N   GLU A  54      76.848 109.944 105.336  1.00  0.00           N
ATOM    745  CA  GLU A  54      77.316 111.294 105.167  1.00  0.00           C
ATOM    746  C   GLU A  54      78.198 111.459 103.944  1.00  0.00           C
ATOM    747  O   GLU A  54      77.972 112.342 103.116  1.00  0.00           O
ATOM    748  CB  GLU A  54      78.061 111.796 106.411  1.00  0.00           C
ATOM    749  CG  GLU A  54      78.450 113.272 106.222  1.00  0.00           C
ATOM    750  CD  GLU A  54      79.163 113.896 107.406  1.00  0.00           C
ATOM    751  OE1 GLU A  54      79.522 113.200 108.375  1.00  0.00           O
ATOM    752  OE2 GLU A  54      79.362 115.138 107.296  1.00  0.00           O
ATOM    753  H   GLU A  54      77.102 109.436 106.172  1.00  0.00           H
ATOM    754  HA  GLU A  54      76.451 111.944 105.030  1.00  0.00           H
ATOM    755 1HB  GLU A  54      77.423 111.684 107.287  1.00  0.00           H
ATOM    756 2HB  GLU A  54      78.950 111.188 106.573  1.00  0.00           H
ATOM    757 1HG  GLU A  54      79.106 113.357 105.355  1.00  0.00           H
ATOM    758 2HG  GLU A  54      77.551 113.852 106.021  1.00  0.00           H
ATOM    759  N   LEU A  55      79.166 110.545 103.739  1.00  0.00           N
ATOM    760  CA  LEU A  55      79.987 110.520 102.548  1.00  0.00           C
ATOM    761  C   LEU A  55      79.161 110.339 101.290  1.00  0.00           C
ATOM    762  O   LEU A  55      79.292 111.074 100.313  1.00  0.00           O
ATOM    763  CB  LEU A  55      81.022 109.393 102.650  1.00  0.00           C
ATOM    764  CG  LEU A  55      82.136 109.602 103.684  1.00  0.00           C
ATOM    765  CD1 LEU A  55      82.958 108.327 103.810  1.00  0.00           C
ATOM    766  CD2 LEU A  55      83.008 110.775 103.260  1.00  0.00           C
ATOM    767  H   LEU A  55      79.317 109.849 104.456  1.00  0.00           H
ATOM    768  HA  LEU A  55      80.510 111.473 102.469  1.00  0.00           H
ATOM    769 1HB  LEU A  55      80.505 108.468 102.903  1.00  0.00           H
ATOM    770 2HB  LEU A  55      81.494 109.265 101.676  1.00  0.00           H
ATOM    771  HG  LEU A  55      81.694 109.812 104.658  1.00  0.00           H
ATOM    772 1HD1 LEU A  55      83.750 108.476 104.545  1.00  0.00           H
ATOM    773 2HD1 LEU A  55      82.314 107.509 104.133  1.00  0.00           H
ATOM    774 3HD1 LEU A  55      83.402 108.082 102.845  1.00  0.00           H
ATOM    775 1HD2 LEU A  55      83.799 110.924 103.996  1.00  0.00           H
ATOM    776 2HD2 LEU A  55      83.452 110.565 102.287  1.00  0.00           H
ATOM    777 3HD2 LEU A  55      82.398 111.677 103.194  1.00  0.00           H
ATOM    778  N   TRP A  56      78.216 109.385 101.330  1.00  0.00           N
ATOM    779  CA  TRP A  56      77.310 109.106 100.251  1.00  0.00           C
ATOM    780  C   TRP A  56      76.410 110.284  99.922  1.00  0.00           C
ATOM    781  O   TRP A  56      76.221 110.600  98.760  1.00  0.00           O
ATOM    782  CB  TRP A  56      76.488 107.840 100.607  1.00  0.00           C
ATOM    783  CG  TRP A  56      75.495 107.441  99.538  1.00  0.00           C
ATOM    784  CD1 TRP A  56      75.653 106.676  98.419  1.00  0.00           C
ATOM    785  CD2 TRP A  56      74.216 108.070  99.467  1.00  0.00           C
ATOM    786  NE1 TRP A  56      74.502 106.746  97.670  1.00  0.00           N
ATOM    787  CE2 TRP A  56      73.653 107.642  98.218  1.00  0.00           C
ATOM    788  CE3 TRP A  56      73.541 108.946 100.288  1.00  0.00           C
ATOM    789  CZ2 TRP A  56      72.439 108.162  97.857  1.00  0.00           C
ATOM    790  CZ3 TRP A  56      72.346 109.519  99.846  1.00  0.00           C
ATOM    791  CH2 TRP A  56      71.821 109.132  98.616  1.00  0.00           C
ATOM    792  H   TRP A  56      78.154 108.841 102.179  1.00  0.00           H
ATOM    793  HA  TRP A  56      77.894 108.885  99.358  1.00  0.00           H
ATOM    794 1HB  TRP A  56      77.165 107.002 100.774  1.00  0.00           H
ATOM    795 2HB  TRP A  56      75.942 108.010 101.535  1.00  0.00           H
ATOM    796  HD1 TRP A  56      76.550 106.110  98.172  1.00  0.00           H
ATOM    797  HE1 TRP A  56      74.310 106.214  96.834  1.00  0.00           H
ATOM    798  HE3 TRP A  56      73.942 109.184 101.273  1.00  0.00           H
ATOM    799  HZ2 TRP A  56      71.912 107.833  96.961  1.00  0.00           H
ATOM    800  HZ3 TRP A  56      71.835 110.261 100.461  1.00  0.00           H
ATOM    801  HH2 TRP A  56      70.908 109.601  98.247  1.00  0.00           H
ATOM    802  N   HIS A  57      75.841 110.952 100.935  1.00  0.00           N
ATOM    803  CA  HIS A  57      74.878 112.035 100.833  1.00  0.00           C
ATOM    804  C   HIS A  57      75.493 113.250 100.202  1.00  0.00           C
ATOM    805  O   HIS A  57      74.954 113.854  99.276  1.00  0.00           O
ATOM    806  CB  HIS A  57      74.320 112.401 102.211  1.00  0.00           C
ATOM    807  CG  HIS A  57      73.278 113.476 102.171  1.00  0.00           C
ATOM    808  ND1 HIS A  57      71.970 113.231 101.804  1.00  0.00           N
ATOM    809  CD2 HIS A  57      73.350 114.799 102.450  1.00  0.00           C
ATOM    810  CE1 HIS A  57      71.283 114.359 101.861  1.00  0.00           C
ATOM    811  NE2 HIS A  57      72.097 115.324 102.249  1.00  0.00           N
ATOM    812  H   HIS A  57      76.139 110.644 101.850  1.00  0.00           H
ATOM    813  HA  HIS A  57      74.044 111.720 100.206  1.00  0.00           H
ATOM    814 1HB  HIS A  57      73.880 111.517 102.673  1.00  0.00           H
ATOM    815 2HB  HIS A  57      75.131 112.738 102.855  1.00  0.00           H
ATOM    816  HD1 HIS A  57      71.569 112.336 101.608  1.00  0.00           H
ATOM    817  HD2 HIS A  57      74.166 115.443 102.775  1.00  0.00           H
ATOM    818  HE1 HIS A  57      70.223 114.376 101.608  1.00  0.00           H
ATOM    819  N   ARG A  58      76.715 113.597 100.642  1.00  0.00           N
ATOM    820  CA  ARG A  58      77.504 114.640 100.029  1.00  0.00           C
ATOM    821  C   ARG A  58      77.821 114.295  98.569  1.00  0.00           C
ATOM    822  O   ARG A  58      77.653 115.125  97.677  1.00  0.00           O
ATOM    823  CB  ARG A  58      78.797 114.850 100.803  1.00  0.00           C
ATOM    824  CG  ARG A  58      78.626 115.495 102.170  1.00  0.00           C
ATOM    825  CD  ARG A  58      79.932 115.691 102.850  1.00  0.00           C
ATOM    826  NE  ARG A  58      79.769 116.230 104.191  1.00  0.00           N
ATOM    827  CZ  ARG A  58      79.625 117.540 104.476  1.00  0.00           C
ATOM    828  NH1 ARG A  58      79.627 118.428 103.506  1.00  0.00           N
ATOM    829  NH2 ARG A  58      79.484 117.931 105.731  1.00  0.00           N
ATOM    830  H   ARG A  58      77.090 113.099 101.437  1.00  0.00           H
ATOM    831  HA  ARG A  58      76.929 115.566 100.051  1.00  0.00           H
ATOM    832 1HB  ARG A  58      79.291 113.891 100.951  1.00  0.00           H
ATOM    833 2HB  ARG A  58      79.470 115.480 100.223  1.00  0.00           H
ATOM    834 1HG  ARG A  58      78.149 116.468 102.056  1.00  0.00           H
ATOM    835 2HG  ARG A  58      78.006 114.856 102.798  1.00  0.00           H
ATOM    836 1HD  ARG A  58      80.450 114.735 102.928  1.00  0.00           H
ATOM    837 2HD  ARG A  58      80.541 116.388 102.275  1.00  0.00           H
ATOM    838  HE  ARG A  58      79.764 115.578 104.963  1.00  0.00           H
ATOM    839 1HH1 ARG A  58      79.736 118.129 102.548  1.00  0.00           H
ATOM    840 2HH1 ARG A  58      79.520 119.409 103.721  1.00  0.00           H
ATOM    841 1HH2 ARG A  58      79.482 117.248 106.476  1.00  0.00           H
ATOM    842 2HH2 ARG A  58      79.376 118.911 105.944  1.00  0.00           H
ATOM    843  N   GLY A  59      78.183 113.023  98.283  1.00  0.00           N
ATOM    844  CA  GLY A  59      78.349 112.515  96.921  1.00  0.00           C
ATOM    845  C   GLY A  59      77.091 112.450  96.090  1.00  0.00           C
ATOM    846  O   GLY A  59      77.118 112.641  94.882  1.00  0.00           O
ATOM    847  H   GLY A  59      78.344 112.401  99.063  1.00  0.00           H
ATOM    848 1HA  GLY A  59      79.061 113.142  96.383  1.00  0.00           H
ATOM    849 2HA  GLY A  59      78.768 111.510  96.956  1.00  0.00           H
ATOM    850  N   ALA A  60      75.917 112.207  96.691  1.00  0.00           N
ATOM    851  CA  ALA A  60      74.633 112.158  96.036  1.00  0.00           C
ATOM    852  C   ALA A  60      74.298 113.487  95.393  1.00  0.00           C
ATOM    853  O   ALA A  60      73.868 113.542  94.245  1.00  0.00           O
ATOM    854  CB  ALA A  60      73.544 111.749  97.044  1.00  0.00           C
ATOM    855  H   ALA A  60      75.969 112.049  97.687  1.00  0.00           H
ATOM    856  HA  ALA A  60      74.683 111.408  95.247  1.00  0.00           H
ATOM    857 1HB  ALA A  60      72.576 111.714  96.541  1.00  0.00           H
ATOM    858 2HB  ALA A  60      73.776 110.765  97.451  1.00  0.00           H
ATOM    859 3HB  ALA A  60      73.505 112.477  97.853  1.00  0.00           H
ATOM    860  N   GLY A  61      74.579 114.603  96.096  1.00  0.00           N
ATOM    861  CA  GLY A  61      74.446 115.943  95.538  1.00  0.00           C
ATOM    862  C   GLY A  61      75.446 116.261  94.460  1.00  0.00           C
ATOM    863  O   GLY A  61      75.104 116.906  93.472  1.00  0.00           O
ATOM    864  H   GLY A  61      74.894 114.497  97.050  1.00  0.00           H
ATOM    865 1HA  GLY A  61      73.446 116.066  95.122  1.00  0.00           H
ATOM    866 2HA  GLY A  61      74.556 116.681  96.333  1.00  0.00           H
ATOM    867  N   GLU A  62      76.698 115.770  94.586  1.00  0.00           N
ATOM    868  CA  GLU A  62      77.726 115.902  93.563  1.00  0.00           C
ATOM    869  C   GLU A  62      77.295 115.219  92.276  1.00  0.00           C
ATOM    870  O   GLU A  62      77.364 115.763  91.173  1.00  0.00           O
ATOM    871  CB  GLU A  62      79.049 115.308  94.051  1.00  0.00           C
ATOM    872  CG  GLU A  62      80.196 115.427  93.058  1.00  0.00           C
ATOM    873  CD  GLU A  62      80.620 116.850  92.821  1.00  0.00           C
ATOM    874  OE1 GLU A  62      80.341 117.679  93.653  1.00  0.00           O
ATOM    875  OE2 GLU A  62      81.224 117.108  91.806  1.00  0.00           O
ATOM    876  H   GLU A  62      76.917 115.286  95.445  1.00  0.00           H
ATOM    877  HA  GLU A  62      77.875 116.963  93.357  1.00  0.00           H
ATOM    878 1HB  GLU A  62      79.352 115.804  94.973  1.00  0.00           H
ATOM    879 2HB  GLU A  62      78.912 114.251  94.279  1.00  0.00           H
ATOM    880 1HG  GLU A  62      81.049 114.864  93.435  1.00  0.00           H
ATOM    881 2HG  GLU A  62      79.891 114.981  92.112  1.00  0.00           H
ATOM    882  N   VAL A  63      76.749 114.004  92.410  1.00  0.00           N
ATOM    883  CA  VAL A  63      76.229 113.219  91.316  1.00  0.00           C
ATOM    884  C   VAL A  63      74.993 113.823  90.743  1.00  0.00           C
ATOM    885  O   VAL A  63      74.916 113.969  89.538  1.00  0.00           O
ATOM    886  CB  VAL A  63      75.913 111.787  91.785  1.00  0.00           C
ATOM    887  CG1 VAL A  63      75.092 111.051  90.737  1.00  0.00           C
ATOM    888  CG2 VAL A  63      77.205 111.040  92.080  1.00  0.00           C
ATOM    889  H   VAL A  63      76.711 113.630  93.348  1.00  0.00           H
ATOM    890  HA  VAL A  63      76.986 113.171  90.533  1.00  0.00           H
ATOM    891  HB  VAL A  63      75.307 111.836  92.691  1.00  0.00           H
ATOM    892 1HG1 VAL A  63      74.877 110.040  91.085  1.00  0.00           H
ATOM    893 2HG1 VAL A  63      74.155 111.583  90.569  1.00  0.00           H
ATOM    894 3HG1 VAL A  63      75.654 111.000  89.805  1.00  0.00           H
ATOM    895 1HG2 VAL A  63      76.974 110.030  92.411  1.00  0.00           H
ATOM    896 2HG2 VAL A  63      77.813 110.997  91.175  1.00  0.00           H
ATOM    897 3HG2 VAL A  63      77.757 111.563  92.862  1.00  0.00           H
ATOM    898  N   GLN A  64      74.027 114.261  91.572  1.00  0.00           N
ATOM    899  CA  GLN A  64      72.811 114.918  91.133  1.00  0.00           C
ATOM    900  C   GLN A  64      73.110 116.159  90.320  1.00  0.00           C
ATOM    901  O   GLN A  64      72.493 116.394  89.282  1.00  0.00           O
ATOM    902  CB  GLN A  64      71.938 115.281  92.336  1.00  0.00           C
ATOM    903  CG  GLN A  64      70.589 115.876  91.970  1.00  0.00           C
ATOM    904  CD  GLN A  64      69.701 114.888  91.238  1.00  0.00           C
ATOM    905  OE1 GLN A  64      69.503 113.757  91.690  1.00  0.00           O
ATOM    906  NE2 GLN A  64      69.158 115.310  90.102  1.00  0.00           N
ATOM    907  H   GLN A  64      74.177 114.115  92.559  1.00  0.00           H
ATOM    908  HA  GLN A  64      72.258 114.228  90.495  1.00  0.00           H
ATOM    909 1HB  GLN A  64      71.761 114.390  92.940  1.00  0.00           H
ATOM    910 2HB  GLN A  64      72.464 116.001  92.963  1.00  0.00           H
ATOM    911 1HG  GLN A  64      70.080 116.184  92.882  1.00  0.00           H
ATOM    912 2HG  GLN A  64      70.748 116.738  91.322  1.00  0.00           H
ATOM    913 1HE2 GLN A  64      68.562 114.702  89.575  1.00  0.00           H
ATOM    914 2HE2 GLN A  64      69.345 116.235  89.771  1.00  0.00           H
ATOM    915  N   LEU A  65      74.128 116.939  90.736  1.00  0.00           N
ATOM    916  CA  LEU A  65      74.677 118.009  89.938  1.00  0.00           C
ATOM    917  C   LEU A  65      75.274 117.549  88.616  1.00  0.00           C
ATOM    918  O   LEU A  65      74.931 118.081  87.567  1.00  0.00           O
ATOM    919  CB  LEU A  65      75.752 118.744  90.748  1.00  0.00           C
ATOM    920  CG  LEU A  65      75.240 119.580  91.929  1.00  0.00           C
ATOM    921  CD1 LEU A  65      76.421 120.070  92.755  1.00  0.00           C
ATOM    922  CD2 LEU A  65      74.419 120.747  91.404  1.00  0.00           C
ATOM    923  H   LEU A  65      74.515 116.758  91.651  1.00  0.00           H
ATOM    924  HA  LEU A  65      73.876 118.704  89.692  1.00  0.00           H
ATOM    925 1HB  LEU A  65      76.453 118.008  91.143  1.00  0.00           H
ATOM    926 2HB  LEU A  65      76.296 119.411  90.080  1.00  0.00           H
ATOM    927  HG  LEU A  65      74.617 118.957  92.572  1.00  0.00           H
ATOM    928 1HD1 LEU A  65      76.058 120.663  93.593  1.00  0.00           H
ATOM    929 2HD1 LEU A  65      76.981 119.214  93.133  1.00  0.00           H
ATOM    930 3HD1 LEU A  65      77.072 120.682  92.132  1.00  0.00           H
ATOM    931 1HD2 LEU A  65      74.053 121.340  92.242  1.00  0.00           H
ATOM    932 2HD2 LEU A  65      75.039 121.371  90.761  1.00  0.00           H
ATOM    933 3HD2 LEU A  65      73.572 120.368  90.832  1.00  0.00           H
ATOM    934  N   GLY A  66      76.141 116.513  88.599  1.00  0.00           N
ATOM    935  CA  GLY A  66      76.702 115.985  87.355  1.00  0.00           C
ATOM    936  C   GLY A  66      75.657 115.409  86.442  1.00  0.00           C
ATOM    937  O   GLY A  66      75.744 115.530  85.230  1.00  0.00           O
ATOM    938  H   GLY A  66      76.407 116.091  89.477  1.00  0.00           H
ATOM    939 1HA  GLY A  66      77.231 116.780  86.829  1.00  0.00           H
ATOM    940 2HA  GLY A  66      77.433 115.211  87.586  1.00  0.00           H
ATOM    941  N   LEU A  67      74.609 114.809  87.007  1.00  0.00           N
ATOM    942  CA  LEU A  67      73.458 114.254  86.335  1.00  0.00           C
ATOM    943  C   LEU A  67      72.616 115.295  85.651  1.00  0.00           C
ATOM    944  O   LEU A  67      72.347 115.199  84.458  1.00  0.00           O
ATOM    945  CB  LEU A  67      72.591 113.485  87.341  1.00  0.00           C
ATOM    946  CG  LEU A  67      73.116 112.103  87.751  1.00  0.00           C
ATOM    947  CD1 LEU A  67      72.160 111.476  88.758  1.00  0.00           C
ATOM    948  CD2 LEU A  67      73.260 111.228  86.516  1.00  0.00           C
ATOM    949  H   LEU A  67      74.663 114.757  88.014  1.00  0.00           H
ATOM    950  HA  LEU A  67      73.805 113.564  85.567  1.00  0.00           H
ATOM    951 1HB  LEU A  67      72.494 114.085  88.245  1.00  0.00           H
ATOM    952 2HB  LEU A  67      71.598 113.349  86.912  1.00  0.00           H
ATOM    953  HG  LEU A  67      74.085 112.212  88.236  1.00  0.00           H
ATOM    954 1HD1 LEU A  67      72.532 110.494  89.049  1.00  0.00           H
ATOM    955 2HD1 LEU A  67      72.090 112.113  89.639  1.00  0.00           H
ATOM    956 3HD1 LEU A  67      71.174 111.370  88.306  1.00  0.00           H
ATOM    957 1HD2 LEU A  67      73.633 110.246  86.807  1.00  0.00           H
ATOM    958 2HD2 LEU A  67      72.289 111.118  86.031  1.00  0.00           H
ATOM    959 3HD2 LEU A  67      73.963 111.692  85.822  1.00  0.00           H
ATOM    960  N   SER A  68      72.225 116.367  86.374  1.00  0.00           N
ATOM    961  CA  SER A  68      71.483 117.469  85.789  1.00  0.00           C
ATOM    962  C   SER A  68      72.314 118.240  84.805  1.00  0.00           C
ATOM    963  O   SER A  68      71.845 118.563  83.721  1.00  0.00           O
ATOM    964  CB  SER A  68      70.990 118.404  86.876  1.00  0.00           C
ATOM    965  OG  SER A  68      70.268 119.473  86.328  1.00  0.00           O
ATOM    966  H   SER A  68      72.459 116.398  87.356  1.00  0.00           H
ATOM    967  HA  SER A  68      70.621 117.062  85.257  1.00  0.00           H
ATOM    968 1HB  SER A  68      70.355 117.852  87.569  1.00  0.00           H
ATOM    969 2HB  SER A  68      71.838 118.786  87.441  1.00  0.00           H
ATOM    970  HG  SER A  68      70.876 120.217  86.305  1.00  0.00           H
ATOM    971  N   MET A  69      73.595 118.498  85.125  1.00  0.00           N
ATOM    972  CA  MET A  69      74.529 119.143  84.231  1.00  0.00           C
ATOM    973  C   MET A  69      74.755 118.357  82.952  1.00  0.00           C
ATOM    974  O   MET A  69      74.709 118.922  81.866  1.00  0.00           O
ATOM    975  CB  MET A  69      75.857 119.367  84.952  1.00  0.00           C
ATOM    976  CG  MET A  69      75.802 120.406  86.064  1.00  0.00           C
ATOM    977  SD  MET A  69      77.381 120.594  86.917  1.00  0.00           S
ATOM    978  CE  MET A  69      76.940 121.779  88.185  1.00  0.00           C
ATOM    979  H   MET A  69      73.905 118.221  86.045  1.00  0.00           H
ATOM    980  HA  MET A  69      74.117 120.108  83.936  1.00  0.00           H
ATOM    981 1HB  MET A  69      76.197 118.428  85.388  1.00  0.00           H
ATOM    982 2HB  MET A  69      76.613 119.687  84.233  1.00  0.00           H
ATOM    983 1HG  MET A  69      75.518 121.371  85.646  1.00  0.00           H
ATOM    984 2HG  MET A  69      75.048 120.115  86.795  1.00  0.00           H
ATOM    985 1HE  MET A  69      77.815 121.999  88.797  1.00  0.00           H
ATOM    986 2HE  MET A  69      76.584 122.698  87.716  1.00  0.00           H
ATOM    987 3HE  MET A  69      76.153 121.364  88.813  1.00  0.00           H
ATOM    988  N   LEU A  70      74.956 117.029  83.012  1.00  0.00           N
ATOM    989  CA  LEU A  70      75.088 116.205  81.825  1.00  0.00           C
ATOM    990  C   LEU A  70      73.793 116.076  81.051  1.00  0.00           C
ATOM    991  O   LEU A  70      73.810 116.191  79.831  1.00  0.00           O
ATOM    992  CB  LEU A  70      75.584 114.808  82.216  1.00  0.00           C
ATOM    993  CG  LEU A  70      75.656 113.784  81.076  1.00  0.00           C
ATOM    994  CD1 LEU A  70      76.589 114.299  79.988  1.00  0.00           C
ATOM    995  CD2 LEU A  70      76.137 112.448  81.622  1.00  0.00           C
ATOM    996  H   LEU A  70      75.016 116.594  83.922  1.00  0.00           H
ATOM    997  HA  LEU A  70      75.817 116.668  81.162  1.00  0.00           H
ATOM    998 1HB  LEU A  70      76.583 114.900  82.641  1.00  0.00           H
ATOM    999 2HB  LEU A  70      74.922 114.404  82.982  1.00  0.00           H
ATOM   1000  HG  LEU A  70      74.668 113.661  80.635  1.00  0.00           H
ATOM   1001 1HD1 LEU A  70      76.640 113.572  79.177  1.00  0.00           H
ATOM   1002 2HD1 LEU A  70      76.212 115.246  79.602  1.00  0.00           H
ATOM   1003 3HD1 LEU A  70      77.585 114.449  80.404  1.00  0.00           H
ATOM   1004 1HD2 LEU A  70      76.188 111.721  80.812  1.00  0.00           H
ATOM   1005 2HD2 LEU A  70      77.127 112.570  82.062  1.00  0.00           H
ATOM   1006 3HD2 LEU A  70      75.443 112.094  82.384  1.00  0.00           H
ATOM   1007  N   ALA A  71      72.635 115.907  81.718  1.00  0.00           N
ATOM   1008  CA  ALA A  71      71.341 115.918  81.062  1.00  0.00           C
ATOM   1009  C   ALA A  71      71.064 117.251  80.359  1.00  0.00           C
ATOM   1010  O   ALA A  71      70.686 117.317  79.192  1.00  0.00           O
ATOM   1011  CB  ALA A  71      70.256 115.598  82.107  1.00  0.00           C
ATOM   1012  H   ALA A  71      72.678 115.765  82.717  1.00  0.00           H
ATOM   1013  HA  ALA A  71      71.343 115.143  80.295  1.00  0.00           H
ATOM   1014 1HB  ALA A  71      69.276 115.602  81.628  1.00  0.00           H
ATOM   1015 2HB  ALA A  71      70.445 114.613  82.537  1.00  0.00           H
ATOM   1016 3HB  ALA A  71      70.277 116.348  82.895  1.00  0.00           H
ATOM   1017  N   ALA A  72      71.350 118.382  81.017  1.00  0.00           N
ATOM   1018  CA  ALA A  72      71.178 119.697  80.453  1.00  0.00           C
ATOM   1019  C   ALA A  72      72.242 120.091  79.445  1.00  0.00           C
ATOM   1020  O   ALA A  72      71.994 120.927  78.578  1.00  0.00           O
ATOM   1021  CB  ALA A  72      71.135 120.730  81.585  1.00  0.00           C
ATOM   1022  H   ALA A  72      71.705 118.293  81.958  1.00  0.00           H
ATOM   1023  HA  ALA A  72      70.234 119.711  79.909  1.00  0.00           H
ATOM   1024 1HB  ALA A  72      71.005 121.727  81.164  1.00  0.00           H
ATOM   1025 2HB  ALA A  72      70.300 120.506  82.250  1.00  0.00           H
ATOM   1026 3HB  ALA A  72      72.067 120.694  82.147  1.00  0.00           H
ATOM   1027  N   ALA A  73      73.433 119.460  79.454  1.00  0.00           N
ATOM   1028  CA  ALA A  73      74.454 119.631  78.441  1.00  0.00           C
ATOM   1029  C   ALA A  73      73.905 119.259  77.086  1.00  0.00           C
ATOM   1030  O   ALA A  73      74.177 119.900  76.073  1.00  0.00           O
ATOM   1031  CB  ALA A  73      75.677 118.753  78.745  1.00  0.00           C
ATOM   1032  H   ALA A  73      73.605 118.832  80.226  1.00  0.00           H
ATOM   1033  HA  ALA A  73      74.741 120.683  78.423  1.00  0.00           H
ATOM   1034 1HB  ALA A  73      76.431 118.898  77.971  1.00  0.00           H
ATOM   1035 2HB  ALA A  73      76.093 119.031  79.714  1.00  0.00           H
ATOM   1036 3HB  ALA A  73      75.376 117.706  78.767  1.00  0.00           H
ATOM   1037  N   ILE A  74      73.037 118.232  77.077  1.00  0.00           N
ATOM   1038  CA  ILE A  74      72.324 117.817  75.899  1.00  0.00           C
ATOM   1039  C   ILE A  74      71.418 118.870  75.337  1.00  0.00           C
ATOM   1040  O   ILE A  74      71.491 119.188  74.149  1.00  0.00           O
ATOM   1041  CB  ILE A  74      71.689 116.445  76.005  1.00  0.00           C
ATOM   1042  CG1 ILE A  74      72.416 115.461  76.967  1.00  0.00           C
ATOM   1043  CG2 ILE A  74      71.590 115.873  74.582  1.00  0.00           C
ATOM   1044  CD1 ILE A  74      73.925 115.248  76.787  1.00  0.00           C
ATOM   1045  H   ILE A  74      72.884 117.737  77.944  1.00  0.00           H
ATOM   1046  HA  ILE A  74      73.051 117.584  75.121  1.00  0.00           H
ATOM   1047  HB  ILE A  74      70.698 116.537  76.449  1.00  0.00           H
ATOM   1048 1HG1 ILE A  74      72.284 115.794  77.997  1.00  0.00           H
ATOM   1049 2HG1 ILE A  74      71.965 114.471  76.884  1.00  0.00           H
ATOM   1050 1HG2 ILE A  74      71.136 114.883  74.619  1.00  0.00           H
ATOM   1051 2HG2 ILE A  74      70.977 116.531  73.967  1.00  0.00           H
ATOM   1052 3HG2 ILE A  74      72.588 115.799  74.150  1.00  0.00           H
ATOM   1053 1HD1 ILE A  74      74.284 114.536  77.530  1.00  0.00           H
ATOM   1054 2HD1 ILE A  74      74.121 114.858  75.787  1.00  0.00           H
ATOM   1055 3HD1 ILE A  74      74.444 116.197  76.914  1.00  0.00           H
ATOM   1056  N   ALA A  75      70.650 119.546  76.193  1.00  0.00           N
ATOM   1057  CA  ALA A  75      69.829 120.672  75.809  1.00  0.00           C
ATOM   1058  C   ALA A  75      70.624 121.820  75.174  1.00  0.00           C
ATOM   1059  O   ALA A  75      70.241 122.359  74.137  1.00  0.00           O
ATOM   1060  CB  ALA A  75      69.031 121.171  77.031  1.00  0.00           C
ATOM   1061  H   ALA A  75      70.652 119.244  77.156  1.00  0.00           H
ATOM   1062  HA  ALA A  75      69.122 120.334  75.051  1.00  0.00           H
ATOM   1063 1HB  ALA A  75      68.412 122.021  76.740  1.00  0.00           H
ATOM   1064 2HB  ALA A  75      68.394 120.369  77.403  1.00  0.00           H
ATOM   1065 3HB  ALA A  75      69.721 121.479  77.815  1.00  0.00           H
ATOM   1066  N   HIS A  76      71.800 122.155  75.742  1.00  0.00           N
ATOM   1067  CA  HIS A  76      72.683 123.207  75.251  1.00  0.00           C
ATOM   1068  C   HIS A  76      73.360 122.908  73.921  1.00  0.00           C
ATOM   1069  O   HIS A  76      73.759 123.817  73.197  1.00  0.00           O
ATOM   1070  CB  HIS A  76      73.785 123.506  76.289  1.00  0.00           C
ATOM   1071  CG  HIS A  76      73.251 124.173  77.518  1.00  0.00           C
ATOM   1072  ND1 HIS A  76      72.665 125.415  77.385  1.00  0.00           N
ATOM   1073  CD2 HIS A  76      73.238 123.786  78.820  1.00  0.00           C
ATOM   1074  CE1 HIS A  76      72.302 125.761  78.601  1.00  0.00           C
ATOM   1075  NE2 HIS A  76      72.624 124.812  79.512  1.00  0.00           N
ATOM   1076  H   HIS A  76      72.067 121.630  76.563  1.00  0.00           H
ATOM   1077  HA  HIS A  76      72.107 124.116  75.083  1.00  0.00           H
ATOM   1078 1HB  HIS A  76      74.274 122.575  76.578  1.00  0.00           H
ATOM   1079 2HB  HIS A  76      74.543 124.149  75.841  1.00  0.00           H
ATOM   1080  HD2 HIS A  76      73.625 122.861  79.246  1.00  0.00           H
ATOM   1081  HE1 HIS A  76      71.803 126.689  78.879  1.00  0.00           H
ATOM   1082  HE2 HIS A  76      72.442 124.860  80.504  1.00  0.00           H
ATOM   1083  N   ALA A  77      73.478 121.631  73.524  1.00  0.00           N
ATOM   1084  CA  ALA A  77      74.066 121.261  72.254  1.00  0.00           C
ATOM   1085  C   ALA A  77      73.162 121.518  71.061  1.00  0.00           C
ATOM   1086  O   ALA A  77      73.595 121.498  69.910  1.00  0.00           O
ATOM   1087  CB  ALA A  77      74.381 119.781  72.313  1.00  0.00           C
ATOM   1088  H   ALA A  77      73.140 120.906  74.140  1.00  0.00           H
ATOM   1089  HA  ALA A  77      74.954 121.873  72.100  1.00  0.00           H
ATOM   1090 1HB  ALA A  77      74.827 119.465  71.370  1.00  0.00           H
ATOM   1091 2HB  ALA A  77      75.081 119.590  73.127  1.00  0.00           H
ATOM   1092 3HB  ALA A  77      73.464 119.220  72.486  1.00  0.00           H
TER    1093      ALA A  77
ATOM   1094  N   VAL B  95      61.368 106.035 112.238  1.00  0.00           N
ATOM   1095  CA  VAL B  95      61.944 104.766 111.700  1.00  0.00           C
ATOM   1096  C   VAL B  95      61.177 103.570 112.181  1.00  0.00           C
ATOM   1097  O   VAL B  95      61.153 103.261 113.368  1.00  0.00           O
ATOM   1098  CB  VAL B  95      63.443 104.630 111.979  1.00  0.00           C
ATOM   1099  CG1 VAL B  95      63.824 104.965 113.429  1.00  0.00           C
ATOM   1100  CG2 VAL B  95      63.915 103.204 111.641  1.00  0.00           C
ATOM   1101 1H   VAL B  95      61.900 106.812 111.900  1.00  0.00           H
ATOM   1102 2H   VAL B  95      60.419 106.126 111.936  1.00  0.00           H
ATOM   1103 3H   VAL B  95      61.400 106.020 113.237  1.00  0.00           H
ATOM   1104  HA  VAL B  95      61.902 104.800 110.611  1.00  0.00           H
ATOM   1105  HB  VAL B  95      63.985 105.347 111.363  1.00  0.00           H
ATOM   1106 1HG1 VAL B  95      64.901 104.849 113.558  1.00  0.00           H
ATOM   1107 2HG1 VAL B  95      63.541 105.994 113.651  1.00  0.00           H
ATOM   1108 3HG1 VAL B  95      63.304 104.290 114.108  1.00  0.00           H
ATOM   1109 1HG2 VAL B  95      64.983 103.117 111.841  1.00  0.00           H
ATOM   1110 2HG2 VAL B  95      63.370 102.486 112.252  1.00  0.00           H
ATOM   1111 3HG2 VAL B  95      63.726 102.999 110.586  1.00  0.00           H
ATOM   1112  N   ASP B  96      60.496 102.882 111.261  1.00  0.00           N
ATOM   1113  CA  ASP B  96      59.637 101.782 111.618  1.00  0.00           C
ATOM   1114  C   ASP B  96      60.407 100.485 111.550  1.00  0.00           C
ATOM   1115  O   ASP B  96      61.275 100.371 110.684  1.00  0.00           O
ATOM   1116  CB  ASP B  96      58.419 101.720 110.694  1.00  0.00           C
ATOM   1117  CG  ASP B  96      57.464 102.888 110.893  1.00  0.00           C
ATOM   1118  OD1 ASP B  96      57.542 103.526 111.916  1.00  0.00           O
ATOM   1119  OD2 ASP B  96      56.666 103.132 110.020  1.00  0.00           O
ATOM   1120  H   ASP B  96      60.587 103.139 110.289  1.00  0.00           H
ATOM   1121  HA  ASP B  96      59.288 101.934 112.640  1.00  0.00           H
ATOM   1122 1HB  ASP B  96      58.751 101.714 109.655  1.00  0.00           H
ATOM   1123 2HB  ASP B  96      57.877 100.791 110.868  1.00  0.00           H
ATOM   1124  N   PRO B  97      60.180  99.479 112.402  1.00  0.00           N
ATOM   1125  CA  PRO B  97      60.909  98.216 112.366  1.00  0.00           C
ATOM   1126  C   PRO B  97      60.879  97.519 111.030  1.00  0.00           C
ATOM   1127  O   PRO B  97      61.909  97.029 110.575  1.00  0.00           O
ATOM   1128  CB  PRO B  97      60.183  97.388 113.430  1.00  0.00           C
ATOM   1129  CG  PRO B  97      59.675  98.399 114.398  1.00  0.00           C
ATOM   1130  CD  PRO B  97      59.228  99.551 113.538  1.00  0.00           C
ATOM   1131  HA  PRO B  97      61.957  98.396 112.647  1.00  0.00           H
ATOM   1132 1HB  PRO B  97      59.378  96.800 112.964  1.00  0.00           H
ATOM   1133 2HB  PRO B  97      60.880  96.670 113.888  1.00  0.00           H
ATOM   1134 1HG  PRO B  97      58.855  97.974 114.997  1.00  0.00           H
ATOM   1135 2HG  PRO B  97      60.470  98.682 115.104  1.00  0.00           H
ATOM   1136 1HD  PRO B  97      58.193  99.381 113.207  1.00  0.00           H
ATOM   1137 2HD  PRO B  97      59.304 100.488 114.109  1.00  0.00           H
ATOM   1138  N   THR B  98      59.706  97.495 110.381  1.00  0.00           N
ATOM   1139  CA  THR B  98      59.494  96.859 109.093  1.00  0.00           C
ATOM   1140  C   THR B  98      60.102  97.666 107.980  1.00  0.00           C
ATOM   1141  O   THR B  98      60.382  97.159 106.903  1.00  0.00           O
ATOM   1142  CB  THR B  98      57.994  96.649 108.812  1.00  0.00           C
ATOM   1143  OG1 THR B  98      57.327  97.918 108.793  1.00  0.00           O
ATOM   1144  CG2 THR B  98      57.369  95.768 109.884  1.00  0.00           C
ATOM   1145  H   THR B  98      58.930  97.957 110.835  1.00  0.00           H
ATOM   1146  HA  THR B  98      59.979  95.882 109.105  1.00  0.00           H
ATOM   1147  HB  THR B  98      57.869  96.173 107.839  1.00  0.00           H
ATOM   1148  HG1 THR B  98      57.197  98.197 107.882  1.00  0.00           H
ATOM   1149 1HG2 THR B  98      56.310  95.631 109.669  1.00  0.00           H
ATOM   1150 2HG2 THR B  98      57.867  94.799 109.893  1.00  0.00           H
ATOM   1151 3HG2 THR B  98      57.483  96.245 110.857  1.00  0.00           H
ATOM   1152  N   VAL B  99      60.358  98.955 108.225  1.00  0.00           N
ATOM   1153  CA  VAL B  99      61.025  99.804 107.278  1.00  0.00           C
ATOM   1154  C   VAL B  99      62.531  99.720 107.459  1.00  0.00           C
ATOM   1155  O   VAL B  99      63.229  99.491 106.491  1.00  0.00           O
ATOM   1156  CB  VAL B  99      60.489 101.219 107.341  1.00  0.00           C
ATOM   1157  CG1 VAL B  99      61.096 102.056 106.209  1.00  0.00           C
ATOM   1158  CG2 VAL B  99      58.956 101.214 107.171  1.00  0.00           C
ATOM   1159  H   VAL B  99      60.068  99.340 109.112  1.00  0.00           H
ATOM   1160  HA  VAL B  99      60.768  99.470 106.272  1.00  0.00           H
ATOM   1161  HB  VAL B  99      60.746 101.653 108.308  1.00  0.00           H
ATOM   1162 1HG1 VAL B  99      60.707 103.073 106.262  1.00  0.00           H
ATOM   1163 2HG1 VAL B  99      62.181 102.078 106.315  1.00  0.00           H
ATOM   1164 3HG1 VAL B  99      60.831 101.615 105.249  1.00  0.00           H
ATOM   1165 1HG2 VAL B  99      58.581 102.237 107.219  1.00  0.00           H
ATOM   1166 2HG2 VAL B  99      58.698 100.777 106.207  1.00  0.00           H
ATOM   1167 3HG2 VAL B  99      58.503 100.626 107.969  1.00  0.00           H
ATOM   1168  N   LEU B 100      63.115  99.817 108.677  1.00  0.00           N
ATOM   1169  CA  LEU B 100      64.556  99.654 108.893  1.00  0.00           C
ATOM   1170  C   LEU B 100      65.067  98.282 108.480  1.00  0.00           C
ATOM   1171  O   LEU B 100      66.125  98.161 107.865  1.00  0.00           O
ATOM   1172  CB  LEU B 100      64.892  99.890 110.371  1.00  0.00           C
ATOM   1173  CG  LEU B 100      66.382  99.845 110.730  1.00  0.00           C
ATOM   1174  CD1 LEU B 100      66.632 100.693 111.969  1.00  0.00           C
ATOM   1175  CD2 LEU B 100      66.807  98.402 110.960  1.00  0.00           C
ATOM   1176  H   LEU B 100      62.518 100.012 109.469  1.00  0.00           H
ATOM   1177  HA  LEU B 100      65.082 100.391 108.289  1.00  0.00           H
ATOM   1178 1HB  LEU B 100      64.510 100.867 110.662  1.00  0.00           H
ATOM   1179 2HB  LEU B 100      64.385  99.131 110.968  1.00  0.00           H
ATOM   1180  HG  LEU B 100      66.967 100.270 109.912  1.00  0.00           H
ATOM   1181 1HD1 LEU B 100      67.691 100.662 112.224  1.00  0.00           H
ATOM   1182 2HD1 LEU B 100      66.338 101.724 111.771  1.00  0.00           H
ATOM   1183 3HD1 LEU B 100      66.048 100.302 112.802  1.00  0.00           H
ATOM   1184 1HD2 LEU B 100      67.868  98.371 111.214  1.00  0.00           H
ATOM   1185 2HD2 LEU B 100      66.225  97.978 111.778  1.00  0.00           H
ATOM   1186 3HD2 LEU B 100      66.635  97.823 110.053  1.00  0.00           H
ATOM   1187  N   ALA B 101      64.299  97.213 108.776  1.00  0.00           N
ATOM   1188  CA  ALA B 101      64.636  95.862 108.379  1.00  0.00           C
ATOM   1189  C   ALA B 101      64.789  95.683 106.872  1.00  0.00           C
ATOM   1190  O   ALA B 101      65.817  95.194 106.402  1.00  0.00           O
ATOM   1191  CB  ALA B 101      63.534  94.917 108.895  1.00  0.00           C
ATOM   1192  H   ALA B 101      63.451  97.375 109.301  1.00  0.00           H
ATOM   1193  HA  ALA B 101      65.604  95.612 108.814  1.00  0.00           H
ATOM   1194 1HB  ALA B 101      63.769  93.893 108.607  1.00  0.00           H
ATOM   1195 2HB  ALA B 101      63.476  94.984 109.981  1.00  0.00           H
ATOM   1196 3HB  ALA B 101      62.578  95.206 108.463  1.00  0.00           H
ATOM   1197  N   ASP B 102      63.803  96.156 106.085  1.00  0.00           N
ATOM   1198  CA  ASP B 102      63.849  96.087 104.642  1.00  0.00           C
ATOM   1199  C   ASP B 102      64.658  97.208 104.029  1.00  0.00           C
ATOM   1200  O   ASP B 102      65.111  97.068 102.897  1.00  0.00           O
ATOM   1201  CB  ASP B 102      62.430  96.114 104.070  1.00  0.00           C
ATOM   1202  CG  ASP B 102      61.632  94.861 104.405  1.00  0.00           C
ATOM   1203  OD1 ASP B 102      62.233  93.874 104.753  1.00  0.00           O
ATOM   1204  OD2 ASP B 102      60.428  94.905 104.310  1.00  0.00           O
ATOM   1205  H   ASP B 102      63.000  96.574 106.532  1.00  0.00           H
ATOM   1206  HA  ASP B 102      64.327  95.150 104.355  1.00  0.00           H
ATOM   1207 1HB  ASP B 102      61.896  96.982 104.460  1.00  0.00           H
ATOM   1208 2HB  ASP B 102      62.476  96.219 102.985  1.00  0.00           H
ATOM   1209  N   ALA B 103      64.923  98.324 104.744  1.00  0.00           N
ATOM   1210  CA  ALA B 103      65.626  99.499 104.252  1.00  0.00           C
ATOM   1211  C   ALA B 103      66.965  99.121 103.712  1.00  0.00           C
ATOM   1212  O   ALA B 103      67.382  99.527 102.645  1.00  0.00           O
ATOM   1213  CB  ALA B 103      65.845 100.541 105.368  1.00  0.00           C
ATOM   1214  H   ALA B 103      64.591  98.314 105.698  1.00  0.00           H
ATOM   1215  HA  ALA B 103      65.037  99.932 103.442  1.00  0.00           H
ATOM   1216 1HB  ALA B 103      66.373 101.403 104.962  1.00  0.00           H
ATOM   1217 2HB  ALA B 103      64.880 100.859 105.764  1.00  0.00           H
ATOM   1218 3HB  ALA B 103      66.436 100.098 106.168  1.00  0.00           H
ATOM   1219  N   VAL B 104      67.637  98.224 104.406  1.00  0.00           N
ATOM   1220  CA  VAL B 104      68.837  97.559 103.999  1.00  0.00           C
ATOM   1221  C   VAL B 104      68.782  96.722 102.746  1.00  0.00           C
ATOM   1222  O   VAL B 104      69.682  96.784 101.907  1.00  0.00           O
ATOM   1223  CB  VAL B 104      69.165  96.720 105.166  1.00  0.00           C
ATOM   1224  CG1 VAL B 104      70.315  95.794 104.868  1.00  0.00           C
ATOM   1225  CG2 VAL B 104      69.546  97.756 106.191  1.00  0.00           C
ATOM   1226  H   VAL B 104      67.239  98.011 105.309  1.00  0.00           H
ATOM   1227  HA  VAL B 104      69.598  98.312 103.792  1.00  0.00           H
ATOM   1228  HB  VAL B 104      68.286  96.138 105.444  1.00  0.00           H
ATOM   1229 1HG1 VAL B 104      70.532  95.190 105.749  1.00  0.00           H
ATOM   1230 2HG1 VAL B 104      70.051  95.143 104.036  1.00  0.00           H
ATOM   1231 3HG1 VAL B 104      71.196  96.382 104.606  1.00  0.00           H
ATOM   1232 1HG2 VAL B 104      69.817  97.264 107.124  1.00  0.00           H
ATOM   1233 2HG2 VAL B 104      70.395  98.335 105.826  1.00  0.00           H
ATOM   1234 3HG2 VAL B 104      68.701  98.422 106.366  1.00  0.00           H
ATOM   1235  N   ALA B 105      67.716  95.923 102.567  1.00  0.00           N
ATOM   1236  CA  ALA B 105      67.484  95.164 101.359  1.00  0.00           C
ATOM   1237  C   ALA B 105      67.310  96.101 100.181  1.00  0.00           C
ATOM   1238  O   ALA B 105      67.906  95.916  99.126  1.00  0.00           O
ATOM   1239  CB  ALA B 105      66.281  94.225 101.560  1.00  0.00           C
ATOM   1240  H   ALA B 105      67.050  95.859 103.324  1.00  0.00           H
ATOM   1241  HA  ALA B 105      68.360  94.539 101.178  1.00  0.00           H
ATOM   1242 1HB  ALA B 105      66.109  93.653 100.647  1.00  0.00           H
ATOM   1243 2HB  ALA B 105      66.487  93.540 102.383  1.00  0.00           H
ATOM   1244 3HB  ALA B 105      65.395  94.813 101.792  1.00  0.00           H
ATOM   1245  N   ARG B 106      66.600  97.215 100.431  1.00  0.00           N
ATOM   1246  CA  ARG B 106      66.515  98.343  99.540  1.00  0.00           C
ATOM   1247  C   ARG B 106      67.866  98.972  99.230  1.00  0.00           C
ATOM   1248  O   ARG B 106      68.166  99.259  98.083  1.00  0.00           O
ATOM   1249  CB  ARG B 106      65.599  99.401 100.138  1.00  0.00           C
ATOM   1250  CG  ARG B 106      64.140  98.991 100.257  1.00  0.00           C
ATOM   1251  CD  ARG B 106      63.602  98.497  98.964  1.00  0.00           C
ATOM   1252  NE  ARG B 106      62.185  98.183  99.051  1.00  0.00           N
ATOM   1253  CZ  ARG B 106      61.471  97.587  98.076  1.00  0.00           C
ATOM   1254  NH1 ARG B 106      62.055  97.247  96.948  1.00  0.00           N
ATOM   1255  NH2 ARG B 106      60.185  97.344  98.252  1.00  0.00           N
ATOM   1256  H   ARG B 106      66.101  97.243 101.309  1.00  0.00           H
ATOM   1257  HA  ARG B 106      66.095  98.004  98.593  1.00  0.00           H
ATOM   1258 1HB  ARG B 106      65.950  99.664 101.136  1.00  0.00           H
ATOM   1259 2HB  ARG B 106      65.640 100.303  99.529  1.00  0.00           H
ATOM   1260 1HG  ARG B 106      64.046  98.194 100.996  1.00  0.00           H
ATOM   1261 2HG  ARG B 106      63.546  99.850 100.571  1.00  0.00           H
ATOM   1262 1HD  ARG B 106      63.736  99.260  98.199  1.00  0.00           H
ATOM   1263 2HD  ARG B 106      64.134  97.592  98.671  1.00  0.00           H
ATOM   1264  HE  ARG B 106      61.700  98.430  99.905  1.00  0.00           H
ATOM   1265 1HH1 ARG B 106      63.040  97.433  96.813  1.00  0.00           H
ATOM   1266 2HH1 ARG B 106      61.520  96.801  96.218  1.00  0.00           H
ATOM   1267 1HH2 ARG B 106      59.736  97.605  99.120  1.00  0.00           H
ATOM   1268 2HH2 ARG B 106      59.649  96.898  97.522  1.00  0.00           H
ATOM   1269  N   MET B 107      68.781  99.159 100.197  1.00  0.00           N
ATOM   1270  CA  MET B 107      70.112  99.685  99.911  1.00  0.00           C
ATOM   1271  C   MET B 107      70.914  98.793  98.997  1.00  0.00           C
ATOM   1272  O   MET B 107      71.569  99.273  98.076  1.00  0.00           O
ATOM   1273  CB  MET B 107      70.957  99.995 101.164  1.00  0.00           C
ATOM   1274  CG  MET B 107      70.281 100.737 102.320  1.00  0.00           C
ATOM   1275  SD  MET B 107      69.663 102.404 102.048  1.00  0.00           S
ATOM   1276  CE  MET B 107      68.284 102.168 100.906  1.00  0.00           C
ATOM   1277  H   MET B 107      68.539  98.928 101.150  1.00  0.00           H
ATOM   1278  HA  MET B 107      70.002 100.640  99.398  1.00  0.00           H
ATOM   1279 1HB  MET B 107      71.337  99.066 101.585  1.00  0.00           H
ATOM   1280 2HB  MET B 107      71.818 100.602 100.881  1.00  0.00           H
ATOM   1281 1HG  MET B 107      69.416 100.169 102.661  1.00  0.00           H
ATOM   1282 2HG  MET B 107      70.979 100.828 103.152  1.00  0.00           H
ATOM   1283 1HE  MET B 107      67.834 103.134 100.675  1.00  0.00           H
ATOM   1284 2HE  MET B 107      68.647 101.707  99.987  1.00  0.00           H
ATOM   1285 3HE  MET B 107      67.537 101.521 101.366  1.00  0.00           H
ATOM   1286  N   ALA B 108      70.859  97.466  99.205  1.00  0.00           N
ATOM   1287  CA  ALA B 108      71.494  96.499  98.339  1.00  0.00           C
ATOM   1288  C   ALA B 108      70.961  96.556  96.910  1.00  0.00           C
ATOM   1289  O   ALA B 108      71.738  96.602  95.954  1.00  0.00           O
ATOM   1290  CB  ALA B 108      71.318  95.093  98.948  1.00  0.00           C
ATOM   1291  H   ALA B 108      70.343  97.143 100.010  1.00  0.00           H
ATOM   1292  HA  ALA B 108      72.557  96.732  98.292  1.00  0.00           H
ATOM   1293 1HB  ALA B 108      71.793  94.355  98.303  1.00  0.00           H
ATOM   1294 2HB  ALA B 108      71.780  95.063  99.935  1.00  0.00           H
ATOM   1295 3HB  ALA B 108      70.257  94.866  99.038  1.00  0.00           H
ATOM   1296  N   GLU B 109      69.623  96.647  96.752  1.00  0.00           N
ATOM   1297  CA  GLU B 109      68.963  96.844  95.475  1.00  0.00           C
ATOM   1298  C   GLU B 109      69.402  98.142  94.827  1.00  0.00           C
ATOM   1299  O   GLU B 109      69.929  98.140  93.718  1.00  0.00           O
ATOM   1300  CB  GLU B 109      67.444  96.839  95.653  1.00  0.00           C
ATOM   1301  CG  GLU B 109      66.853  95.478  95.996  1.00  0.00           C
ATOM   1302  CD  GLU B 109      65.375  95.530  96.255  1.00  0.00           C
ATOM   1303  OE1 GLU B 109      64.833  96.610  96.289  1.00  0.00           O
ATOM   1304  OE2 GLU B 109      64.784  94.488  96.418  1.00  0.00           O
ATOM   1305  H   GLU B 109      69.062  96.569  97.588  1.00  0.00           H
ATOM   1306  HA  GLU B 109      69.240  96.023  94.813  1.00  0.00           H
ATOM   1307 1HB  GLU B 109      67.169  97.533  96.449  1.00  0.00           H
ATOM   1308 2HB  GLU B 109      66.969  97.189  94.736  1.00  0.00           H
ATOM   1309 1HG  GLU B 109      67.044  94.793  95.170  1.00  0.00           H
ATOM   1310 2HG  GLU B 109      67.360  95.088  96.878  1.00  0.00           H
ATOM   1311  N   PHE B 110      69.339  99.261  95.556  1.00  0.00           N
ATOM   1312  CA  PHE B 110      69.647 100.598  95.094  1.00  0.00           C
ATOM   1313  C   PHE B 110      71.103 100.765  94.716  1.00  0.00           C
ATOM   1314  O   PHE B 110      71.451 101.425  93.739  1.00  0.00           O
ATOM   1315  CB  PHE B 110      69.236 101.677  96.130  1.00  0.00           C
ATOM   1316  CG  PHE B 110      67.768 101.624  96.513  1.00  0.00           C
ATOM   1317  CD1 PHE B 110      66.773 100.912  95.813  1.00  0.00           C
ATOM   1318  CD2 PHE B 110      67.386 102.272  97.691  1.00  0.00           C
ATOM   1319  CE1 PHE B 110      65.448 100.873  96.257  1.00  0.00           C
ATOM   1320  CE2 PHE B 110      66.080 102.186  98.173  1.00  0.00           C
ATOM   1321  CZ  PHE B 110      65.091 101.531  97.429  1.00  0.00           C
ATOM   1322  H   PHE B 110      69.045  99.127  96.513  1.00  0.00           H
ATOM   1323  HA  PHE B 110      69.056 100.800  94.201  1.00  0.00           H
ATOM   1324 1HB  PHE B 110      69.830 101.557  97.036  1.00  0.00           H
ATOM   1325 2HB  PHE B 110      69.449 102.667  95.729  1.00  0.00           H
ATOM   1326  HD1 PHE B 110      67.044 100.375  94.902  1.00  0.00           H
ATOM   1327  HD2 PHE B 110      68.150 102.783  98.277  1.00  0.00           H
ATOM   1328  HE1 PHE B 110      64.698 100.328  95.686  1.00  0.00           H
ATOM   1329  HE2 PHE B 110      65.831 102.632  99.136  1.00  0.00           H
ATOM   1330  HZ  PHE B 110      64.054 101.535  97.758  1.00  0.00           H
ATOM   1331  N   GLY B 111      72.014 100.116  95.458  1.00  0.00           N
ATOM   1332  CA  GLY B 111      73.421 100.095  95.117  1.00  0.00           C
ATOM   1333  C   GLY B 111      73.745  99.337  93.871  1.00  0.00           C
ATOM   1334  O   GLY B 111      74.529  99.805  93.049  1.00  0.00           O
ATOM   1335  H   GLY B 111      71.702  99.626  96.284  1.00  0.00           H
ATOM   1336 1HA  GLY B 111      73.780 101.117  94.992  1.00  0.00           H
ATOM   1337 2HA  GLY B 111      73.988  99.654  95.936  1.00  0.00           H
ATOM   1338  N   ARG B 112      73.116  98.163  93.657  1.00  0.00           N
ATOM   1339  CA  ARG B 112      73.246  97.463  92.397  1.00  0.00           C
ATOM   1340  C   ARG B 112      72.614  98.224  91.248  1.00  0.00           C
ATOM   1341  O   ARG B 112      73.205  98.344  90.176  1.00  0.00           O
ATOM   1342  CB  ARG B 112      72.609  96.084  92.492  1.00  0.00           C
ATOM   1343  CG  ARG B 112      72.700  95.249  91.225  1.00  0.00           C
ATOM   1344  CD  ARG B 112      74.109  94.938  90.872  1.00  0.00           C
ATOM   1345  NE  ARG B 112      74.199  94.102  89.686  1.00  0.00           N
ATOM   1346  CZ  ARG B 112      75.339  93.841  89.018  1.00  0.00           C
ATOM   1347  NH1 ARG B 112      76.476  94.358  89.431  1.00  0.00           N
ATOM   1348  NH2 ARG B 112      75.316  93.068  87.947  1.00  0.00           N
ATOM   1349  H   ARG B 112      72.542  97.763  94.386  1.00  0.00           H
ATOM   1350  HA  ARG B 112      74.307  97.344  92.176  1.00  0.00           H
ATOM   1351 1HB  ARG B 112      73.082  95.520  93.294  1.00  0.00           H
ATOM   1352 2HB  ARG B 112      71.553  96.188  92.744  1.00  0.00           H
ATOM   1353 1HG  ARG B 112      72.167  94.309  91.371  1.00  0.00           H
ATOM   1354 2HG  ARG B 112      72.251  95.796  90.396  1.00  0.00           H
ATOM   1355 1HD  ARG B 112      74.648  95.864  90.677  1.00  0.00           H
ATOM   1356 2HD  ARG B 112      74.582  94.409  91.698  1.00  0.00           H
ATOM   1357  HE  ARG B 112      73.344  93.687  89.337  1.00  0.00           H
ATOM   1358 1HH1 ARG B 112      76.493  94.951  90.249  1.00  0.00           H
ATOM   1359 2HH1 ARG B 112      77.331  94.163  88.930  1.00  0.00           H
ATOM   1360 1HH2 ARG B 112      74.443  92.670  87.629  1.00  0.00           H
ATOM   1361 2HH2 ARG B 112      76.170  92.872  87.447  1.00  0.00           H
ATOM   1362  N   HIS B 113      71.425  98.813  91.468  1.00  0.00           N
ATOM   1363  CA  HIS B 113      70.736  99.649  90.510  1.00  0.00           C
ATOM   1364  C   HIS B 113      71.606 100.779  90.039  1.00  0.00           C
ATOM   1365  O   HIS B 113      71.761 100.967  88.843  1.00  0.00           O
ATOM   1366  CB  HIS B 113      69.446 100.216  91.112  1.00  0.00           C
ATOM   1367  CG  HIS B 113      68.368  99.192  91.296  1.00  0.00           C
ATOM   1368  ND1 HIS B 113      67.242  99.427  92.055  1.00  0.00           N
ATOM   1369  CD2 HIS B 113      68.245  97.931  90.820  1.00  0.00           C
ATOM   1370  CE1 HIS B 113      66.471  98.353  92.039  1.00  0.00           C
ATOM   1371  NE2 HIS B 113      67.059  97.433  91.296  1.00  0.00           N
ATOM   1372  H   HIS B 113      71.001  98.647  92.370  1.00  0.00           H
ATOM   1373  HA  HIS B 113      70.468  99.057  89.636  1.00  0.00           H
ATOM   1374 1HB  HIS B 113      69.663 100.662  92.083  1.00  0.00           H
ATOM   1375 2HB  HIS B 113      69.060 101.006  90.467  1.00  0.00           H
ATOM   1376  HD1 HIS B 113      66.989 100.294  92.488  1.00  0.00           H
ATOM   1377  HD2 HIS B 113      68.881  97.316  90.183  1.00  0.00           H
ATOM   1378  HE1 HIS B 113      65.528  98.339  92.582  1.00  0.00           H
ATOM   1379  N   VAL B 114      72.251 101.519  90.959  1.00  0.00           N
ATOM   1380  CA  VAL B 114      73.233 102.532  90.622  1.00  0.00           C
ATOM   1381  C   VAL B 114      74.423 101.983  89.870  1.00  0.00           C
ATOM   1382  O   VAL B 114      74.804 102.549  88.853  1.00  0.00           O
ATOM   1383  CB  VAL B 114      73.735 103.222  91.906  1.00  0.00           C
ATOM   1384  CG1 VAL B 114      74.983 104.041  91.617  1.00  0.00           C
ATOM   1385  CG2 VAL B 114      72.635 104.098  92.485  1.00  0.00           C
ATOM   1386  H   VAL B 114      72.031 101.351  91.931  1.00  0.00           H
ATOM   1387  HA  VAL B 114      72.757 103.277  89.983  1.00  0.00           H
ATOM   1388  HB  VAL B 114      74.012 102.457  92.633  1.00  0.00           H
ATOM   1389 1HG1 VAL B 114      75.324 104.520  92.536  1.00  0.00           H
ATOM   1390 2HG1 VAL B 114      75.769 103.387  91.238  1.00  0.00           H
ATOM   1391 3HG1 VAL B 114      74.754 104.804  90.874  1.00  0.00           H
ATOM   1392 1HG2 VAL B 114      72.997 104.582  93.393  1.00  0.00           H
ATOM   1393 2HG2 VAL B 114      72.354 104.859  91.756  1.00  0.00           H
ATOM   1394 3HG2 VAL B 114      71.766 103.485  92.723  1.00  0.00           H
ATOM   1395  N   GLU B 115      75.012 100.853  90.315  1.00  0.00           N
ATOM   1396  CA  GLU B 115      76.164 100.215  89.691  1.00  0.00           C
ATOM   1397  C   GLU B 115      75.902  99.934  88.202  1.00  0.00           C
ATOM   1398  O   GLU B 115      76.719 100.223  87.331  1.00  0.00           O
ATOM   1399  CB  GLU B 115      76.506  98.912  90.419  1.00  0.00           C
ATOM   1400  CG  GLU B 115      77.736  98.195  89.882  1.00  0.00           C
ATOM   1401  CD  GLU B 115      78.071  96.949  90.652  1.00  0.00           C
ATOM   1402  OE1 GLU B 115      77.177  96.363  91.215  1.00  0.00           O
ATOM   1403  OE2 GLU B 115      79.222  96.581  90.678  1.00  0.00           O
ATOM   1404  H   GLU B 115      74.609 100.438  91.143  1.00  0.00           H
ATOM   1405  HA  GLU B 115      77.017 100.890  89.763  1.00  0.00           H
ATOM   1406 1HB  GLU B 115      76.675  99.119  91.476  1.00  0.00           H
ATOM   1407 2HB  GLU B 115      75.663  98.224  90.351  1.00  0.00           H
ATOM   1408 1HG  GLU B 115      77.563  97.930  88.839  1.00  0.00           H
ATOM   1409 2HG  GLU B 115      78.586  98.878  89.917  1.00  0.00           H
ATOM   1410  N   GLU B 116      74.693  99.445  87.863  1.00  0.00           N
ATOM   1411  CA  GLU B 116      74.221  99.320  86.496  1.00  0.00           C
ATOM   1412  C   GLU B 116      73.794 100.616  85.831  1.00  0.00           C
ATOM   1413  O   GLU B 116      74.139 100.864  84.681  1.00  0.00           O
ATOM   1414  CB  GLU B 116      73.048  98.338  86.457  1.00  0.00           C
ATOM   1415  CG  GLU B 116      73.426  96.895  86.760  1.00  0.00           C
ATOM   1416  CD  GLU B 116      74.372  96.313  85.747  1.00  0.00           C
ATOM   1417  OE1 GLU B 116      74.608  96.949  84.748  1.00  0.00           O
ATOM   1418  OE2 GLU B 116      74.859  95.231  85.972  1.00  0.00           O
ATOM   1419  H   GLU B 116      74.091  99.152  88.620  1.00  0.00           H
ATOM   1420  HA  GLU B 116      75.034  98.933  85.883  1.00  0.00           H
ATOM   1421 1HB  GLU B 116      72.292  98.645  87.181  1.00  0.00           H
ATOM   1422 2HB  GLU B 116      72.585  98.363  85.471  1.00  0.00           H
ATOM   1423 1HG  GLU B 116      73.894  96.851  87.743  1.00  0.00           H
ATOM   1424 2HG  GLU B 116      72.520  96.293  86.793  1.00  0.00           H
ATOM   1425  N   LEU B 117      73.055 101.502  86.524  1.00  0.00           N
ATOM   1426  CA  LEU B 117      72.586 102.782  86.019  1.00  0.00           C
ATOM   1427  C   LEU B 117      73.725 103.656  85.587  1.00  0.00           C
ATOM   1428  O   LEU B 117      73.654 104.306  84.552  1.00  0.00           O
ATOM   1429  CB  LEU B 117      71.766 103.512  87.091  1.00  0.00           C
ATOM   1430  CG  LEU B 117      70.344 102.979  87.317  1.00  0.00           C
ATOM   1431  CD1 LEU B 117      69.797 103.534  88.625  1.00  0.00           C
ATOM   1432  CD2 LEU B 117      69.461 103.376  86.143  1.00  0.00           C
ATOM   1433  H   LEU B 117      72.821 101.230  87.468  1.00  0.00           H
ATOM   1434  HA  LEU B 117      71.948 102.601  85.155  1.00  0.00           H
ATOM   1435 1HB  LEU B 117      72.298 103.446  88.039  1.00  0.00           H
ATOM   1436 2HB  LEU B 117      71.686 104.562  86.814  1.00  0.00           H
ATOM   1437  HG  LEU B 117      70.371 101.892  87.401  1.00  0.00           H
ATOM   1438 1HD1 LEU B 117      68.786 103.156  88.785  1.00  0.00           H
ATOM   1439 2HD1 LEU B 117      70.435 103.218  89.450  1.00  0.00           H
ATOM   1440 3HD1 LEU B 117      69.773 104.622  88.578  1.00  0.00           H
ATOM   1441 1HD2 LEU B 117      68.451 102.997  86.304  1.00  0.00           H
ATOM   1442 2HD2 LEU B 117      69.434 104.462  86.059  1.00  0.00           H
ATOM   1443 3HD2 LEU B 117      69.867 102.951  85.224  1.00  0.00           H
ATOM   1444  N   VAL B 118      74.834 103.654  86.336  1.00  0.00           N
ATOM   1445  CA  VAL B 118      76.063 104.305  85.957  1.00  0.00           C
ATOM   1446  C   VAL B 118      76.607 103.778  84.662  1.00  0.00           C
ATOM   1447  O   VAL B 118      76.914 104.554  83.770  1.00  0.00           O
ATOM   1448  CB  VAL B 118      77.122 104.120  87.060  1.00  0.00           C
ATOM   1449  CG1 VAL B 118      78.500 104.503  86.544  1.00  0.00           C
ATOM   1450  CG2 VAL B 118      76.751 104.951  88.278  1.00  0.00           C
ATOM   1451  H   VAL B 118      74.789 103.162  87.217  1.00  0.00           H
ATOM   1452  HA  VAL B 118      75.866 105.370  85.833  1.00  0.00           H
ATOM   1453  HB  VAL B 118      77.164 103.066  87.336  1.00  0.00           H
ATOM   1454 1HG1 VAL B 118      79.237 104.365  87.336  1.00  0.00           H
ATOM   1455 2HG1 VAL B 118      78.760 103.871  85.695  1.00  0.00           H
ATOM   1456 3HG1 VAL B 118      78.495 105.547  86.232  1.00  0.00           H
ATOM   1457 1HG2 VAL B 118      77.505 104.815  89.054  1.00  0.00           H
ATOM   1458 2HG2 VAL B 118      76.704 106.004  88.000  1.00  0.00           H
ATOM   1459 3HG2 VAL B 118      75.779 104.632  88.655  1.00  0.00           H
ATOM   1460  N   ALA B 119      76.680 102.449  84.504  1.00  0.00           N
ATOM   1461  CA  ALA B 119      77.132 101.813  83.291  1.00  0.00           C
ATOM   1462  C   ALA B 119      76.231 102.094  82.093  1.00  0.00           C
ATOM   1463  O   ALA B 119      76.692 102.382  80.986  1.00  0.00           O
ATOM   1464  CB  ALA B 119      77.232 100.308  83.557  1.00  0.00           C
ATOM   1465  H   ALA B 119      76.400 101.874  85.286  1.00  0.00           H
ATOM   1466  HA  ALA B 119      78.113 102.218  83.042  1.00  0.00           H
ATOM   1467 1HB  ALA B 119      77.573  99.802  82.654  1.00  0.00           H
ATOM   1468 2HB  ALA B 119      77.942 100.127  84.364  1.00  0.00           H
ATOM   1469 3HB  ALA B 119      76.255  99.923  83.841  1.00  0.00           H
ATOM   1470  N   GLU B 120      74.902 102.085  82.305  1.00  0.00           N
ATOM   1471  CA  GLU B 120      73.927 102.571  81.346  1.00  0.00           C
ATOM   1472  C   GLU B 120      74.164 104.015  80.946  1.00  0.00           C
ATOM   1473  O   GLU B 120      74.322 104.337  79.769  1.00  0.00           O
ATOM   1474  CB  GLU B 120      72.515 102.425  81.919  1.00  0.00           C
ATOM   1475  CG  GLU B 120      71.407 102.894  80.987  1.00  0.00           C
ATOM   1476  CD  GLU B 120      71.251 102.018  79.775  1.00  0.00           C
ATOM   1477  OE1 GLU B 120      71.677 100.888  79.824  1.00  0.00           O
ATOM   1478  OE2 GLU B 120      70.705 102.477  78.801  1.00  0.00           O
ATOM   1479  H   GLU B 120      74.581 101.715  83.188  1.00  0.00           H
ATOM   1480  HA  GLU B 120      74.004 101.970  80.439  1.00  0.00           H
ATOM   1481 1HB  GLU B 120      72.327 101.379  82.162  1.00  0.00           H
ATOM   1482 2HB  GLU B 120      72.438 102.995  82.845  1.00  0.00           H
ATOM   1483 1HG  GLU B 120      70.466 102.907  81.535  1.00  0.00           H
ATOM   1484 2HG  GLU B 120      71.624 103.913  80.666  1.00  0.00           H
ATOM   1485  N   ILE B 121      74.310 104.932  81.924  1.00  0.00           N
ATOM   1486  CA  ILE B 121      74.630 106.317  81.652  1.00  0.00           C
ATOM   1487  C   ILE B 121      75.962 106.453  80.975  1.00  0.00           C
ATOM   1488  O   ILE B 121      76.044 107.190  80.016  1.00  0.00           O
ATOM   1489  CB  ILE B 121      74.539 107.227  82.864  1.00  0.00           C
ATOM   1490  CG1 ILE B 121      73.088 107.306  83.358  1.00  0.00           C
ATOM   1491  CG2 ILE B 121      75.110 108.627  82.567  1.00  0.00           C
ATOM   1492  CD1 ILE B 121      72.984 107.952  84.729  1.00  0.00           C
ATOM   1493  H   ILE B 121      74.188 104.634  82.881  1.00  0.00           H
ATOM   1494  HA  ILE B 121      73.871 106.723  80.984  1.00  0.00           H
ATOM   1495  HB  ILE B 121      75.104 106.792  83.688  1.00  0.00           H
ATOM   1496 1HG1 ILE B 121      72.493 107.878  82.648  1.00  0.00           H
ATOM   1497 2HG1 ILE B 121      72.665 106.303  83.405  1.00  0.00           H
ATOM   1498 1HG2 ILE B 121      75.027 109.250  83.457  1.00  0.00           H
ATOM   1499 2HG2 ILE B 121      76.157 108.538  82.282  1.00  0.00           H
ATOM   1500 3HG2 ILE B 121      74.549 109.083  81.751  1.00  0.00           H
ATOM   1501 1HD1 ILE B 121      71.939 107.985  85.038  1.00  0.00           H
ATOM   1502 2HD1 ILE B 121      73.557 107.368  85.450  1.00  0.00           H
ATOM   1503 3HD1 ILE B 121      73.381 108.964  84.684  1.00  0.00           H
ATOM   1504  N   GLU B 122      77.013 105.720  81.369  1.00  0.00           N
ATOM   1505  CA  GLU B 122      78.341 105.752  80.792  1.00  0.00           C
ATOM   1506  C   GLU B 122      78.350 105.428  79.309  1.00  0.00           C
ATOM   1507  O   GLU B 122      78.979 106.126  78.508  1.00  0.00           O
ATOM   1508  CB  GLU B 122      79.253 104.772  81.533  1.00  0.00           C
ATOM   1509  CG  GLU B 122      80.696 104.768  81.051  1.00  0.00           C
ATOM   1510  CD  GLU B 122      81.575 103.840  81.843  1.00  0.00           C
ATOM   1511  OE1 GLU B 122      81.087 103.228  82.762  1.00  0.00           O
ATOM   1512  OE2 GLU B 122      82.739 103.744  81.529  1.00  0.00           O
ATOM   1513  H   GLU B 122      76.827 105.097  82.143  1.00  0.00           H
ATOM   1514  HA  GLU B 122      78.742 106.760  80.901  1.00  0.00           H
ATOM   1515 1HB  GLU B 122      79.257 105.011  82.597  1.00  0.00           H
ATOM   1516 2HB  GLU B 122      78.862 103.760  81.428  1.00  0.00           H
ATOM   1517 1HG  GLU B 122      80.718 104.465  80.004  1.00  0.00           H
ATOM   1518 2HG  GLU B 122      81.093 105.780  81.115  1.00  0.00           H
ATOM   1519  N   SER B 123      77.545 104.429  78.881  1.00  0.00           N
ATOM   1520  CA  SER B 123      77.229 104.222  77.472  1.00  0.00           C
ATOM   1521  C   SER B 123      76.612 105.450  76.823  1.00  0.00           C
ATOM   1522  O   SER B 123      77.034 105.896  75.759  1.00  0.00           O
ATOM   1523  CB  SER B 123      76.282 103.046  77.327  1.00  0.00           C
ATOM   1524  OG  SER B 123      76.903 101.851  77.711  1.00  0.00           O
ATOM   1525  H   SER B 123      77.151 103.805  79.570  1.00  0.00           H
ATOM   1526  HA  SER B 123      78.153 104.000  76.938  1.00  0.00           H
ATOM   1527 1HB  SER B 123      75.397 103.214  77.941  1.00  0.00           H
ATOM   1528 2HB  SER B 123      75.951 102.971  76.291  1.00  0.00           H
ATOM   1529  HG  SER B 123      76.868 101.831  78.670  1.00  0.00           H
ATOM   1530  N   LEU B 124      75.611 106.076  77.457  1.00  0.00           N
ATOM   1531  CA  LEU B 124      75.068 107.347  77.017  1.00  0.00           C
ATOM   1532  C   LEU B 124      76.053 108.499  77.047  1.00  0.00           C
ATOM   1533  O   LEU B 124      76.028 109.296  76.125  1.00  0.00           O
ATOM   1534  CB  LEU B 124      73.740 107.745  77.707  1.00  0.00           C
ATOM   1535  CG  LEU B 124      72.485 106.986  77.217  1.00  0.00           C
ATOM   1536  CD1 LEU B 124      72.419 106.879  75.691  1.00  0.00           C
ATOM   1537  CD2 LEU B 124      72.313 105.601  77.836  1.00  0.00           C
ATOM   1538  H   LEU B 124      75.223 105.634  78.279  1.00  0.00           H
ATOM   1539  HA  LEU B 124      74.748 107.246  75.981  1.00  0.00           H
ATOM   1540 1HB  LEU B 124      73.840 107.572  78.777  1.00  0.00           H
ATOM   1541 2HB  LEU B 124      73.571 108.810  77.546  1.00  0.00           H
ATOM   1542  HG  LEU B 124      71.592 107.560  77.464  1.00  0.00           H
ATOM   1543 1HD1 LEU B 124      71.518 106.337  75.404  1.00  0.00           H
ATOM   1544 2HD1 LEU B 124      72.394 107.878  75.257  1.00  0.00           H
ATOM   1545 3HD1 LEU B 124      73.296 106.345  75.326  1.00  0.00           H
ATOM   1546 1HD2 LEU B 124      71.410 105.135  77.439  1.00  0.00           H
ATOM   1547 2HD2 LEU B 124      73.176 104.982  77.589  1.00  0.00           H
ATOM   1548 3HD2 LEU B 124      72.229 105.693  78.919  1.00  0.00           H
ATOM   1549  N   VAL B 125      76.980 108.610  78.025  1.00  0.00           N
ATOM   1550  CA  VAL B 125      78.046 109.593  78.083  1.00  0.00           C
ATOM   1551  C   VAL B 125      78.805 109.521  76.773  1.00  0.00           C
ATOM   1552  O   VAL B 125      78.829 110.521  76.089  1.00  0.00           O
ATOM   1553  CB  VAL B 125      78.985 109.474  79.297  1.00  0.00           C
ATOM   1554  CG1 VAL B 125      79.921 110.686  79.392  1.00  0.00           C
ATOM   1555  CG2 VAL B 125      78.233 109.451  80.636  1.00  0.00           C
ATOM   1556  H   VAL B 125      76.894 107.933  78.769  1.00  0.00           H
ATOM   1557  HA  VAL B 125      77.601 110.579  78.222  1.00  0.00           H
ATOM   1558  HB  VAL B 125      79.555 108.549  79.215  1.00  0.00           H
ATOM   1559 1HG1 VAL B 125      80.572 110.574  80.260  1.00  0.00           H
ATOM   1560 2HG1 VAL B 125      80.528 110.748  78.489  1.00  0.00           H
ATOM   1561 3HG1 VAL B 125      79.330 111.595  79.498  1.00  0.00           H
ATOM   1562 1HG2 VAL B 125      78.948 109.365  81.454  1.00  0.00           H
ATOM   1563 2HG2 VAL B 125      77.660 110.372  80.749  1.00  0.00           H
ATOM   1564 3HG2 VAL B 125      77.554 108.596  80.657  1.00  0.00           H
ATOM   1565  N   THR B 126      79.293 108.334  76.306  1.00  0.00           N
ATOM   1566  CA  THR B 126      79.960 108.211  74.985  1.00  0.00           C
ATOM   1567  C   THR B 126      79.108 108.600  73.801  1.00  0.00           C
ATOM   1568  O   THR B 126      79.483 109.411  72.954  1.00  0.00           O
ATOM   1569  CB  THR B 126      80.458 106.771  74.759  1.00  0.00           C
ATOM   1570  OG1 THR B 126      81.427 106.437  75.761  1.00  0.00           O
ATOM   1571  CG2 THR B 126      81.089 106.634  73.382  1.00  0.00           C
ATOM   1572  H   THR B 126      79.192 107.512  76.884  1.00  0.00           H
ATOM   1573  HA  THR B 126      80.819 108.882  74.968  1.00  0.00           H
ATOM   1574  HB  THR B 126      79.619 106.079  74.839  1.00  0.00           H
ATOM   1575  HG1 THR B 126      80.976 106.197  76.574  1.00  0.00           H
ATOM   1576 1HG2 THR B 126      81.434 105.611  73.241  1.00  0.00           H
ATOM   1577 2HG2 THR B 126      80.351 106.878  72.618  1.00  0.00           H
ATOM   1578 3HG2 THR B 126      81.934 107.317  73.300  1.00  0.00           H
ATOM   1579  N   ARG B 127      77.876 108.132  73.774  1.00  0.00           N
ATOM   1580  CA  ARG B 127      76.956 108.365  72.693  1.00  0.00           C
ATOM   1581  C   ARG B 127      76.459 109.802  72.641  1.00  0.00           C
ATOM   1582  O   ARG B 127      76.018 110.296  71.613  1.00  0.00           O
ATOM   1583  CB  ARG B 127      75.818 107.370  72.924  1.00  0.00           C
ATOM   1584  CG  ARG B 127      76.253 105.921  72.667  1.00  0.00           C
ATOM   1585  CD  ARG B 127      75.273 104.934  73.275  1.00  0.00           C
ATOM   1586  NE  ARG B 127      75.824 103.583  72.995  1.00  0.00           N
ATOM   1587  CZ  ARG B 127      75.292 102.460  73.490  1.00  0.00           C
ATOM   1588  NH1 ARG B 127      75.865 101.294  73.211  1.00  0.00           N
ATOM   1589  NH2 ARG B 127      74.212 102.494  74.268  1.00  0.00           N
ATOM   1590  H   ARG B 127      77.576 107.580  74.564  1.00  0.00           H
ATOM   1591  HA  ARG B 127      77.469 108.164  71.752  1.00  0.00           H
ATOM   1592 1HB  ARG B 127      75.460 107.456  73.949  1.00  0.00           H
ATOM   1593 2HB  ARG B 127      74.984 107.611  72.264  1.00  0.00           H
ATOM   1594 1HG  ARG B 127      76.303 105.741  71.594  1.00  0.00           H
ATOM   1595 2HG  ARG B 127      77.234 105.752  73.111  1.00  0.00           H
ATOM   1596 1HD  ARG B 127      75.196 105.111  74.348  1.00  0.00           H
ATOM   1597 2HD  ARG B 127      74.294 105.061  72.815  1.00  0.00           H
ATOM   1598  HE  ARG B 127      76.640 103.523  72.401  1.00  0.00           H
ATOM   1599 1HH1 ARG B 127      76.692 101.265  72.632  1.00  0.00           H
ATOM   1600 2HH1 ARG B 127      75.474 100.439  73.578  1.00  0.00           H
ATOM   1601 1HH2 ARG B 127      73.781 103.379  74.495  1.00  0.00           H
ATOM   1602 2HH2 ARG B 127      73.825 101.636  74.632  1.00  0.00           H
ATOM   1603  N   LEU B 128      76.574 110.520  73.763  1.00  0.00           N
ATOM   1604  CA  LEU B 128      76.321 111.925  73.894  1.00  0.00           C
ATOM   1605  C   LEU B 128      77.613 112.693  73.980  1.00  0.00           C
ATOM   1606  O   LEU B 128      77.579 113.897  74.166  1.00  0.00           O
ATOM   1607  CB  LEU B 128      75.468 112.197  75.140  1.00  0.00           C
ATOM   1608  CG  LEU B 128      74.076 111.552  75.146  1.00  0.00           C
ATOM   1609  CD1 LEU B 128      73.463 111.678  76.534  1.00  0.00           C
ATOM   1610  CD2 LEU B 128      73.200 112.225  74.099  1.00  0.00           C
ATOM   1611  H   LEU B 128      76.869 109.995  74.575  1.00  0.00           H
ATOM   1612  HA  LEU B 128      75.774 112.262  73.014  1.00  0.00           H
ATOM   1613 1HB  LEU B 128      76.005 111.835  76.014  1.00  0.00           H
ATOM   1614 2HB  LEU B 128      75.334 113.275  75.241  1.00  0.00           H
ATOM   1615  HG  LEU B 128      74.166 110.491  74.917  1.00  0.00           H
ATOM   1616 1HD1 LEU B 128      72.475 111.220  76.539  1.00  0.00           H
ATOM   1617 2HD1 LEU B 128      74.100 111.172  77.260  1.00  0.00           H
ATOM   1618 3HD1 LEU B 128      73.375 112.731  76.799  1.00  0.00           H
ATOM   1619 1HD2 LEU B 128      72.212 111.765  74.103  1.00  0.00           H
ATOM   1620 2HD2 LEU B 128      73.108 113.286  74.329  1.00  0.00           H
ATOM   1621 3HD2 LEU B 128      73.652 112.103  73.114  1.00  0.00           H
ATOM   1622  N   HIS B 129      78.820 112.128  73.817  1.00  0.00           N
ATOM   1623  CA  HIS B 129      80.062 112.896  73.908  1.00  0.00           C
ATOM   1624  C   HIS B 129      80.112 113.923  72.788  1.00  0.00           C
ATOM   1625  O   HIS B 129      80.551 115.056  72.951  1.00  0.00           O
ATOM   1626  CB  HIS B 129      81.323 112.021  73.774  1.00  0.00           C
ATOM   1627  CG  HIS B 129      81.763 111.137  74.896  1.00  0.00           C
ATOM   1628  ND1 HIS B 129      82.704 110.155  74.659  1.00  0.00           N
ATOM   1629  CD2 HIS B 129      81.358 111.079  76.183  1.00  0.00           C
ATOM   1630  CE1 HIS B 129      82.836 109.507  75.793  1.00  0.00           C
ATOM   1631  NE2 HIS B 129      82.029 110.013  76.755  1.00  0.00           N
ATOM   1632  H   HIS B 129      78.867 111.137  73.626  1.00  0.00           H
ATOM   1633  HA  HIS B 129      80.097 113.420  74.863  1.00  0.00           H
ATOM   1634 1HB  HIS B 129      81.209 111.348  72.925  1.00  0.00           H
ATOM   1635 2HB  HIS B 129      82.186 112.655  73.574  1.00  0.00           H
ATOM   1636  HD2 HIS B 129      80.625 111.719  76.672  1.00  0.00           H
ATOM   1637  HE1 HIS B 129      83.503 108.664  75.971  1.00  0.00           H
ATOM   1638  HE2 HIS B 129      81.947 109.665  77.700  1.00  0.00           H
ATOM   1639  N   VAL B 130      79.534 113.534  71.643  1.00  0.00           N
ATOM   1640  CA  VAL B 130      79.219 114.307  70.468  1.00  0.00           C
ATOM   1641  C   VAL B 130      78.526 115.633  70.755  1.00  0.00           C
ATOM   1642  O   VAL B 130      78.847 116.664  70.170  1.00  0.00           O
ATOM   1643  CB  VAL B 130      78.373 113.439  69.550  1.00  0.00           C
ATOM   1644  CG1 VAL B 130      79.131 112.171  69.178  1.00  0.00           C
ATOM   1645  CG2 VAL B 130      77.055 112.973  70.170  1.00  0.00           C
ATOM   1646  H   VAL B 130      79.307 112.550  71.660  1.00  0.00           H
ATOM   1647  HA  VAL B 130      80.150 114.548  69.953  1.00  0.00           H
ATOM   1648  HB  VAL B 130      78.129 114.005  68.652  1.00  0.00           H
ATOM   1649 1HG1 VAL B 130      78.515 111.559  68.520  1.00  0.00           H
ATOM   1650 2HG1 VAL B 130      80.054 112.437  68.664  1.00  0.00           H
ATOM   1651 3HG1 VAL B 130      79.366 111.609  70.082  1.00  0.00           H
ATOM   1652 1HG2 VAL B 130      76.511 112.361  69.452  1.00  0.00           H
ATOM   1653 2HG2 VAL B 130      77.261 112.387  71.066  1.00  0.00           H
ATOM   1654 3HG2 VAL B 130      76.452 113.842  70.436  1.00  0.00           H
ATOM   1655  N   THR B 131      77.618 115.630  71.738  1.00  0.00           N
ATOM   1656  CA  THR B 131      76.879 116.734  72.319  1.00  0.00           C
ATOM   1657  C   THR B 131      77.766 117.796  72.933  1.00  0.00           C
ATOM   1658  O   THR B 131      77.448 118.977  72.929  1.00  0.00           O
ATOM   1659  CB  THR B 131      75.959 116.173  73.385  1.00  0.00           C
ATOM   1660  OG1 THR B 131      75.198 115.066  72.913  1.00  0.00           O
ATOM   1661  CG2 THR B 131      74.950 117.140  73.897  1.00  0.00           C
ATOM   1662  H   THR B 131      77.465 114.695  72.090  1.00  0.00           H
ATOM   1663  HA  THR B 131      76.309 117.223  71.529  1.00  0.00           H
ATOM   1664  HB  THR B 131      76.551 115.844  74.239  1.00  0.00           H
ATOM   1665  HG1 THR B 131      75.423 114.892  71.996  1.00  0.00           H
ATOM   1666 1HG2 THR B 131      74.336 116.655  74.655  1.00  0.00           H
ATOM   1667 2HG2 THR B 131      75.458 117.998  74.335  1.00  0.00           H
ATOM   1668 3HG2 THR B 131      74.317 117.473  73.076  1.00  0.00           H
ATOM   1669  N   TRP B 132      78.953 117.424  73.439  1.00  0.00           N
ATOM   1670  CA  TRP B 132      79.921 118.356  73.995  1.00  0.00           C
ATOM   1671  C   TRP B 132      80.919 118.770  72.923  1.00  0.00           C
ATOM   1672  O   TRP B 132      82.002 119.267  73.231  1.00  0.00           O
ATOM   1673  CB  TRP B 132      80.656 117.728  75.180  1.00  0.00           C
ATOM   1674  CG  TRP B 132      79.771 117.459  76.360  1.00  0.00           C
ATOM   1675  CD1 TRP B 132      78.746 116.562  76.422  1.00  0.00           C
ATOM   1676  CD2 TRP B 132      79.830 118.092  77.660  1.00  0.00           C
ATOM   1677  NE1 TRP B 132      78.164 116.595  77.664  1.00  0.00           N
ATOM   1678  CE2 TRP B 132      78.815 117.525  78.435  1.00  0.00           C
ATOM   1679  CE3 TRP B 132      80.648 119.081  78.219  1.00  0.00           C
ATOM   1680  CZ2 TRP B 132      78.591 117.913  79.747  1.00  0.00           C
ATOM   1681  CZ3 TRP B 132      80.424 119.468  79.536  1.00  0.00           C
ATOM   1682  CH2 TRP B 132      79.422 118.897  80.279  1.00  0.00           C
ATOM   1683  H   TRP B 132      79.171 116.439  73.425  1.00  0.00           H
ATOM   1684  HA  TRP B 132      79.387 119.239  74.347  1.00  0.00           H
ATOM   1685 1HB  TRP B 132      81.109 116.786  74.870  1.00  0.00           H
ATOM   1686 2HB  TRP B 132      81.462 118.389  75.500  1.00  0.00           H
ATOM   1687  HD1 TRP B 132      78.435 115.915  75.604  1.00  0.00           H
ATOM   1688  HE1 TRP B 132      77.384 116.028  77.964  1.00  0.00           H
ATOM   1689  HE3 TRP B 132      81.447 119.535  77.634  1.00  0.00           H
ATOM   1690  HZ2 TRP B 132      77.800 117.471  80.355  1.00  0.00           H
ATOM   1691  HZ3 TRP B 132      81.066 120.239  79.964  1.00  0.00           H
ATOM   1692  HH2 TRP B 132      79.274 119.225  81.309  1.00  0.00           H
ATOM   1693  N   THR B 133      80.554 118.572  71.639  1.00  0.00           N
ATOM   1694  CA  THR B 133      81.319 118.982  70.469  1.00  0.00           C
ATOM   1695  C   THR B 133      82.375 117.943  70.122  1.00  0.00           C
ATOM   1696  O   THR B 133      83.563 118.210  69.972  1.00  0.00           O
ATOM   1697  CB  THR B 133      81.849 120.410  70.523  1.00  0.00           C
ATOM   1698  OG1 THR B 133      80.791 121.297  70.859  1.00  0.00           O
ATOM   1699  CG2 THR B 133      82.383 120.893  69.172  1.00  0.00           C
ATOM   1700  H   THR B 133      79.673 118.097  71.509  1.00  0.00           H
ATOM   1701  HA  THR B 133      80.637 119.071  69.623  1.00  0.00           H
ATOM   1702  HB  THR B 133      82.661 120.469  71.247  1.00  0.00           H
ATOM   1703  HG1 THR B 133      79.980 120.798  70.977  1.00  0.00           H
ATOM   1704 1HG2 THR B 133      82.747 121.915  69.271  1.00  0.00           H
ATOM   1705 2HG2 THR B 133      83.199 120.246  68.850  1.00  0.00           H
ATOM   1706 3HG2 THR B 133      81.583 120.863  68.434  1.00  0.00           H
ATOM   1707  N   GLY B 134      81.922 116.683  69.956  1.00  0.00           N
ATOM   1708  CA  GLY B 134      82.760 115.534  69.605  1.00  0.00           C
ATOM   1709  C   GLY B 134      83.407 114.783  70.751  1.00  0.00           C
ATOM   1710  O   GLY B 134      83.710 115.331  71.803  1.00  0.00           O
ATOM   1711  H   GLY B 134      80.930 116.546  70.088  1.00  0.00           H
ATOM   1712 1HA  GLY B 134      82.167 114.808  69.049  1.00  0.00           H
ATOM   1713 2HA  GLY B 134      83.566 115.859  68.948  1.00  0.00           H
ATOM   1714  N   GLU B 135      83.684 113.478  70.549  1.00  0.00           N
ATOM   1715  CA  GLU B 135      84.258 112.561  71.532  1.00  0.00           C
ATOM   1716  C   GLU B 135      85.756 112.716  71.750  1.00  0.00           C
ATOM   1717  O   GLU B 135      86.342 112.172  72.681  1.00  0.00           O
ATOM   1718  CB  GLU B 135      83.967 111.118  71.114  1.00  0.00           C
ATOM   1719  CG  GLU B 135      84.725 110.656  69.877  1.00  0.00           C
ATOM   1720  CD  GLU B 135      84.037 111.034  68.595  1.00  0.00           C
ATOM   1721  OE1 GLU B 135      83.189 111.894  68.628  1.00  0.00           O
ATOM   1722  OE2 GLU B 135      84.360 110.464  67.579  1.00  0.00           O
ATOM   1723  H   GLU B 135      83.464 113.135  69.626  1.00  0.00           H
ATOM   1724  HA  GLU B 135      83.793 112.753  72.499  1.00  0.00           H
ATOM   1725 1HB  GLU B 135      84.222 110.443  71.932  1.00  0.00           H
ATOM   1726 2HB  GLU B 135      82.901 111.005  70.915  1.00  0.00           H
ATOM   1727 1HG  GLU B 135      85.720 111.099  69.886  1.00  0.00           H
ATOM   1728 2HG  GLU B 135      84.839 109.574  69.916  1.00  0.00           H
ATOM   1729  N   GLY B 136      86.439 113.466  70.869  1.00  0.00           N
ATOM   1730  CA  GLY B 136      87.858 113.771  71.015  1.00  0.00           C
ATOM   1731  C   GLY B 136      88.094 115.121  71.626  1.00  0.00           C
ATOM   1732  O   GLY B 136      89.215 115.621  71.636  1.00  0.00           O
ATOM   1733  H   GLY B 136      85.937 113.831  70.072  1.00  0.00           H
ATOM   1734 1HA  GLY B 136      88.332 113.012  71.638  1.00  0.00           H
ATOM   1735 2HA  GLY B 136      88.342 113.733  70.040  1.00  0.00           H
ATOM   1736  N   ALA B 137      87.035 115.779  72.122  1.00  0.00           N
ATOM   1737  CA  ALA B 137      87.127 117.108  72.669  1.00  0.00           C
ATOM   1738  C   ALA B 137      87.331 117.122  74.174  1.00  0.00           C
ATOM   1739  O   ALA B 137      86.775 116.332  74.934  1.00  0.00           O
ATOM   1740  CB  ALA B 137      85.862 117.906  72.325  1.00  0.00           C
ATOM   1741  H   ALA B 137      86.137 115.315  72.107  1.00  0.00           H
ATOM   1742  HA  ALA B 137      88.001 117.593  72.234  1.00  0.00           H
ATOM   1743 1HB  ALA B 137      85.939 118.910  72.742  1.00  0.00           H
ATOM   1744 2HB  ALA B 137      85.756 117.970  71.241  1.00  0.00           H
ATOM   1745 3HB  ALA B 137      84.992 117.405  72.745  1.00  0.00           H
ATOM   1746  N   ALA B 138      88.133 118.084  74.667  1.00  0.00           N
ATOM   1747  CA  ALA B 138      88.407 118.237  76.079  1.00  0.00           C
ATOM   1748  C   ALA B 138      87.176 118.541  76.921  1.00  0.00           C
ATOM   1749  O   ALA B 138      87.062 118.050  78.039  1.00  0.00           O
ATOM   1750  CB  ALA B 138      89.487 119.305  76.299  1.00  0.00           C
ATOM   1751  H   ALA B 138      88.558 118.724  74.011  1.00  0.00           H
ATOM   1752  HA  ALA B 138      88.801 117.292  76.452  1.00  0.00           H
ATOM   1753 1HB  ALA B 138      89.683 119.411  77.366  1.00  0.00           H
ATOM   1754 2HB  ALA B 138      90.403 119.007  75.789  1.00  0.00           H
ATOM   1755 3HB  ALA B 138      89.143 120.257  75.898  1.00  0.00           H
ATOM   1756  N   ALA B 139      86.202 119.296  76.367  1.00  0.00           N
ATOM   1757  CA  ALA B 139      84.941 119.659  76.993  1.00  0.00           C
ATOM   1758  C   ALA B 139      84.164 118.437  77.461  1.00  0.00           C
ATOM   1759  O   ALA B 139      83.698 118.307  78.592  1.00  0.00           O
ATOM   1760  CB  ALA B 139      84.082 120.355  75.911  1.00  0.00           C
ATOM   1761  H   ALA B 139      86.399 119.621  75.432  1.00  0.00           H
ATOM   1762  HA  ALA B 139      85.162 120.262  77.874  1.00  0.00           H
ATOM   1763 1HB  ALA B 139      83.122 120.646  76.340  1.00  0.00           H
ATOM   1764 2HB  ALA B 139      84.601 121.242  75.548  1.00  0.00           H
ATOM   1765 3HB  ALA B 139      83.915 119.669  75.082  1.00  0.00           H
ATOM   1766  N   HIS B 140      84.082 117.458  76.552  1.00  0.00           N
ATOM   1767  CA  HIS B 140      83.569 116.143  76.799  1.00  0.00           C
ATOM   1768  C   HIS B 140      84.441 115.352  77.776  1.00  0.00           C
ATOM   1769  O   HIS B 140      83.938 114.709  78.695  1.00  0.00           O
ATOM   1770  CB  HIS B 140      83.451 115.435  75.422  1.00  0.00           C
ATOM   1771  CG  HIS B 140      83.472 113.968  75.524  1.00  0.00           C
ATOM   1772  ND1 HIS B 140      84.584 113.348  75.027  1.00  0.00           N
ATOM   1773  CD2 HIS B 140      82.962 113.263  76.547  1.00  0.00           C
ATOM   1774  CE1 HIS B 140      84.749 112.278  75.756  1.00  0.00           C
ATOM   1775  NE2 HIS B 140      83.811 112.202  76.717  1.00  0.00           N
ATOM   1776  H   HIS B 140      84.415 117.690  75.628  1.00  0.00           H
ATOM   1777  HA  HIS B 140      82.581 116.217  77.252  1.00  0.00           H
ATOM   1778 1HB  HIS B 140      82.522 115.736  74.936  1.00  0.00           H
ATOM   1779 2HB  HIS B 140      84.274 115.750  74.780  1.00  0.00           H
ATOM   1780  HD2 HIS B 140      82.090 113.499  77.158  1.00  0.00           H
ATOM   1781  HE1 HIS B 140      85.531 111.531  75.626  1.00  0.00           H
ATOM   1782  HE2 HIS B 140      83.752 111.488  77.431  1.00  0.00           H
ATOM   1783  N   ALA B 141      85.774 115.378  77.623  1.00  0.00           N
ATOM   1784  CA  ALA B 141      86.687 114.660  78.492  1.00  0.00           C
ATOM   1785  C   ALA B 141      86.574 115.050  79.961  1.00  0.00           C
ATOM   1786  O   ALA B 141      86.620 114.198  80.851  1.00  0.00           O
ATOM   1787  CB  ALA B 141      88.136 114.819  78.001  1.00  0.00           C
ATOM   1788  H   ALA B 141      86.150 115.929  76.863  1.00  0.00           H
ATOM   1789  HA  ALA B 141      86.441 113.599  78.439  1.00  0.00           H
ATOM   1790 1HB  ALA B 141      88.808 114.274  78.664  1.00  0.00           H
ATOM   1791 2HB  ALA B 141      88.223 114.423  76.989  1.00  0.00           H
ATOM   1792 3HB  ALA B 141      88.405 115.875  78.001  1.00  0.00           H
ATOM   1793  N   GLU B 142      86.364 116.347  80.251  1.00  0.00           N
ATOM   1794  CA  GLU B 142      85.998 116.823  81.566  1.00  0.00           C
ATOM   1795  C   GLU B 142      84.692 116.233  82.064  1.00  0.00           C
ATOM   1796  O   GLU B 142      84.642 115.721  83.176  1.00  0.00           O
ATOM   1797  CB  GLU B 142      85.899 118.351  81.555  1.00  0.00           C
ATOM   1798  CG  GLU B 142      87.235 119.067  81.414  1.00  0.00           C
ATOM   1799  CD  GLU B 142      87.092 120.560  81.321  1.00  0.00           C
ATOM   1800  OE1 GLU B 142      85.981 121.027  81.244  1.00  0.00           O
ATOM   1801  OE2 GLU B 142      88.093 121.235  81.326  1.00  0.00           O
ATOM   1802  H   GLU B 142      86.473 117.012  79.499  1.00  0.00           H
ATOM   1803  HA  GLU B 142      86.774 116.523  82.271  1.00  0.00           H
ATOM   1804 1HB  GLU B 142      85.261 118.668  80.729  1.00  0.00           H
ATOM   1805 2HB  GLU B 142      85.432 118.692  82.479  1.00  0.00           H
ATOM   1806 1HG  GLU B 142      87.857 118.826  82.277  1.00  0.00           H
ATOM   1807 2HG  GLU B 142      87.740 118.699  80.522  1.00  0.00           H
ATOM   1808  N   ALA B 143      83.634 116.186  81.230  1.00  0.00           N
ATOM   1809  CA  ALA B 143      82.388 115.510  81.536  1.00  0.00           C
ATOM   1810  C   ALA B 143      82.534 114.014  81.807  1.00  0.00           C
ATOM   1811  O   ALA B 143      81.920 113.504  82.734  1.00  0.00           O
ATOM   1812  CB  ALA B 143      81.348 115.745  80.425  1.00  0.00           C
ATOM   1813  H   ALA B 143      83.733 116.657  80.342  1.00  0.00           H
ATOM   1814  HA  ALA B 143      81.984 115.940  82.453  1.00  0.00           H
ATOM   1815 1HB  ALA B 143      80.422 115.229  80.677  1.00  0.00           H
ATOM   1816 2HB  ALA B 143      81.153 116.813  80.331  1.00  0.00           H
ATOM   1817 3HB  ALA B 143      81.731 115.362  79.481  1.00  0.00           H
ATOM   1818  N   GLN B 144      83.372 113.271  81.052  1.00  0.00           N
ATOM   1819  CA  GLN B 144      83.688 111.870  81.327  1.00  0.00           C
ATOM   1820  C   GLN B 144      84.353 111.644  82.684  1.00  0.00           C
ATOM   1821  O   GLN B 144      83.945 110.791  83.466  1.00  0.00           O
ATOM   1822  CB  GLN B 144      84.590 111.317  80.221  1.00  0.00           C
ATOM   1823  CG  GLN B 144      84.909 109.838  80.359  1.00  0.00           C
ATOM   1824  CD  GLN B 144      83.684 108.963  80.175  1.00  0.00           C
ATOM   1825  OE1 GLN B 144      82.941 109.105  79.200  1.00  0.00           O
ATOM   1826  NE2 GLN B 144      83.463 108.050  81.114  1.00  0.00           N
ATOM   1827  H   GLN B 144      83.798 113.724  80.256  1.00  0.00           H
ATOM   1828  HA  GLN B 144      82.757 111.303  81.342  1.00  0.00           H
ATOM   1829 1HB  GLN B 144      84.115 111.470  79.253  1.00  0.00           H
ATOM   1830 2HB  GLN B 144      85.533 111.864  80.213  1.00  0.00           H
ATOM   1831 1HG  GLN B 144      85.642 109.563  79.601  1.00  0.00           H
ATOM   1832 2HG  GLN B 144      85.314 109.655  81.354  1.00  0.00           H
ATOM   1833 1HE2 GLN B 144      82.669 107.443  81.047  1.00  0.00           H
ATOM   1834 2HE2 GLN B 144      84.091 107.968  81.889  1.00  0.00           H
ATOM   1835  N   ARG B 145      85.381 112.439  83.036  1.00  0.00           N
ATOM   1836  CA  ARG B 145      85.991 112.355  84.350  1.00  0.00           C
ATOM   1837  C   ARG B 145      85.090 112.856  85.457  1.00  0.00           C
ATOM   1838  O   ARG B 145      85.054 112.262  86.519  1.00  0.00           O
ATOM   1839  CB  ARG B 145      87.289 113.148  84.377  1.00  0.00           C
ATOM   1840  CG  ARG B 145      88.419 112.552  83.552  1.00  0.00           C
ATOM   1841  CD  ARG B 145      89.674 113.333  83.697  1.00  0.00           C
ATOM   1842  NE  ARG B 145      90.761 112.760  82.919  1.00  0.00           N
ATOM   1843  CZ  ARG B 145      91.056 113.101  81.649  1.00  0.00           C
ATOM   1844  NH1 ARG B 145      90.336 114.011  81.029  1.00  0.00           N
ATOM   1845  NH2 ARG B 145      92.067 112.521  81.026  1.00  0.00           N
ATOM   1846  H   ARG B 145      85.738 113.111  82.370  1.00  0.00           H
ATOM   1847  HA  ARG B 145      86.213 111.309  84.562  1.00  0.00           H
ATOM   1848 1HB  ARG B 145      87.107 114.156  84.008  1.00  0.00           H
ATOM   1849 2HB  ARG B 145      87.642 113.234  85.405  1.00  0.00           H
ATOM   1850 1HG  ARG B 145      88.610 111.530  83.881  1.00  0.00           H
ATOM   1851 2HG  ARG B 145      88.137 112.548  82.498  1.00  0.00           H
ATOM   1852 1HD  ARG B 145      89.510 114.353  83.353  1.00  0.00           H
ATOM   1853 2HD  ARG B 145      89.975 113.346  84.744  1.00  0.00           H
ATOM   1854  HE  ARG B 145      91.337 112.057  83.362  1.00  0.00           H
ATOM   1855 1HH1 ARG B 145      89.563 114.454  81.505  1.00  0.00           H
ATOM   1856 2HH1 ARG B 145      90.557 114.265  80.077  1.00  0.00           H
ATOM   1857 1HH2 ARG B 145      92.620 111.822  81.503  1.00  0.00           H
ATOM   1858 2HH2 ARG B 145      92.287 112.776  80.075  1.00  0.00           H
ATOM   1859  N   HIS B 146      84.336 113.950  85.246  1.00  0.00           N
ATOM   1860  CA  HIS B 146      83.352 114.480  86.181  1.00  0.00           C
ATOM   1861  C   HIS B 146      82.230 113.487  86.424  1.00  0.00           C
ATOM   1862  O   HIS B 146      81.779 113.301  87.552  1.00  0.00           O
ATOM   1863  CB  HIS B 146      82.769 115.800  85.663  1.00  0.00           C
ATOM   1864  CG  HIS B 146      81.801 116.441  86.609  1.00  0.00           C
ATOM   1865  ND1 HIS B 146      82.195 117.014  87.800  1.00  0.00           N
ATOM   1866  CD2 HIS B 146      80.458 116.599  86.540  1.00  0.00           C
ATOM   1867  CE1 HIS B 146      81.134 117.499  88.422  1.00  0.00           C
ATOM   1868  NE2 HIS B 146      80.069 117.260  87.679  1.00  0.00           N
ATOM   1869  H   HIS B 146      84.481 114.420  84.365  1.00  0.00           H
ATOM   1870  HA  HIS B 146      83.831 114.677  87.140  1.00  0.00           H
ATOM   1871 1HB  HIS B 146      83.579 116.504  85.473  1.00  0.00           H
ATOM   1872 2HB  HIS B 146      82.258 115.625  84.718  1.00  0.00           H
ATOM   1873  HD1 HIS B 146      83.137 117.132  88.117  1.00  0.00           H
ATOM   1874  HD2 HIS B 146      79.716 116.310  85.795  1.00  0.00           H
ATOM   1875  HE1 HIS B 146      81.237 117.997  89.386  1.00  0.00           H
ATOM   1876  N   TRP B 147      81.790 112.768  85.373  1.00  0.00           N
ATOM   1877  CA  TRP B 147      80.963 111.587  85.468  1.00  0.00           C
ATOM   1878  C   TRP B 147      81.549 110.533  86.386  1.00  0.00           C
ATOM   1879  O   TRP B 147      80.997 110.308  87.452  1.00  0.00           O
ATOM   1880  CB  TRP B 147      80.691 110.990  84.050  1.00  0.00           C
ATOM   1881  CG  TRP B 147      79.842 109.746  84.051  1.00  0.00           C
ATOM   1882  CD1 TRP B 147      80.188 108.432  83.873  1.00  0.00           C
ATOM   1883  CD2 TRP B 147      78.507 109.756  84.546  1.00  0.00           C
ATOM   1884  NE1 TRP B 147      79.146 107.620  84.255  1.00  0.00           N
ATOM   1885  CE2 TRP B 147      78.119 108.420  84.695  1.00  0.00           C
ATOM   1886  CE3 TRP B 147      77.675 110.802  84.911  1.00  0.00           C
ATOM   1887  CZ2 TRP B 147      76.892 108.109  85.227  1.00  0.00           C
ATOM   1888  CZ3 TRP B 147      76.427 110.496  85.440  1.00  0.00           C
ATOM   1889  CH2 TRP B 147      76.045 109.164  85.594  1.00  0.00           C
ATOM   1890  H   TRP B 147      82.073 113.098  84.463  1.00  0.00           H
ATOM   1891  HA  TRP B 147      79.995 111.874  85.878  1.00  0.00           H
ATOM   1892 1HB  TRP B 147      80.191 111.735  83.432  1.00  0.00           H
ATOM   1893 2HB  TRP B 147      81.639 110.748  83.570  1.00  0.00           H
ATOM   1894  HD1 TRP B 147      81.145 108.088  83.485  1.00  0.00           H
ATOM   1895  HE1 TRP B 147      79.142 106.610  84.217  1.00  0.00           H
ATOM   1896  HE3 TRP B 147      77.989 111.839  84.791  1.00  0.00           H
ATOM   1897  HZ2 TRP B 147      76.566 107.079  85.370  1.00  0.00           H
ATOM   1898  HZ3 TRP B 147      75.755 111.304  85.730  1.00  0.00           H
ATOM   1899  HH2 TRP B 147      75.062 108.940  86.009  1.00  0.00           H
ATOM   1900  N   ALA B 148      82.713 109.949  86.042  1.00  0.00           N
ATOM   1901  CA  ALA B 148      83.337 108.867  86.777  1.00  0.00           C
ATOM   1902  C   ALA B 148      83.831 109.271  88.166  1.00  0.00           C
ATOM   1903  O   ALA B 148      83.955 108.451  89.070  1.00  0.00           O
ATOM   1904  CB  ALA B 148      84.467 108.297  85.912  1.00  0.00           C
ATOM   1905  H   ALA B 148      83.165 110.304  85.211  1.00  0.00           H
ATOM   1906  HA  ALA B 148      82.589 108.090  86.934  1.00  0.00           H
ATOM   1907 1HB  ALA B 148      84.953 107.478  86.444  1.00  0.00           H
ATOM   1908 2HB  ALA B 148      84.055 107.924  84.973  1.00  0.00           H
ATOM   1909 3HB  ALA B 148      85.195 109.078  85.703  1.00  0.00           H
ATOM   1910  N   ALA B 149      84.081 110.574  88.386  1.00  0.00           N
ATOM   1911  CA  ALA B 149      84.388 111.155  89.670  1.00  0.00           C
ATOM   1912  C   ALA B 149      83.269 110.968  90.664  1.00  0.00           C
ATOM   1913  O   ALA B 149      83.331 110.081  91.512  1.00  0.00           O
ATOM   1914  CB  ALA B 149      84.653 112.665  89.504  1.00  0.00           C
ATOM   1915  H   ALA B 149      84.045 111.170  87.572  1.00  0.00           H
ATOM   1916  HA  ALA B 149      85.264 110.647  90.072  1.00  0.00           H
ATOM   1917 1HB  ALA B 149      84.885 113.102  90.475  1.00  0.00           H
ATOM   1918 2HB  ALA B 149      85.497 112.814  88.830  1.00  0.00           H
ATOM   1919 3HB  ALA B 149      83.769 113.146  89.091  1.00  0.00           H
ATOM   1920  N   GLY B 150      82.182 111.761  90.537  1.00  0.00           N
ATOM   1921  CA  GLY B 150      81.068 111.713  91.469  1.00  0.00           C
ATOM   1922  C   GLY B 150      80.438 110.358  91.508  1.00  0.00           C
ATOM   1923  O   GLY B 150      80.037 109.889  92.566  1.00  0.00           O
ATOM   1924  H   GLY B 150      82.149 112.409  89.764  1.00  0.00           H
ATOM   1925 1HA  GLY B 150      81.416 111.978  92.467  1.00  0.00           H
ATOM   1926 2HA  GLY B 150      80.321 112.452  91.182  1.00  0.00           H
ATOM   1927  N   GLU B 151      80.411 109.666  90.356  1.00  0.00           N
ATOM   1928  CA  GLU B 151      80.076 108.265  90.204  1.00  0.00           C
ATOM   1929  C   GLU B 151      80.812 107.340  91.137  1.00  0.00           C
ATOM   1930  O   GLU B 151      80.207 106.728  92.010  1.00  0.00           O
ATOM   1931  CB  GLU B 151      80.390 107.855  88.765  1.00  0.00           C
ATOM   1932  CG  GLU B 151      80.170 106.407  88.320  1.00  0.00           C
ATOM   1933  CD  GLU B 151      81.162 105.358  88.815  1.00  0.00           C
ATOM   1934  OE1 GLU B 151      80.730 104.480  89.603  1.00  0.00           O
ATOM   1935  OE2 GLU B 151      82.354 105.426  88.431  1.00  0.00           O
ATOM   1936  H   GLU B 151      80.654 110.205  89.537  1.00  0.00           H
ATOM   1937  HA  GLU B 151      79.016 108.137  90.425  1.00  0.00           H
ATOM   1938 1HB  GLU B 151      79.792 108.453  88.078  1.00  0.00           H
ATOM   1939 2HB  GLU B 151      81.438 108.060  88.549  1.00  0.00           H
ATOM   1940 1HG  GLU B 151      79.185 106.081  88.655  1.00  0.00           H
ATOM   1941 2HG  GLU B 151      80.185 106.365  87.233  1.00  0.00           H
ATOM   1942  N   ALA B 152      82.144 107.217  91.077  1.00  0.00           N
ATOM   1943  CA  ALA B 152      82.783 106.186  91.857  1.00  0.00           C
ATOM   1944  C   ALA B 152      82.808 106.557  93.318  1.00  0.00           C
ATOM   1945  O   ALA B 152      82.790 105.698  94.192  1.00  0.00           O
ATOM   1946  CB  ALA B 152      84.187 105.897  91.323  1.00  0.00           C
ATOM   1947  H   ALA B 152      82.714 107.824  90.504  1.00  0.00           H
ATOM   1948  HA  ALA B 152      82.199 105.271  91.752  1.00  0.00           H
ATOM   1949 1HB  ALA B 152      84.653 105.115  91.924  1.00  0.00           H
ATOM   1950 2HB  ALA B 152      84.122 105.565  90.286  1.00  0.00           H
ATOM   1951 3HB  ALA B 152      84.790 106.801  91.376  1.00  0.00           H
ATOM   1952  N   MET B 153      82.737 107.867  93.607  1.00  0.00           N
ATOM   1953  CA  MET B 153      82.507 108.384  94.933  1.00  0.00           C
ATOM   1954  C   MET B 153      81.183 107.912  95.515  1.00  0.00           C
ATOM   1955  O   MET B 153      81.136 107.315  96.587  1.00  0.00           O
ATOM   1956  CB  MET B 153      82.563 109.910  94.906  1.00  0.00           C
ATOM   1957  CG  MET B 153      83.947 110.485  94.637  1.00  0.00           C
ATOM   1958  SD  MET B 153      83.948 112.287  94.557  1.00  0.00           S
ATOM   1959  CE  MET B 153      85.659 112.606  94.138  1.00  0.00           C
ATOM   1960  H   MET B 153      82.854 108.514  92.840  1.00  0.00           H
ATOM   1961  HA  MET B 153      83.293 108.011  95.590  1.00  0.00           H
ATOM   1962 1HB  MET B 153      81.890 110.285  94.136  1.00  0.00           H
ATOM   1963 2HB  MET B 153      82.218 110.304  95.863  1.00  0.00           H
ATOM   1964 1HG  MET B 153      84.629 110.174  95.427  1.00  0.00           H
ATOM   1965 2HG  MET B 153      84.323 110.098  93.690  1.00  0.00           H
ATOM   1966 1HE  MET B 153      85.818 113.682  94.053  1.00  0.00           H
ATOM   1967 2HE  MET B 153      86.306 112.203  94.918  1.00  0.00           H
ATOM   1968 3HE  MET B 153      85.896 112.128  93.187  1.00  0.00           H
ATOM   1969  N   MET B 154      80.074 108.090  94.778  1.00  0.00           N
ATOM   1970  CA  MET B 154      78.757 107.622  95.148  1.00  0.00           C
ATOM   1971  C   MET B 154      78.593 106.123  95.138  1.00  0.00           C
ATOM   1972  O   MET B 154      77.906 105.589  95.996  1.00  0.00           O
ATOM   1973  CB  MET B 154      77.721 108.253  94.221  1.00  0.00           C
ATOM   1974  CG  MET B 154      76.305 107.728  94.409  1.00  0.00           C
ATOM   1975  SD  MET B 154      75.958 106.283  93.386  1.00  0.00           S
ATOM   1976  CE  MET B 154      75.883 107.029  91.761  1.00  0.00           C
ATOM   1977  H   MET B 154      80.192 108.588  93.907  1.00  0.00           H
ATOM   1978  HA  MET B 154      78.558 107.930  96.174  1.00  0.00           H
ATOM   1979 1HB  MET B 154      77.701 109.330  94.379  1.00  0.00           H
ATOM   1980 2HB  MET B 154      78.007 108.080  93.183  1.00  0.00           H
ATOM   1981 1HG  MET B 154      76.154 107.455  95.453  1.00  0.00           H
ATOM   1982 2HG  MET B 154      75.590 108.510  94.154  1.00  0.00           H
ATOM   1983 1HE  MET B 154      75.674 106.260  91.016  1.00  0.00           H
ATOM   1984 2HE  MET B 154      75.089 107.779  91.741  1.00  0.00           H
ATOM   1985 3HE  MET B 154      76.837 107.506  91.533  1.00  0.00           H
ATOM   1986  N   ARG B 155      79.211 105.401  94.188  1.00  0.00           N
ATOM   1987  CA  ARG B 155      79.195 103.962  94.077  1.00  0.00           C
ATOM   1988  C   ARG B 155      79.976 103.303  95.194  1.00  0.00           C
ATOM   1989  O   ARG B 155      79.525 102.355  95.829  1.00  0.00           O
ATOM   1990  CB  ARG B 155      79.772 103.528  92.737  1.00  0.00           C
ATOM   1991  CG  ARG B 155      79.763 102.028  92.493  1.00  0.00           C
ATOM   1992  CD  ARG B 155      79.977 101.705  91.059  1.00  0.00           C
ATOM   1993  NE  ARG B 155      81.286 102.137  90.595  1.00  0.00           N
ATOM   1994  CZ  ARG B 155      82.434 101.465  90.807  1.00  0.00           C
ATOM   1995  NH1 ARG B 155      82.420 100.334  91.475  1.00  0.00           N
ATOM   1996  NH2 ARG B 155      83.575 101.945  90.343  1.00  0.00           N
ATOM   1997  H   ARG B 155      79.722 105.941  93.504  1.00  0.00           H
ATOM   1998  HA  ARG B 155      78.162 103.621  94.141  1.00  0.00           H
ATOM   1999 1HB  ARG B 155      79.209 103.997  91.931  1.00  0.00           H
ATOM   2000 2HB  ARG B 155      80.804 103.870  92.657  1.00  0.00           H
ATOM   2001 1HG  ARG B 155      80.559 101.560  93.073  1.00  0.00           H
ATOM   2002 2HG  ARG B 155      78.801 101.615  92.798  1.00  0.00           H
ATOM   2003 1HD  ARG B 155      79.905 100.626  90.916  1.00  0.00           H
ATOM   2004 2HD  ARG B 155      79.219 102.203  90.457  1.00  0.00           H
ATOM   2005  HE  ARG B 155      81.336 103.005  90.077  1.00  0.00           H
ATOM   2006 1HH1 ARG B 155      81.547  99.968  91.830  1.00  0.00           H
ATOM   2007 2HH1 ARG B 155      83.281  99.830  91.634  1.00  0.00           H
ATOM   2008 1HH2 ARG B 155      83.586 102.815  89.828  1.00  0.00           H
ATOM   2009 2HH2 ARG B 155      84.435 101.441  90.501  1.00  0.00           H
ATOM   2010  N   GLN B 156      81.173 103.832  95.513  1.00  0.00           N
ATOM   2011  CA  GLN B 156      81.947 103.390  96.649  1.00  0.00           C
ATOM   2012  C   GLN B 156      81.247 103.687  97.947  1.00  0.00           C
ATOM   2013  O   GLN B 156      81.162 102.828  98.818  1.00  0.00           O
ATOM   2014  CB  GLN B 156      83.329 104.051  96.644  1.00  0.00           C
ATOM   2015  CG  GLN B 156      84.254 103.569  97.747  1.00  0.00           C
ATOM   2016  CD  GLN B 156      84.615 102.103  97.601  1.00  0.00           C
ATOM   2017  OE1 GLN B 156      84.547 101.539  96.505  1.00  0.00           O
ATOM   2018  NE2 GLN B 156      85.001 101.475  98.706  1.00  0.00           N
ATOM   2019  H   GLN B 156      81.537 104.568  94.925  1.00  0.00           H
ATOM   2020  HA  GLN B 156      82.078 102.310  96.581  1.00  0.00           H
ATOM   2021 1HB  GLN B 156      83.818 103.864  95.688  1.00  0.00           H
ATOM   2022 2HB  GLN B 156      83.216 105.131  96.748  1.00  0.00           H
ATOM   2023 1HG  GLN B 156      85.175 104.152  97.717  1.00  0.00           H
ATOM   2024 2HG  GLN B 156      83.758 103.704  98.709  1.00  0.00           H
ATOM   2025 1HE2 GLN B 156      85.250 100.507  98.672  1.00  0.00           H
ATOM   2026 2HE2 GLN B 156      85.041 101.971  99.574  1.00  0.00           H
ATOM   2027  N   ALA B 157      80.679 104.898  98.091  1.00  0.00           N
ATOM   2028  CA  ALA B 157      79.895 105.274  99.237  1.00  0.00           C
ATOM   2029  C   ALA B 157      78.673 104.405  99.377  1.00  0.00           C
ATOM   2030  O   ALA B 157      78.353 103.970 100.471  1.00  0.00           O
ATOM   2031  CB  ALA B 157      79.553 106.763  99.186  1.00  0.00           C
ATOM   2032  H   ALA B 157      80.817 105.568  97.349  1.00  0.00           H
ATOM   2033  HA  ALA B 157      80.508 105.129 100.128  1.00  0.00           H
ATOM   2034 1HB  ALA B 157      78.961 107.031 100.061  1.00  0.00           H
ATOM   2035 2HB  ALA B 157      80.473 107.348  99.179  1.00  0.00           H
ATOM   2036 3HB  ALA B 157      78.983 106.974  98.283  1.00  0.00           H
ATOM   2037  N   LEU B 158      78.013 104.046  98.267  1.00  0.00           N
ATOM   2038  CA  LEU B 158      76.976 103.054  98.237  1.00  0.00           C
ATOM   2039  C   LEU B 158      77.419 101.690  98.701  1.00  0.00           C
ATOM   2040  O   LEU B 158      76.774 101.116  99.559  1.00  0.00           O
ATOM   2041  CB  LEU B 158      76.428 102.948  96.806  1.00  0.00           C
ATOM   2042  CG  LEU B 158      75.061 103.557  96.662  1.00  0.00           C
ATOM   2043  CD1 LEU B 158      74.796 103.883  95.213  1.00  0.00           C
ATOM   2044  CD2 LEU B 158      74.125 102.550  97.265  1.00  0.00           C
ATOM   2045  H   LEU B 158      78.274 104.511  97.409  1.00  0.00           H
ATOM   2046  HA  LEU B 158      76.179 103.366  98.909  1.00  0.00           H
ATOM   2047 1HB  LEU B 158      77.119 103.454  96.132  1.00  0.00           H
ATOM   2048 2HB  LEU B 158      76.385 101.895  96.527  1.00  0.00           H
ATOM   2049  HG  LEU B 158      75.027 104.508  97.195  1.00  0.00           H
ATOM   2050 1HD1 LEU B 158      73.803 104.323  95.115  1.00  0.00           H
ATOM   2051 2HD1 LEU B 158      75.544 104.591  94.856  1.00  0.00           H
ATOM   2052 3HD1 LEU B 158      74.848 102.970  94.621  1.00  0.00           H
ATOM   2053 1HD2 LEU B 158      73.102 102.919  97.201  1.00  0.00           H
ATOM   2054 2HD2 LEU B 158      74.207 101.608  96.723  1.00  0.00           H
ATOM   2055 3HD2 LEU B 158      74.389 102.390  98.311  1.00  0.00           H
ATOM   2056  N   ALA B 159      78.551 101.167  98.211  1.00  0.00           N
ATOM   2057  CA  ALA B 159      79.139  99.927  98.665  1.00  0.00           C
ATOM   2058  C   ALA B 159      79.587  99.931 100.126  1.00  0.00           C
ATOM   2059  O   ALA B 159      79.389  98.968 100.848  1.00  0.00           O
ATOM   2060  CB  ALA B 159      80.302  99.560  97.728  1.00  0.00           C
ATOM   2061  H   ALA B 159      79.009 101.689  97.478  1.00  0.00           H
ATOM   2062  HA  ALA B 159      78.381  99.146  98.593  1.00  0.00           H
ATOM   2063 1HB  ALA B 159      80.755  98.624  98.060  1.00  0.00           H
ATOM   2064 2HB  ALA B 159      79.927  99.440  96.712  1.00  0.00           H
ATOM   2065 3HB  ALA B 159      81.050 100.350  97.749  1.00  0.00           H
ATOM   2066  N   GLN B 160      80.199 101.020 100.627  1.00  0.00           N
ATOM   2067  CA  GLN B 160      80.552 101.167 102.032  1.00  0.00           C
ATOM   2068  C   GLN B 160      79.340 101.284 102.929  1.00  0.00           C
ATOM   2069  O   GLN B 160      79.250 100.678 103.996  1.00  0.00           O
ATOM   2070  CB  GLN B 160      81.450 102.391 102.227  1.00  0.00           C
ATOM   2071  CG  GLN B 160      82.843 102.242 101.638  1.00  0.00           C
ATOM   2072  CD  GLN B 160      83.670 103.505 101.782  1.00  0.00           C
ATOM   2073  OE1 GLN B 160      83.130 104.611 101.880  1.00  0.00           O
ATOM   2074  NE2 GLN B 160      84.989 103.349 101.797  1.00  0.00           N
ATOM   2075  H   GLN B 160      80.421 101.766  99.984  1.00  0.00           H
ATOM   2076  HA  GLN B 160      81.099 100.277 102.347  1.00  0.00           H
ATOM   2077 1HB  GLN B 160      80.982 103.262 101.768  1.00  0.00           H
ATOM   2078 2HB  GLN B 160      81.555 102.600 103.291  1.00  0.00           H
ATOM   2079 1HG  GLN B 160      83.360 101.434 102.155  1.00  0.00           H
ATOM   2080 2HG  GLN B 160      82.755 102.011 100.577  1.00  0.00           H
ATOM   2081 1HE2 GLN B 160      85.587 104.146 101.890  1.00  0.00           H
ATOM   2082 2HE2 GLN B 160      85.386 102.435 101.715  1.00  0.00           H
ATOM   2083  N   LEU B 161      78.351 102.068 102.484  1.00  0.00           N
ATOM   2084  CA  LEU B 161      77.069 102.191 103.124  1.00  0.00           C
ATOM   2085  C   LEU B 161      76.321 100.877 103.130  1.00  0.00           C
ATOM   2086  O   LEU B 161      75.914 100.404 104.176  1.00  0.00           O
ATOM   2087  CB  LEU B 161      76.231 103.261 102.415  1.00  0.00           C
ATOM   2088  CG  LEU B 161      74.879 103.587 103.065  1.00  0.00           C
ATOM   2089  CD1 LEU B 161      74.568 105.066 102.876  1.00  0.00           C
ATOM   2090  CD2 LEU B 161      73.796 102.716 102.447  1.00  0.00           C
ATOM   2091  H   LEU B 161      78.535 102.600 101.645  1.00  0.00           H
ATOM   2092  HA  LEU B 161      77.227 102.494 104.158  1.00  0.00           H
ATOM   2093 1HB  LEU B 161      76.808 104.184 102.372  1.00  0.00           H
ATOM   2094 2HB  LEU B 161      76.037 102.931 101.394  1.00  0.00           H
ATOM   2095  HG  LEU B 161      74.935 103.391 104.136  1.00  0.00           H
ATOM   2096 1HD1 LEU B 161      73.607 105.297 103.338  1.00  0.00           H
ATOM   2097 2HD1 LEU B 161      75.348 105.665 103.344  1.00  0.00           H
ATOM   2098 3HD1 LEU B 161      74.522 105.294 101.812  1.00  0.00           H
ATOM   2099 1HD2 LEU B 161      72.836 102.947 102.909  1.00  0.00           H
ATOM   2100 2HD2 LEU B 161      73.738 102.912 101.376  1.00  0.00           H
ATOM   2101 3HD2 LEU B 161      74.035 101.666 102.611  1.00  0.00           H
ATOM   2102  N   THR B 162      76.191 100.176 101.998  1.00  0.00           N
ATOM   2103  CA  THR B 162      75.609  98.843 101.936  1.00  0.00           C
ATOM   2104  C   THR B 162      76.426  97.808 102.663  1.00  0.00           C
ATOM   2105  O   THR B 162      75.858  96.896 103.235  1.00  0.00           O
ATOM   2106  CB  THR B 162      75.421  98.398 100.474  1.00  0.00           C
ATOM   2107  OG1 THR B 162      74.545  99.310  99.801  1.00  0.00           O
ATOM   2108  CG2 THR B 162      74.831  96.996 100.416  1.00  0.00           C
ATOM   2109  H   THR B 162      76.520 100.610 101.148  1.00  0.00           H
ATOM   2110  HA  THR B 162      74.630  98.871 102.417  1.00  0.00           H
ATOM   2111  HB  THR B 162      76.385  98.399  99.967  1.00  0.00           H
ATOM   2112  HG1 THR B 162      75.037 100.093  99.542  1.00  0.00           H
ATOM   2113 1HG2 THR B 162      74.705  96.698  99.376  1.00  0.00           H
ATOM   2114 2HG2 THR B 162      75.500  96.298 100.917  1.00  0.00           H
ATOM   2115 3HG2 THR B 162      73.862  96.990 100.913  1.00  0.00           H
ATOM   2116  N   ALA B 163      77.754  97.901 102.764  1.00  0.00           N
ATOM   2117  CA  ALA B 163      78.526  97.052 103.648  1.00  0.00           C
ATOM   2118  C   ALA B 163      78.148  97.174 105.127  1.00  0.00           C
ATOM   2119  O   ALA B 163      77.877  96.186 105.812  1.00  0.00           O
ATOM   2120  CB  ALA B 163      80.012  97.416 103.482  1.00  0.00           C
ATOM   2121  H   ALA B 163      78.232  98.590 102.202  1.00  0.00           H
ATOM   2122  HA  ALA B 163      78.333  96.015 103.376  1.00  0.00           H
ATOM   2123 1HB  ALA B 163      80.616  96.789 104.138  1.00  0.00           H
ATOM   2124 2HB  ALA B 163      80.312  97.252 102.446  1.00  0.00           H
ATOM   2125 3HB  ALA B 163      80.161  98.463 103.742  1.00  0.00           H
ATOM   2126  N   ALA B 164      78.033  98.401 105.663  1.00  0.00           N
ATOM   2127  CA  ALA B 164      77.653  98.608 107.048  1.00  0.00           C
ATOM   2128  C   ALA B 164      76.147  98.537 107.245  1.00  0.00           C
ATOM   2129  O   ALA B 164      75.649  98.398 108.358  1.00  0.00           O
ATOM   2130  CB  ALA B 164      78.232  99.939 107.566  1.00  0.00           C
ATOM   2131  H   ALA B 164      78.219  99.203 105.079  1.00  0.00           H
ATOM   2132  HA  ALA B 164      78.096  97.809 107.644  1.00  0.00           H
ATOM   2133 1HB  ALA B 164      77.941 100.082 108.606  1.00  0.00           H
ATOM   2134 2HB  ALA B 164      79.320  99.915 107.495  1.00  0.00           H
ATOM   2135 3HB  ALA B 164      77.847 100.762 106.966  1.00  0.00           H
ATOM   2136  N   GLY B 165      75.403  98.576 106.133  1.00  0.00           N
ATOM   2137  CA  GLY B 165      73.962  98.622 106.063  1.00  0.00           C
ATOM   2138  C   GLY B 165      73.331  97.325 105.817  1.00  0.00           C
ATOM   2139  O   GLY B 165      72.410  96.994 106.524  1.00  0.00           O
ATOM   2140  H   GLY B 165      75.938  98.571 105.276  1.00  0.00           H
ATOM   2141 1HA  GLY B 165      73.564  99.021 106.996  1.00  0.00           H
ATOM   2142 2HA  GLY B 165      73.658  99.303 105.268  1.00  0.00           H
ATOM   2143  N   GLN B 166      73.842  96.502 104.889  1.00  0.00           N
ATOM   2144  CA  GLN B 166      73.456  95.129 104.585  1.00  0.00           C
ATOM   2145  C   GLN B 166      73.522  94.287 105.808  1.00  0.00           C
ATOM   2146  O   GLN B 166      72.694  93.416 106.061  1.00  0.00           O
ATOM   2147  CB  GLN B 166      74.352  94.528 103.499  1.00  0.00           C
ATOM   2148  CG  GLN B 166      73.951  93.130 103.064  1.00  0.00           C
ATOM   2149  CD  GLN B 166      74.818  92.603 101.935  1.00  0.00           C
ATOM   2150  OE1 GLN B 166      75.826  93.216 101.572  1.00  0.00           O
ATOM   2151  NE2 GLN B 166      74.430  91.463 101.374  1.00  0.00           N
ATOM   2152  H   GLN B 166      74.585  96.932 104.358  1.00  0.00           H
ATOM   2153  HA  GLN B 166      72.430  95.132 104.218  1.00  0.00           H
ATOM   2154 1HB  GLN B 166      74.339  95.172 102.619  1.00  0.00           H
ATOM   2155 2HB  GLN B 166      75.381  94.486 103.858  1.00  0.00           H
ATOM   2156 1HG  GLN B 166      74.048  92.454 103.912  1.00  0.00           H
ATOM   2157 2HG  GLN B 166      72.916  93.151 102.719  1.00  0.00           H
ATOM   2158 1HE2 GLN B 166      74.963  91.068 100.626  1.00  0.00           H
ATOM   2159 2HE2 GLN B 166      73.606  91.000 101.700  1.00  0.00           H
ATOM   2160  N   SER B 167      74.458  94.668 106.688  1.00  0.00           N
ATOM   2161  CA  SER B 167      74.499  94.189 108.030  1.00  0.00           C
ATOM   2162  C   SER B 167      73.199  94.322 108.806  1.00  0.00           C
ATOM   2163  O   SER B 167      72.987  93.508 109.689  1.00  0.00           O
ATOM   2164  CB  SER B 167      75.602  94.922 108.768  1.00  0.00           C
ATOM   2165  OG  SER B 167      76.860  94.596 108.244  1.00  0.00           O
ATOM   2166  H   SER B 167      75.161  95.324 106.379  1.00  0.00           H
ATOM   2167  HA  SER B 167      74.720  93.121 108.009  1.00  0.00           H
ATOM   2168 1HB  SER B 167      75.441  95.997 108.690  1.00  0.00           H
ATOM   2169 2HB  SER B 167      75.567  94.661 109.825  1.00  0.00           H
ATOM   2170  HG  SER B 167      76.963  95.128 107.451  1.00  0.00           H
ATOM   2171  N   ALA B 168      72.256  95.244 108.524  1.00  0.00           N
ATOM   2172  CA  ALA B 168      71.081  95.354 109.356  1.00  0.00           C
ATOM   2173  C   ALA B 168      70.183  94.158 109.461  1.00  0.00           C
ATOM   2174  O   ALA B 168      69.816  93.766 110.560  1.00  0.00           O
ATOM   2175  CB  ALA B 168      70.173  96.519 109.102  1.00  0.00           C
ATOM   2176  H   ALA B 168      72.359  95.864 107.734  1.00  0.00           H
ATOM   2177  HA  ALA B 168      71.408  95.526 110.382  1.00  0.00           H
ATOM   2178 1HB  ALA B 168      69.331  96.482 109.795  1.00  0.00           H
ATOM   2179 2HB  ALA B 168      70.721  97.449 109.250  1.00  0.00           H
ATOM   2180 3HB  ALA B 168      69.802  96.475 108.079  1.00  0.00           H
ATOM   2181  N   HIS B 169      69.832  93.511 108.341  1.00  0.00           N
ATOM   2182  CA  HIS B 169      69.012  92.323 108.422  1.00  0.00           C
ATOM   2183  C   HIS B 169      69.879  91.082 108.410  1.00  0.00           C
ATOM   2184  O   HIS B 169      69.406  89.975 108.647  1.00  0.00           O
ATOM   2185  CB  HIS B 169      68.009  92.272 107.265  1.00  0.00           C
ATOM   2186  CG  HIS B 169      68.638  91.993 105.935  1.00  0.00           C
ATOM   2187  ND1 HIS B 169      69.681  92.744 105.434  1.00  0.00           N
ATOM   2188  CD2 HIS B 169      68.374  91.047 105.004  1.00  0.00           C
ATOM   2189  CE1 HIS B 169      70.030  92.271 104.250  1.00  0.00           C
ATOM   2190  NE2 HIS B 169      69.252  91.241 103.967  1.00  0.00           N
ATOM   2191  H   HIS B 169      70.133  93.840 107.435  1.00  0.00           H
ATOM   2192  HA  HIS B 169      68.447  92.333 109.354  1.00  0.00           H
ATOM   2193 1HB  HIS B 169      67.266  91.498 107.460  1.00  0.00           H
ATOM   2194 2HB  HIS B 169      67.481  93.222 107.199  1.00  0.00           H
ATOM   2195  HD2 HIS B 169      67.606  90.275 105.065  1.00  0.00           H
ATOM   2196  HE1 HIS B 169      70.825  92.662 103.616  1.00  0.00           H
ATOM   2197  HE2 HIS B 169      69.293  90.685 103.125  1.00  0.00           H
ATOM   2198  N   ALA B 170      71.197  91.268 108.217  1.00  0.00           N
ATOM   2199  CA  ALA B 170      72.148  90.190 108.148  1.00  0.00           C
ATOM   2200  C   ALA B 170      72.925  89.944 109.433  1.00  0.00           C
ATOM   2201  O   ALA B 170      72.783  88.904 110.065  1.00  0.00           O
ATOM   2202  CB  ALA B 170      73.111  90.487 106.988  1.00  0.00           C
ATOM   2203  H   ALA B 170      71.523  92.218 108.119  1.00  0.00           H
ATOM   2204  HA  ALA B 170      71.602  89.267 107.955  1.00  0.00           H
ATOM   2205 1HB  ALA B 170      73.847  89.686 106.910  1.00  0.00           H
ATOM   2206 2HB  ALA B 170      72.548  90.556 106.057  1.00  0.00           H
ATOM   2207 3HB  ALA B 170      73.623  91.432 107.172  1.00  0.00           H
ATOM   2208  N   ASN B 171      73.769  90.891 109.880  1.00  0.00           N
ATOM   2209  CA  ASN B 171      74.612  90.672 111.039  1.00  0.00           C
ATOM   2210  C   ASN B 171      74.090  91.407 112.281  1.00  0.00           C
ATOM   2211  O   ASN B 171      74.103  90.876 113.380  1.00  0.00           O
ATOM   2212  CB  ASN B 171      76.037  91.090 110.730  1.00  0.00           C
ATOM   2213  CG  ASN B 171      76.626  90.326 109.576  1.00  0.00           C
ATOM   2214  OD1 ASN B 171      76.687  89.090 109.601  1.00  0.00           O
ATOM   2215  ND2 ASN B 171      77.060  91.035 108.566  1.00  0.00           N
ATOM   2216  H   ASN B 171      73.816  91.777 109.397  1.00  0.00           H
ATOM   2217  HA  ASN B 171      74.600  89.609 111.281  1.00  0.00           H
ATOM   2218 1HB  ASN B 171      76.062  92.155 110.495  1.00  0.00           H
ATOM   2219 2HB  ASN B 171      76.662  90.934 111.610  1.00  0.00           H
ATOM   2220 1HD2 ASN B 171      77.461  90.580 107.771  1.00  0.00           H
ATOM   2221 2HD2 ASN B 171      76.990  92.032 108.589  1.00  0.00           H
ATOM   2222  N   TYR B 172      73.591  92.649 112.130  1.00  0.00           N
ATOM   2223  CA  TYR B 172      73.081  93.525 113.179  1.00  0.00           C
ATOM   2224  C   TYR B 172      71.810  92.985 113.808  1.00  0.00           C
ATOM   2225  O   TYR B 172      71.676  92.961 115.026  1.00  0.00           O
ATOM   2226  CB  TYR B 172      72.835  94.929 112.625  1.00  0.00           C
ATOM   2227  CG  TYR B 172      72.123  95.851 113.591  1.00  0.00           C
ATOM   2228  CD1 TYR B 172      72.825  96.435 114.635  1.00  0.00           C
ATOM   2229  CD2 TYR B 172      70.771  96.111 113.434  1.00  0.00           C
ATOM   2230  CE1 TYR B 172      72.177  97.277 115.518  1.00  0.00           C
ATOM   2231  CE2 TYR B 172      70.121  96.953 114.316  1.00  0.00           C
ATOM   2232  CZ  TYR B 172      70.820  97.534 115.354  1.00  0.00           C
ATOM   2233  OH  TYR B 172      70.173  98.373 116.234  1.00  0.00           O
ATOM   2234  H   TYR B 172      73.584  92.973 111.174  1.00  0.00           H
ATOM   2235  HA  TYR B 172      73.828  93.586 113.971  1.00  0.00           H
ATOM   2236 1HB  TYR B 172      73.788  95.387 112.355  1.00  0.00           H
ATOM   2237 2HB  TYR B 172      72.236  94.862 111.717  1.00  0.00           H
ATOM   2238  HD1 TYR B 172      73.890  96.231 114.759  1.00  0.00           H
ATOM   2239  HD2 TYR B 172      70.220  95.651 112.614  1.00  0.00           H
ATOM   2240  HE1 TYR B 172      72.728  97.736 116.338  1.00  0.00           H
ATOM   2241  HE2 TYR B 172      69.058  97.157 114.193  1.00  0.00           H
ATOM   2242  HH  TYR B 172      69.248  98.445 115.985  1.00  0.00           H
ATOM   2243  N   THR B 173      70.863  92.488 112.980  1.00  0.00           N
ATOM   2244  CA  THR B 173      69.743  91.663 113.429  1.00  0.00           C
ATOM   2245  C   THR B 173      70.247  90.386 114.048  1.00  0.00           C
ATOM   2246  O   THR B 173      69.760  89.965 115.090  1.00  0.00           O
ATOM   2247  CB  THR B 173      68.783  91.332 112.272  1.00  0.00           C
ATOM   2248  OG1 THR B 173      68.231  92.544 111.743  1.00  0.00           O
ATOM   2249  CG2 THR B 173      67.655  90.433 112.756  1.00  0.00           C
ATOM   2250  H   THR B 173      70.950  92.707 111.998  1.00  0.00           H
ATOM   2251  HA  THR B 173      69.185  92.220 114.183  1.00  0.00           H
ATOM   2252  HB  THR B 173      69.331  90.822 111.479  1.00  0.00           H
ATOM   2253  HG1 THR B 173      68.913  93.218 111.710  1.00  0.00           H
ATOM   2254 1HG2 THR B 173      66.986  90.210 111.924  1.00  0.00           H
ATOM   2255 2HG2 THR B 173      68.071  89.506 113.148  1.00  0.00           H
ATOM   2256 3HG2 THR B 173      67.097  90.942 113.541  1.00  0.00           H
ATOM   2257  N   GLY B 174      71.265  89.750 113.427  1.00  0.00           N
ATOM   2258  CA  GLY B 174      71.835  88.498 113.902  1.00  0.00           C
ATOM   2259  C   GLY B 174      72.303  88.496 115.338  1.00  0.00           C
ATOM   2260  O   GLY B 174      71.811  87.713 116.144  1.00  0.00           O
ATOM   2261  H   GLY B 174      71.641  90.174 112.591  1.00  0.00           H
ATOM   2262 1HA  GLY B 174      71.099  87.700 113.799  1.00  0.00           H
ATOM   2263 2HA  GLY B 174      72.689  88.229 113.282  1.00  0.00           H
ATOM   2264  N   ALA B 175      73.263  89.376 115.685  1.00  0.00           N
ATOM   2265  CA  ALA B 175      73.616  89.679 117.056  1.00  0.00           C
ATOM   2266  C   ALA B 175      74.603  90.832 117.145  1.00  0.00           C
ATOM   2267  O   ALA B 175      75.184  91.314 116.178  1.00  0.00           O
ATOM   2268  CB  ALA B 175      74.211  88.475 117.819  1.00  0.00           C
ATOM   2269  H   ALA B 175      73.754  89.843 114.936  1.00  0.00           H
ATOM   2270  HA  ALA B 175      72.710  89.984 117.579  1.00  0.00           H
ATOM   2271 1HB  ALA B 175      74.452  88.774 118.839  1.00  0.00           H
ATOM   2272 2HB  ALA B 175      73.484  87.663 117.840  1.00  0.00           H
ATOM   2273 3HB  ALA B 175      75.116  88.138 117.316  1.00  0.00           H
ATOM   2274  N   MET B 176      74.857  91.312 118.372  1.00  0.00           N
ATOM   2275  CA  MET B 176      76.008  92.146 118.634  1.00  0.00           C
ATOM   2276  C   MET B 176      77.313  91.358 118.543  1.00  0.00           C
ATOM   2277  O   MET B 176      77.349  90.157 118.796  1.00  0.00           O
ATOM   2278  CB  MET B 176      75.870  92.799 120.008  1.00  0.00           C
ATOM   2279  CG  MET B 176      74.681  93.737 120.144  1.00  0.00           C
ATOM   2280  SD  MET B 176      74.761  95.132 119.001  1.00  0.00           S
ATOM   2281  CE  MET B 176      76.141  96.047 119.682  1.00  0.00           C
ATOM   2282  H   MET B 176      74.231  91.086 119.131  1.00  0.00           H
ATOM   2283  HA  MET B 176      76.049  92.926 117.874  1.00  0.00           H
ATOM   2284 1HB  MET B 176      75.774  92.026 120.769  1.00  0.00           H
ATOM   2285 2HB  MET B 176      76.773  93.368 120.232  1.00  0.00           H
ATOM   2286 1HG  MET B 176      73.760  93.188 119.951  1.00  0.00           H
ATOM   2287 2HG  MET B 176      74.638  94.127 121.160  1.00  0.00           H
ATOM   2288 1HE  MET B 176      76.316  96.941 119.084  1.00  0.00           H
ATOM   2289 2HE  MET B 176      75.915  96.337 120.710  1.00  0.00           H
ATOM   2290 3HE  MET B 176      77.034  95.422 119.671  1.00  0.00           H
ATOM   2291  N   ALA B 177      78.401  92.032 118.109  1.00  0.00           N
ATOM   2292  CA  ALA B 177      79.725  91.468 117.876  1.00  0.00           C
ATOM   2293  C   ALA B 177      79.857  90.578 116.648  1.00  0.00           C
ATOM   2294  O   ALA B 177      80.955  90.218 116.239  1.00  0.00           O
ATOM   2295  CB  ALA B 177      80.276  90.761 119.126  1.00  0.00           C
ATOM   2296  H   ALA B 177      78.249  93.017 117.940  1.00  0.00           H
ATOM   2297  HA  ALA B 177      80.419  92.291 117.705  1.00  0.00           H
ATOM   2298 1HB  ALA B 177      81.264  90.355 118.909  1.00  0.00           H
ATOM   2299 2HB  ALA B 177      80.351  91.477 119.945  1.00  0.00           H
ATOM   2300 3HB  ALA B 177      79.606  89.952 119.412  1.00  0.00           H
ATOM   2301  N   THR B 178      78.742  90.259 115.971  1.00  0.00           N
ATOM   2302  CA  THR B 178      78.773  89.483 114.741  1.00  0.00           C
ATOM   2303  C   THR B 178      78.727  90.403 113.534  1.00  0.00           C
ATOM   2304  O   THR B 178      78.815  89.975 112.390  1.00  0.00           O
ATOM   2305  CB  THR B 178      77.603  88.483 114.679  1.00  0.00           C
ATOM   2306  OG1 THR B 178      76.360  89.196 114.712  1.00  0.00           O
ATOM   2307  CG2 THR B 178      77.662  87.521 115.855  1.00  0.00           C
ATOM   2308  H   THR B 178      77.853  90.571 116.333  1.00  0.00           H
ATOM   2309  HA  THR B 178      79.705  88.919 114.710  1.00  0.00           H
ATOM   2310  HB  THR B 178      77.658  87.917 113.750  1.00  0.00           H
ATOM   2311  HG1 THR B 178      76.505  90.075 115.071  1.00  0.00           H
ATOM   2312 1HG2 THR B 178      76.828  86.822 115.795  1.00  0.00           H
ATOM   2313 2HG2 THR B 178      78.601  86.970 115.827  1.00  0.00           H
ATOM   2314 3HG2 THR B 178      77.599  88.081 116.787  1.00  0.00           H
ATOM   2315  N   ASN B 179      78.616  91.729 113.758  1.00  0.00           N
ATOM   2316  CA  ASN B 179      78.656  92.766 112.745  1.00  0.00           C
ATOM   2317  C   ASN B 179      79.951  92.792 111.939  1.00  0.00           C
ATOM   2318  O   ASN B 179      80.989  92.371 112.437  1.00  0.00           O
ATOM   2319  CB  ASN B 179      78.415  94.120 113.389  1.00  0.00           C
ATOM   2320  CG  ASN B 179      77.003  94.282 113.882  1.00  0.00           C
ATOM   2321  OD1 ASN B 179      76.053  93.809 113.247  1.00  0.00           O
ATOM   2322  ND2 ASN B 179      76.848  94.941 115.001  1.00  0.00           N
ATOM   2323  H   ASN B 179      78.494  91.992 114.726  1.00  0.00           H
ATOM   2324  HA  ASN B 179      77.865  92.572 112.019  1.00  0.00           H
ATOM   2325 1HB  ASN B 179      79.097  94.249 114.229  1.00  0.00           H
ATOM   2326 2HB  ASN B 179      78.628  94.909 112.668  1.00  0.00           H
ATOM   2327 1HD2 ASN B 179      75.932  95.079 115.376  1.00  0.00           H
ATOM   2328 2HD2 ASN B 179      77.646  95.305 115.481  1.00  0.00           H
ATOM   2329  N   LEU B 180      79.922  93.329 110.692  1.00  0.00           N
ATOM   2330  CA  LEU B 180      81.049  93.436 109.766  1.00  0.00           C
ATOM   2331  C   LEU B 180      82.269  94.130 110.371  1.00  0.00           C
ATOM   2332  O   LEU B 180      83.411  93.893 110.004  1.00  0.00           O
ATOM   2333  CB  LEU B 180      80.611  94.195 108.508  1.00  0.00           C
ATOM   2334  CG  LEU B 180      81.661  94.304 107.395  1.00  0.00           C
ATOM   2335  CD1 LEU B 180      81.927  92.924 106.811  1.00  0.00           C
ATOM   2336  CD2 LEU B 180      81.168  95.265 106.324  1.00  0.00           C
ATOM   2337  H   LEU B 180      79.018  93.677 110.409  1.00  0.00           H
ATOM   2338  HA  LEU B 180      81.362  92.431 109.485  1.00  0.00           H
ATOM   2339 1HB  LEU B 180      79.735  93.699 108.090  1.00  0.00           H
ATOM   2340 2HB  LEU B 180      80.324  95.207 108.794  1.00  0.00           H
ATOM   2341  HG  LEU B 180      82.596  94.675 107.814  1.00  0.00           H
ATOM   2342 1HD1 LEU B 180      82.674  93.000 106.021  1.00  0.00           H
ATOM   2343 2HD1 LEU B 180      82.297  92.261 107.595  1.00  0.00           H
ATOM   2344 3HD1 LEU B 180      81.003  92.518 106.399  1.00  0.00           H
ATOM   2345 1HD2 LEU B 180      81.915  95.343 105.533  1.00  0.00           H
ATOM   2346 2HD2 LEU B 180      80.233  94.895 105.903  1.00  0.00           H
ATOM   2347 3HD2 LEU B 180      81.003  96.248 106.765  1.00  0.00           H
ATOM   2348  N   GLY B 181      82.067  94.978 111.403  1.00  0.00           N
ATOM   2349  CA  GLY B 181      83.174  95.514 112.187  1.00  0.00           C
ATOM   2350  C   GLY B 181      84.044  94.483 112.887  1.00  0.00           C
ATOM   2351  O   GLY B 181      85.167  94.791 113.266  1.00  0.00           O
ATOM   2352  H   GLY B 181      81.124  95.248 111.638  1.00  0.00           H
ATOM   2353 1HA  GLY B 181      83.826  96.104 111.541  1.00  0.00           H
ATOM   2354 2HA  GLY B 181      82.787  96.186 112.952  1.00  0.00           H
ATOM   2355  N   MET B 182      83.553  93.245 113.089  1.00  0.00           N
ATOM   2356  CA  MET B 182      84.346  92.137 113.592  1.00  0.00           C
ATOM   2357  C   MET B 182      84.382  90.963 112.626  1.00  0.00           C
ATOM   2358  O   MET B 182      85.436  90.380 112.386  1.00  0.00           O
ATOM   2359  CB  MET B 182      83.804  91.687 114.948  1.00  0.00           C
ATOM   2360  CG  MET B 182      83.982  92.705 116.066  1.00  0.00           C
ATOM   2361  SD  MET B 182      83.238  92.168 117.618  1.00  0.00           S
ATOM   2362  CE  MET B 182      84.342  90.837 118.081  1.00  0.00           C
ATOM   2363  H   MET B 182      82.578  93.095 112.874  1.00  0.00           H
ATOM   2364  HA  MET B 182      85.375  92.475 113.716  1.00  0.00           H
ATOM   2365 1HB  MET B 182      82.742  91.469 114.860  1.00  0.00           H
ATOM   2366 2HB  MET B 182      84.304  90.766 115.251  1.00  0.00           H
ATOM   2367 1HG  MET B 182      85.044  92.879 116.235  1.00  0.00           H
ATOM   2368 2HG  MET B 182      83.525  93.650 115.773  1.00  0.00           H
ATOM   2369 1HE  MET B 182      84.012  90.403 119.024  1.00  0.00           H
ATOM   2370 2HE  MET B 182      84.334  90.071 117.305  1.00  0.00           H
ATOM   2371 3HE  MET B 182      85.354  91.227 118.195  1.00  0.00           H
ATOM   2372  N   TRP B 183      83.225  90.571 112.063  1.00  0.00           N
ATOM   2373  CA  TRP B 183      83.122  89.483 111.109  1.00  0.00           C
ATOM   2374  C   TRP B 183      83.535  89.917 109.709  1.00  0.00           C
ATOM   2375  O   TRP B 183      83.099  90.954 109.228  1.00  0.00           O
ATOM   2376  CB  TRP B 183      81.690  88.946 111.077  1.00  0.00           C
ATOM   2377  CG  TRP B 183      81.443  87.967 109.969  1.00  0.00           C
ATOM   2378  CD1 TRP B 183      80.484  88.053 109.005  1.00  0.00           C
ATOM   2379  CD2 TRP B 183      82.171  86.743 109.703  1.00  0.00           C
ATOM   2380  NE1 TRP B 183      80.563  86.972 108.162  1.00  0.00           N
ATOM   2381  CE2 TRP B 183      81.590  86.162 108.573  1.00  0.00           C
ATOM   2382  CE3 TRP B 183      83.252  86.107 110.323  1.00  0.00           C
ATOM   2383  CZ2 TRP B 183      82.050  84.966 108.045  1.00  0.00           C
ATOM   2384  CZ3 TRP B 183      83.715  84.908 109.793  1.00  0.00           C
ATOM   2385  CH2 TRP B 183      83.130  84.354 108.683  1.00  0.00           C
ATOM   2386  H   TRP B 183      82.390  91.073 112.329  1.00  0.00           H
ATOM   2387  HA  TRP B 183      83.791  88.683 111.424  1.00  0.00           H
ATOM   2388 1HB  TRP B 183      81.464  88.455 112.024  1.00  0.00           H
ATOM   2389 2HB  TRP B 183      80.992  89.775 110.964  1.00  0.00           H
ATOM   2390  HD1 TRP B 183      79.760  88.862 108.917  1.00  0.00           H
ATOM   2391  HE1 TRP B 183      79.962  86.800 107.369  1.00  0.00           H
ATOM   2392  HE3 TRP B 183      83.723  86.544 111.203  1.00  0.00           H
ATOM   2393  HZ2 TRP B 183      81.599  84.509 107.164  1.00  0.00           H
ATOM   2394  HZ3 TRP B 183      84.558  84.419 110.282  1.00  0.00           H
ATOM   2395  HH2 TRP B 183      83.519  83.413 108.293  1.00  0.00           H
ATOM   2396  N   SER B 184      84.401  89.131 109.046  1.00  0.00           N
ATOM   2397  CA  SER B 184      84.916  89.448 107.722  1.00  0.00           C
ATOM   2398  C   SER B 184      83.903  89.230 106.569  1.00  0.00           C
ATOM   2399  O   SER B 184      82.798  88.671 106.789  1.00  0.00           O
ATOM   2400  OXT SER B 184      84.172  89.596 105.458  1.00  0.00           O
ATOM   2401  CB  SER B 184      86.157  88.615 107.470  1.00  0.00           C
ATOM   2402  OG  SER B 184      86.635  88.808 106.167  1.00  0.00           O
ATOM   2403  H   SER B 184      84.702  88.280 109.499  1.00  0.00           H
ATOM   2404  HA  SER B 184      85.176  90.507 107.697  1.00  0.00           H
ATOM   2405 1HB  SER B 184      86.930  88.887 108.188  1.00  0.00           H
ATOM   2406 2HB  SER B 184      85.925  87.562 107.623  1.00  0.00           H
ATOM   2407  HG  SER B 184      87.592  88.839 106.238  1.00  0.00           H
TER    2408      SER B 184
ATOM   2409  N   THR C 185      99.704 112.739  62.099  1.00  0.00           N
ATOM   2410  CA  THR C 185     100.284 114.087  61.751  1.00  0.00           C
ATOM   2411  C   THR C 185     101.779 114.047  61.610  1.00  0.00           C
ATOM   2412  O   THR C 185     102.269 113.949  60.497  1.00  0.00           O
ATOM   2413  CB  THR C 185      99.929 115.154  62.802  1.00  0.00           C
ATOM   2414  OG1 THR C 185     100.414 114.744  64.087  1.00  0.00           O
ATOM   2415  CG2 THR C 185      98.422 115.352  62.873  1.00  0.00           C
ATOM   2416 1H   THR C 185      98.710 112.813  62.182  1.00  0.00           H
ATOM   2417 2H   THR C 185      99.930 112.081  61.380  1.00  0.00           H
ATOM   2418 3H   THR C 185     100.088 112.426  62.968  1.00  0.00           H
ATOM   2419  HA  THR C 185      99.868 114.405  60.794  1.00  0.00           H
ATOM   2420  HB  THR C 185     100.401 116.099  62.536  1.00  0.00           H
ATOM   2421  HG1 THR C 185      99.675 114.667  64.697  1.00  0.00           H
ATOM   2422 1HG2 THR C 185      98.188 116.110  63.621  1.00  0.00           H
ATOM   2423 2HG2 THR C 185      98.050 115.674  61.899  1.00  0.00           H
ATOM   2424 3HG2 THR C 185      97.944 114.412  63.148  1.00  0.00           H
ATOM   2425  N   LEU C 186     102.552 114.080  62.716  1.00  0.00           N
ATOM   2426  CA  LEU C 186     104.003 114.110  62.665  1.00  0.00           C
ATOM   2427  C   LEU C 186     104.505 113.250  63.806  1.00  0.00           C
ATOM   2428  O   LEU C 186     103.701 112.754  64.591  1.00  0.00           O
ATOM   2429  CB  LEU C 186     104.553 115.549  62.822  1.00  0.00           C
ATOM   2430  CG  LEU C 186     104.171 116.503  61.670  1.00  0.00           C
ATOM   2431  CD1 LEU C 186     103.995 117.958  62.109  1.00  0.00           C
ATOM   2432  CD2 LEU C 186     105.103 116.386  60.458  1.00  0.00           C
ATOM   2433  H   LEU C 186     102.091 114.084  63.615  1.00  0.00           H
ATOM   2434  HA  LEU C 186     104.323 113.708  61.704  1.00  0.00           H
ATOM   2435 1HB  LEU C 186     104.175 115.967  63.754  1.00  0.00           H
ATOM   2436 2HB  LEU C 186     105.640 115.501  62.884  1.00  0.00           H
ATOM   2437  HG  LEU C 186     103.160 116.278  61.331  1.00  0.00           H
ATOM   2438 1HD1 LEU C 186     103.726 118.569  61.247  1.00  0.00           H
ATOM   2439 2HD1 LEU C 186     103.203 118.020  62.856  1.00  0.00           H
ATOM   2440 3HD1 LEU C 186     104.927 118.324  62.538  1.00  0.00           H
ATOM   2441 1HD2 LEU C 186     104.781 117.082  59.683  1.00  0.00           H
ATOM   2442 2HD2 LEU C 186     106.124 116.626  60.760  1.00  0.00           H
ATOM   2443 3HD2 LEU C 186     105.069 115.369  60.069  1.00  0.00           H
ATOM   2444  N   ARG C 187     105.830 113.025  63.895  1.00  0.00           N
ATOM   2445  CA  ARG C 187     106.446 112.283  64.982  1.00  0.00           C
ATOM   2446  C   ARG C 187     106.983 113.244  66.030  1.00  0.00           C
ATOM   2447  O   ARG C 187     106.289 113.644  66.953  1.00  0.00           O
ATOM   2448  CB  ARG C 187     107.575 111.404  64.467  1.00  0.00           C
ATOM   2449  CG  ARG C 187     108.204 110.493  65.510  1.00  0.00           C
ATOM   2450  CD  ARG C 187     109.291 109.663  64.931  1.00  0.00           C
ATOM   2451  NE  ARG C 187     108.795 108.756  63.909  1.00  0.00           N
ATOM   2452  CZ  ARG C 187     108.232 107.558  64.157  1.00  0.00           C
ATOM   2453  NH1 ARG C 187     108.100 107.138  65.396  1.00  0.00           N
ATOM   2454  NH2 ARG C 187     107.811 106.804  63.156  1.00  0.00           N
ATOM   2455  H   ARG C 187     106.414 113.396  63.159  1.00  0.00           H
ATOM   2456  HA  ARG C 187     105.689 111.643  65.436  1.00  0.00           H
ATOM   2457 1HB  ARG C 187     107.206 110.773  63.658  1.00  0.00           H
ATOM   2458 2HB  ARG C 187     108.368 112.031  64.056  1.00  0.00           H
ATOM   2459 1HG  ARG C 187     108.624 111.098  66.314  1.00  0.00           H
ATOM   2460 2HG  ARG C 187     107.443 109.827  65.917  1.00  0.00           H
ATOM   2461 1HD  ARG C 187     110.041 110.311  64.477  1.00  0.00           H
ATOM   2462 2HD  ARG C 187     109.753 109.070  65.718  1.00  0.00           H
ATOM   2463  HE  ARG C 187     108.879 109.045  62.943  1.00  0.00           H
ATOM   2464 1HH1 ARG C 187     108.420 107.714  66.162  1.00  0.00           H
ATOM   2465 2HH1 ARG C 187     107.677 106.241  65.583  1.00  0.00           H
ATOM   2466 1HH2 ARG C 187     107.911 107.128  62.204  1.00  0.00           H
ATOM   2467 2HH2 ARG C 187     107.388 105.907  63.343  1.00  0.00           H
ATOM   2468  N   VAL C 188     108.249 113.673  65.893  1.00  0.00           N
ATOM   2469  CA  VAL C 188     108.924 114.510  66.861  1.00  0.00           C
ATOM   2470  C   VAL C 188     108.764 115.982  66.531  1.00  0.00           C
ATOM   2471  O   VAL C 188     109.394 116.812  67.169  1.00  0.00           O
ATOM   2472  CB  VAL C 188     110.423 114.159  66.914  1.00  0.00           C
ATOM   2473  CG1 VAL C 188     111.097 114.502  65.594  1.00  0.00           C
ATOM   2474  CG2 VAL C 188     111.087 114.896  68.067  1.00  0.00           C
ATOM   2475  H   VAL C 188     108.745 113.386  65.062  1.00  0.00           H
ATOM   2476  HA  VAL C 188     108.485 114.326  67.843  1.00  0.00           H
ATOM   2477  HB  VAL C 188     110.530 113.083  67.060  1.00  0.00           H
ATOM   2478 1HG1 VAL C 188     112.155 114.247  65.648  1.00  0.00           H
ATOM   2479 2HG1 VAL C 188     110.629 113.936  64.789  1.00  0.00           H
ATOM   2480 3HG1 VAL C 188     110.992 115.569  65.398  1.00  0.00           H
ATOM   2481 1HG2 VAL C 188     112.146 114.643  68.098  1.00  0.00           H
ATOM   2482 2HG2 VAL C 188     110.975 115.970  67.924  1.00  0.00           H
ATOM   2483 3HG2 VAL C 188     110.616 114.604  69.005  1.00  0.00           H
ATOM   2484  N   GLU C 189     107.942 116.382  65.525  1.00  0.00           N
ATOM   2485  CA  GLU C 189     107.908 117.772  65.060  1.00  0.00           C
ATOM   2486  C   GLU C 189     107.668 118.760  66.193  1.00  0.00           C
ATOM   2487  O   GLU C 189     106.719 118.517  66.939  1.00  0.00           O
ATOM   2488  CB  GLU C 189     106.834 118.063  63.980  1.00  0.00           C
ATOM   2489  CG  GLU C 189     106.912 119.503  63.389  1.00  0.00           C
ATOM   2490  CD  GLU C 189     108.027 119.714  62.373  1.00  0.00           C
ATOM   2491  OE1 GLU C 189     108.389 120.905  62.201  1.00  0.00           O
ATOM   2492  OE2 GLU C 189     108.526 118.717  61.797  1.00  0.00           O
ATOM   2493  H   GLU C 189     107.338 115.701  65.086  1.00  0.00           H
ATOM   2494  HA  GLU C 189     108.874 118.012  64.617  1.00  0.00           H
ATOM   2495 1HB  GLU C 189     106.940 117.352  63.161  1.00  0.00           H
ATOM   2496 2HB  GLU C 189     105.842 117.923  64.408  1.00  0.00           H
ATOM   2497 1HG  GLU C 189     105.966 119.737  62.900  1.00  0.00           H
ATOM   2498 2HG  GLU C 189     107.052 120.213  64.203  1.00  0.00           H
ATOM   2499  N   PRO C 190     108.419 119.853  66.394  1.00  0.00           N
ATOM   2500  CA  PRO C 190     108.108 120.914  67.343  1.00  0.00           C
ATOM   2501  C   PRO C 190     106.656 121.318  67.398  1.00  0.00           C
ATOM   2502  O   PRO C 190     106.166 121.555  68.491  1.00  0.00           O
ATOM   2503  CB  PRO C 190     108.973 122.070  66.831  1.00  0.00           C
ATOM   2504  CG  PRO C 190     110.150 121.399  66.212  1.00  0.00           C
ATOM   2505  CD  PRO C 190     109.572 120.195  65.515  1.00  0.00           C
ATOM   2506  HA  PRO C 190     108.416 120.599  68.351  1.00  0.00           H
ATOM   2507 1HB  PRO C 190     108.403 122.679  66.114  1.00  0.00           H
ATOM   2508 2HB  PRO C 190     109.249 122.732  67.665  1.00  0.00           H
ATOM   2509 1HG  PRO C 190     110.658 122.086  65.518  1.00  0.00           H
ATOM   2510 2HG  PRO C 190     110.884 121.128  66.985  1.00  0.00           H
ATOM   2511 1HD  PRO C 190     109.238 120.480  64.507  1.00  0.00           H
ATOM   2512 2HD  PRO C 190     110.332 119.402  65.464  1.00  0.00           H
ATOM   2513  N   ALA C 191     105.931 121.337  66.264  1.00  0.00           N
ATOM   2514  CA  ALA C 191     104.500 121.532  66.241  1.00  0.00           C
ATOM   2515  C   ALA C 191     103.686 120.488  66.999  1.00  0.00           C
ATOM   2516  O   ALA C 191     102.816 120.810  67.807  1.00  0.00           O
ATOM   2517  CB  ALA C 191     104.029 121.541  64.775  1.00  0.00           C
ATOM   2518  H   ALA C 191     106.424 121.208  65.393  1.00  0.00           H
ATOM   2519  HA  ALA C 191     104.279 122.479  66.734  1.00  0.00           H
ATOM   2520 1HB  ALA C 191     102.949 121.688  64.741  1.00  0.00           H
ATOM   2521 2HB  ALA C 191     104.522 122.353  64.240  1.00  0.00           H
ATOM   2522 3HB  ALA C 191     104.281 120.592  64.306  1.00  0.00           H
ATOM   2523  N   VAL C 192     103.986 119.194  66.786  1.00  0.00           N
ATOM   2524  CA  VAL C 192     103.385 118.091  67.511  1.00  0.00           C
ATOM   2525  C   VAL C 192     103.860 118.060  68.953  1.00  0.00           C
ATOM   2526  O   VAL C 192     103.048 118.010  69.872  1.00  0.00           O
ATOM   2527  CB  VAL C 192     103.627 116.777  66.769  1.00  0.00           C
ATOM   2528  CG1 VAL C 192     103.498 115.543  67.667  1.00  0.00           C
ATOM   2529  CG2 VAL C 192     102.578 116.663  65.648  1.00  0.00           C
ATOM   2530  H   VAL C 192     104.675 118.998  66.074  1.00  0.00           H
ATOM   2531  HA  VAL C 192     102.302 118.220  67.501  1.00  0.00           H
ATOM   2532  HB  VAL C 192     104.632 116.787  66.349  1.00  0.00           H
ATOM   2533 1HG1 VAL C 192     103.682 114.644  67.077  1.00  0.00           H
ATOM   2534 2HG1 VAL C 192     104.227 115.603  68.474  1.00  0.00           H
ATOM   2535 3HG1 VAL C 192     102.493 115.501  68.086  1.00  0.00           H
ATOM   2536 1HG2 VAL C 192     102.729 115.732  65.102  1.00  0.00           H
ATOM   2537 2HG2 VAL C 192     101.579 116.670  66.084  1.00  0.00           H
ATOM   2538 3HG2 VAL C 192     102.682 117.506  64.965  1.00  0.00           H
ATOM   2539  N   MET C 193     105.183 118.191  69.206  1.00  0.00           N
ATOM   2540  CA  MET C 193     105.734 118.223  70.543  1.00  0.00           C
ATOM   2541  C   MET C 193     105.174 119.367  71.350  1.00  0.00           C
ATOM   2542  O   MET C 193     104.710 119.126  72.446  1.00  0.00           O
ATOM   2543  CB  MET C 193     107.274 118.340  70.565  1.00  0.00           C
ATOM   2544  CG  MET C 193     108.010 117.091  70.067  1.00  0.00           C
ATOM   2545  SD  MET C 193     109.813 117.142  70.318  1.00  0.00           S
ATOM   2546  CE  MET C 193     110.247 118.703  69.522  1.00  0.00           C
ATOM   2547  H   MET C 193     105.808 118.269  68.415  1.00  0.00           H
ATOM   2548  HA  MET C 193     105.458 117.300  71.053  1.00  0.00           H
ATOM   2549 1HB  MET C 193     107.585 119.180  69.946  1.00  0.00           H
ATOM   2550 2HB  MET C 193     107.610 118.543  71.583  1.00  0.00           H
ATOM   2551 1HG  MET C 193     107.629 116.213  70.586  1.00  0.00           H
ATOM   2552 2HG  MET C 193     107.828 116.964  69.001  1.00  0.00           H
ATOM   2553 1HE  MET C 193     111.323 118.864  69.599  1.00  0.00           H
ATOM   2554 2HE  MET C 193     109.958 118.668  68.470  1.00  0.00           H
ATOM   2555 3HE  MET C 193     109.722 119.522  70.014  1.00  0.00           H
ATOM   2556  N   GLN C 194     105.106 120.607  70.847  1.00  0.00           N
ATOM   2557  CA  GLN C 194     104.486 121.727  71.529  1.00  0.00           C
ATOM   2558  C   GLN C 194     102.994 121.588  71.713  1.00  0.00           C
ATOM   2559  O   GLN C 194     102.465 121.978  72.747  1.00  0.00           O
ATOM   2560  CB  GLN C 194     104.770 123.038  70.785  1.00  0.00           C
ATOM   2561  CG  GLN C 194     106.221 123.516  70.981  1.00  0.00           C
ATOM   2562  CD  GLN C 194     106.407 124.128  72.361  1.00  0.00           C
ATOM   2563  OE1 GLN C 194     106.905 123.509  73.294  1.00  0.00           O
ATOM   2564  NE2 GLN C 194     105.965 125.395  72.517  1.00  0.00           N
ATOM   2565  H   GLN C 194     105.516 120.753  69.935  1.00  0.00           H
ATOM   2566  HA  GLN C 194     104.910 121.800  72.530  1.00  0.00           H
ATOM   2567 1HB  GLN C 194     104.581 122.901  69.720  1.00  0.00           H
ATOM   2568 2HB  GLN C 194     104.090 123.813  71.140  1.00  0.00           H
ATOM   2569 1HG  GLN C 194     106.891 122.662  70.876  1.00  0.00           H
ATOM   2570 2HG  GLN C 194     106.451 124.266  70.224  1.00  0.00           H
ATOM   2571 1HE2 GLN C 194     106.059 125.852  73.402  1.00  0.00           H
ATOM   2572 2HE2 GLN C 194     105.545 125.877  71.748  1.00  0.00           H
ATOM   2573  N   GLY C 195     102.262 121.013  70.736  1.00  0.00           N
ATOM   2574  CA  GLY C 195     100.835 120.724  70.887  1.00  0.00           C
ATOM   2575  C   GLY C 195     100.561 119.763  72.014  1.00  0.00           C
ATOM   2576  O   GLY C 195      99.556 119.838  72.718  1.00  0.00           O
ATOM   2577  H   GLY C 195     102.723 120.775  69.869  1.00  0.00           H
ATOM   2578 1HA  GLY C 195     100.294 121.652  71.071  1.00  0.00           H
ATOM   2579 2HA  GLY C 195     100.449 120.305  69.959  1.00  0.00           H
ATOM   2580  N   PHE C 196     101.505 118.845  72.240  1.00  0.00           N
ATOM   2581  CA  PHE C 196     101.516 117.952  73.366  1.00  0.00           C
ATOM   2582  C   PHE C 196     102.107 118.554  74.639  1.00  0.00           C
ATOM   2583  O   PHE C 196     101.580 118.333  75.721  1.00  0.00           O
ATOM   2584  CB  PHE C 196     102.219 116.649  72.929  1.00  0.00           C
ATOM   2585  CG  PHE C 196     101.417 115.920  71.868  1.00  0.00           C
ATOM   2586  CD1 PHE C 196     100.013 115.790  71.928  1.00  0.00           C
ATOM   2587  CD2 PHE C 196     102.093 115.266  70.827  1.00  0.00           C
ATOM   2588  CE1 PHE C 196      99.320 115.002  71.002  1.00  0.00           C
ATOM   2589  CE2 PHE C 196     101.405 114.421  69.943  1.00  0.00           C
ATOM   2590  CZ  PHE C 196     100.019 114.292  70.026  1.00  0.00           C
ATOM   2591  H   PHE C 196     102.252 118.791  71.563  1.00  0.00           H
ATOM   2592  HA  PHE C 196     100.486 117.686  73.605  1.00  0.00           H
ATOM   2593 1HB  PHE C 196     103.208 116.882  72.540  1.00  0.00           H
ATOM   2594 2HB  PHE C 196     102.351 116.000  73.794  1.00  0.00           H
ATOM   2595  HD1 PHE C 196      99.462 116.313  72.710  1.00  0.00           H
ATOM   2596  HD2 PHE C 196     103.177 115.362  70.756  1.00  0.00           H
ATOM   2597  HE1 PHE C 196      98.232 114.943  71.043  1.00  0.00           H
ATOM   2598  HE2 PHE C 196     101.959 113.863  69.188  1.00  0.00           H
ATOM   2599  HZ  PHE C 196      99.484 113.640  69.336  1.00  0.00           H
ATOM   2600  N   ALA C 197     103.191 119.342  74.563  1.00  0.00           N
ATOM   2601  CA  ALA C 197     103.847 120.007  75.666  1.00  0.00           C
ATOM   2602  C   ALA C 197     102.979 121.043  76.312  1.00  0.00           C
ATOM   2603  O   ALA C 197     102.829 121.059  77.518  1.00  0.00           O
ATOM   2604  CB  ALA C 197     105.138 120.695  75.215  1.00  0.00           C
ATOM   2605  H   ALA C 197     103.557 119.460  73.629  1.00  0.00           H
ATOM   2606  HA  ALA C 197     104.072 119.259  76.427  1.00  0.00           H
ATOM   2607 1HB  ALA C 197     105.607 121.186  76.068  1.00  0.00           H
ATOM   2608 2HB  ALA C 197     105.821 119.952  74.803  1.00  0.00           H
ATOM   2609 3HB  ALA C 197     104.907 121.438  74.452  1.00  0.00           H
ATOM   2610  N   ALA C 198     102.298 121.887  75.530  1.00  0.00           N
ATOM   2611  CA  ALA C 198     101.392 122.896  76.027  1.00  0.00           C
ATOM   2612  C   ALA C 198     100.230 122.298  76.814  1.00  0.00           C
ATOM   2613  O   ALA C 198      99.823 122.793  77.863  1.00  0.00           O
ATOM   2614  CB  ALA C 198     100.907 123.710  74.815  1.00  0.00           C
ATOM   2615  H   ALA C 198     102.438 121.799  74.533  1.00  0.00           H
ATOM   2616  HA  ALA C 198     101.944 123.537  76.714  1.00  0.00           H
ATOM   2617 1HB  ALA C 198     100.218 124.485  75.149  1.00  0.00           H
ATOM   2618 2HB  ALA C 198     101.763 124.172  74.322  1.00  0.00           H
ATOM   2619 3HB  ALA C 198     100.398 123.050  74.114  1.00  0.00           H
ATOM   2620  N   SER C 199      99.710 121.156  76.333  1.00  0.00           N
ATOM   2621  CA  SER C 199      98.819 120.299  77.093  1.00  0.00           C
ATOM   2622  C   SER C 199      99.474 119.673  78.319  1.00  0.00           C
ATOM   2623  O   SER C 199      98.897 119.665  79.403  1.00  0.00           O
ATOM   2624  CB  SER C 199      98.288 119.200  76.193  1.00  0.00           C
ATOM   2625  OG  SER C 199      97.471 119.729  75.184  1.00  0.00           O
ATOM   2626  H   SER C 199      99.962 120.891  75.391  1.00  0.00           H
ATOM   2627  HA  SER C 199      97.984 120.901  77.455  1.00  0.00           H
ATOM   2628 1HB  SER C 199      99.122 118.663  75.744  1.00  0.00           H
ATOM   2629 2HB  SER C 199      97.720 118.486  76.787  1.00  0.00           H
ATOM   2630  HG  SER C 199      98.018 119.774  74.396  1.00  0.00           H
ATOM   2631  N   LEU C 200     100.724 119.167  78.204  1.00  0.00           N
ATOM   2632  CA  LEU C 200     101.483 118.619  79.319  1.00  0.00           C
ATOM   2633  C   LEU C 200     101.726 119.619  80.420  1.00  0.00           C
ATOM   2634  O   LEU C 200     101.462 119.311  81.574  1.00  0.00           O
ATOM   2635  CB  LEU C 200     102.832 118.087  78.821  1.00  0.00           C
ATOM   2636  CG  LEU C 200     103.696 117.374  79.870  1.00  0.00           C
ATOM   2637  CD1 LEU C 200     104.615 118.384  80.541  1.00  0.00           C
ATOM   2638  CD2 LEU C 200     102.796 116.693  80.889  1.00  0.00           C
ATOM   2639  H   LEU C 200     101.139 119.175  77.284  1.00  0.00           H
ATOM   2640  HA  LEU C 200     100.916 117.796  79.752  1.00  0.00           H
ATOM   2641 1HB  LEU C 200     102.650 117.385  78.009  1.00  0.00           H
ATOM   2642 2HB  LEU C 200     103.411 118.923  78.427  1.00  0.00           H
ATOM   2643  HG  LEU C 200     104.321 116.628  79.380  1.00  0.00           H
ATOM   2644 1HD1 LEU C 200     105.228 117.879  81.287  1.00  0.00           H
ATOM   2645 2HD1 LEU C 200     105.260 118.844  79.793  1.00  0.00           H
ATOM   2646 3HD1 LEU C 200     104.017 119.155  81.027  1.00  0.00           H
ATOM   2647 1HD2 LEU C 200     103.409 116.185  81.634  1.00  0.00           H
ATOM   2648 2HD2 LEU C 200     102.171 117.438  81.380  1.00  0.00           H
ATOM   2649 3HD2 LEU C 200     102.162 115.964  80.384  1.00  0.00           H
ATOM   2650  N   ASP C 201     102.177 120.840  80.107  1.00  0.00           N
ATOM   2651  CA  ASP C 201     102.522 121.878  81.049  1.00  0.00           C
ATOM   2652  C   ASP C 201     101.356 122.239  81.931  1.00  0.00           C
ATOM   2653  O   ASP C 201     101.507 122.353  83.142  1.00  0.00           O
ATOM   2654  CB  ASP C 201     103.011 123.127  80.311  1.00  0.00           C
ATOM   2655  CG  ASP C 201     104.391 122.946  79.692  1.00  0.00           C
ATOM   2656  OD1 ASP C 201     105.075 122.026  80.071  1.00  0.00           O
ATOM   2657  OD2 ASP C 201     104.746 123.730  78.845  1.00  0.00           O
ATOM   2658  H   ASP C 201     102.275 121.020  79.118  1.00  0.00           H
ATOM   2659  HA  ASP C 201     103.325 121.513  81.689  1.00  0.00           H
ATOM   2660 1HB  ASP C 201     102.306 123.383  79.521  1.00  0.00           H
ATOM   2661 2HB  ASP C 201     103.048 123.968  81.005  1.00  0.00           H
ATOM   2662  N   GLY C 202     100.137 122.325  81.357  1.00  0.00           N
ATOM   2663  CA  GLY C 202      98.935 122.523  82.155  1.00  0.00           C
ATOM   2664  C   GLY C 202      98.645 121.371  83.093  1.00  0.00           C
ATOM   2665  O   GLY C 202      98.336 121.575  84.259  1.00  0.00           O
ATOM   2666  H   GLY C 202     100.054 122.254  80.353  1.00  0.00           H
ATOM   2667 1HA  GLY C 202      99.035 123.435  82.744  1.00  0.00           H
ATOM   2668 2HA  GLY C 202      98.079 122.658  81.495  1.00  0.00           H
ATOM   2669  N   ALA C 203      98.804 120.115  82.635  1.00  0.00           N
ATOM   2670  CA  ALA C 203      98.708 118.936  83.476  1.00  0.00           C
ATOM   2671  C   ALA C 203      99.822 118.822  84.524  1.00  0.00           C
ATOM   2672  O   ALA C 203      99.578 118.478  85.675  1.00  0.00           O
ATOM   2673  CB  ALA C 203      98.604 117.670  82.607  1.00  0.00           C
ATOM   2674  H   ALA C 203      99.001 120.003  81.651  1.00  0.00           H
ATOM   2675  HA  ALA C 203      97.775 118.995  84.035  1.00  0.00           H
ATOM   2676 1HB  ALA C 203      98.531 116.793  83.250  1.00  0.00           H
ATOM   2677 2HB  ALA C 203      97.716 117.732  81.979  1.00  0.00           H
ATOM   2678 3HB  ALA C 203      99.487 117.587  81.977  1.00  0.00           H
ATOM   2679  N   ALA C 204     101.080 119.141  84.188  1.00  0.00           N
ATOM   2680  CA  ALA C 204     102.200 119.226  85.100  1.00  0.00           C
ATOM   2681  C   ALA C 204     102.011 120.295  86.165  1.00  0.00           C
ATOM   2682  O   ALA C 204     102.169 120.041  87.358  1.00  0.00           O
ATOM   2683  CB  ALA C 204     103.471 119.529  84.283  1.00  0.00           C
ATOM   2684  H   ALA C 204     101.229 119.332  83.207  1.00  0.00           H
ATOM   2685  HA  ALA C 204     102.285 118.272  85.622  1.00  0.00           H
ATOM   2686 1HB  ALA C 204     104.328 119.598  84.954  1.00  0.00           H
ATOM   2687 2HB  ALA C 204     103.639 118.730  83.561  1.00  0.00           H
ATOM   2688 3HB  ALA C 204     103.347 120.475  83.756  1.00  0.00           H
ATOM   2689  N   GLU C 205     101.592 121.506  85.764  1.00  0.00           N
ATOM   2690  CA  GLU C 205     101.240 122.589  86.657  1.00  0.00           C
ATOM   2691  C   GLU C 205     100.072 122.226  87.540  1.00  0.00           C
ATOM   2692  O   GLU C 205     100.148 122.341  88.756  1.00  0.00           O
ATOM   2693  CB  GLU C 205     100.909 123.851  85.858  1.00  0.00           C
ATOM   2694  CG  GLU C 205     100.567 125.064  86.711  1.00  0.00           C
ATOM   2695  CD  GLU C 205     100.288 126.294  85.893  1.00  0.00           C
ATOM   2696  OE1 GLU C 205     100.377 126.218  84.691  1.00  0.00           O
ATOM   2697  OE2 GLU C 205      99.984 127.311  86.472  1.00  0.00           O
ATOM   2698  H   GLU C 205     101.525 121.650  84.766  1.00  0.00           H
ATOM   2699  HA  GLU C 205     102.094 122.797  87.302  1.00  0.00           H
ATOM   2700 1HB  GLU C 205     101.757 124.115  85.226  1.00  0.00           H
ATOM   2701 2HB  GLU C 205     100.061 123.654  85.201  1.00  0.00           H
ATOM   2702 1HG  GLU C 205      99.690 124.836  87.314  1.00  0.00           H
ATOM   2703 2HG  GLU C 205     101.398 125.265  87.387  1.00  0.00           H
ATOM   2704  N   HIS C 206      98.980 121.679  86.968  1.00  0.00           N
ATOM   2705  CA  HIS C 206      97.835 121.226  87.732  1.00  0.00           C
ATOM   2706  C   HIS C 206      98.190 120.112  88.701  1.00  0.00           C
ATOM   2707  O   HIS C 206      97.790 120.157  89.853  1.00  0.00           O
ATOM   2708  CB  HIS C 206      96.687 120.707  86.843  1.00  0.00           C
ATOM   2709  CG  HIS C 206      95.969 121.717  86.008  1.00  0.00           C
ATOM   2710  ND1 HIS C 206      95.008 121.260  85.125  1.00  0.00           N
ATOM   2711  CD2 HIS C 206      96.099 123.063  85.910  1.00  0.00           C
ATOM   2712  CE1 HIS C 206      94.582 122.337  84.498  1.00  0.00           C
ATOM   2713  NE2 HIS C 206      95.208 123.456  84.936  1.00  0.00           N
ATOM   2714  H   HIS C 206      98.967 121.587  85.962  1.00  0.00           H
ATOM   2715  HA  HIS C 206      97.447 122.050  88.329  1.00  0.00           H
ATOM   2716 1HB  HIS C 206      97.072 119.953  86.156  1.00  0.00           H
ATOM   2717 2HB  HIS C 206      95.932 120.228  87.466  1.00  0.00           H
ATOM   2718  HD2 HIS C 206      96.768 123.712  86.475  1.00  0.00           H
ATOM   2719  HE1 HIS C 206      93.821 122.363  83.717  1.00  0.00           H
ATOM   2720  HE2 HIS C 206      95.043 124.396  84.602  1.00  0.00           H
ATOM   2721  N   LEU C 207      98.993 119.106  88.299  1.00  0.00           N
ATOM   2722  CA  LEU C 207      99.465 118.051  89.183  1.00  0.00           C
ATOM   2723  C   LEU C 207     100.254 118.627  90.350  1.00  0.00           C
ATOM   2724  O   LEU C 207      99.955 118.337  91.502  1.00  0.00           O
ATOM   2725  CB  LEU C 207     100.338 117.058  88.405  1.00  0.00           C
ATOM   2726  CG  LEU C 207     100.787 115.815  89.183  1.00  0.00           C
ATOM   2727  CD1 LEU C 207      99.568 115.111  89.765  1.00  0.00           C
ATOM   2728  CD2 LEU C 207     101.565 114.889  88.259  1.00  0.00           C
ATOM   2729  H   LEU C 207      99.273 119.097  87.329  1.00  0.00           H
ATOM   2730  HA  LEU C 207      98.600 117.520  89.580  1.00  0.00           H
ATOM   2731 1HB  LEU C 207      99.784 116.720  87.531  1.00  0.00           H
ATOM   2732 2HB  LEU C 207     101.233 117.577  88.064  1.00  0.00           H
ATOM   2733  HG  LEU C 207     101.426 116.116  90.014  1.00  0.00           H
ATOM   2734 1HD1 LEU C 207      99.887 114.227  90.317  1.00  0.00           H
ATOM   2735 2HD1 LEU C 207      99.043 115.789  90.436  1.00  0.00           H
ATOM   2736 3HD1 LEU C 207      98.902 114.811  88.956  1.00  0.00           H
ATOM   2737 1HD2 LEU C 207     101.884 114.006  88.811  1.00  0.00           H
ATOM   2738 2HD2 LEU C 207     100.926 114.586  87.428  1.00  0.00           H
ATOM   2739 3HD2 LEU C 207     102.439 115.412  87.872  1.00  0.00           H
ATOM   2740  N   ALA C 208     101.189 119.560  90.086  1.00  0.00           N
ATOM   2741  CA  ALA C 208     101.902 120.315  91.100  1.00  0.00           C
ATOM   2742  C   ALA C 208     101.014 121.164  92.006  1.00  0.00           C
ATOM   2743  O   ALA C 208     101.202 121.186  93.218  1.00  0.00           O
ATOM   2744  CB  ALA C 208     102.966 121.195  90.423  1.00  0.00           C
ATOM   2745  H   ALA C 208     101.391 119.731  89.112  1.00  0.00           H
ATOM   2746  HA  ALA C 208     102.403 119.606  91.760  1.00  0.00           H
ATOM   2747 1HB  ALA C 208     103.505 121.763  91.182  1.00  0.00           H
ATOM   2748 2HB  ALA C 208     103.667 120.563  89.877  1.00  0.00           H
ATOM   2749 3HB  ALA C 208     102.482 121.882  89.731  1.00  0.00           H
ATOM   2750  N   VAL C 209      99.994 121.846  91.455  1.00  0.00           N
ATOM   2751  CA  VAL C 209      98.989 122.585  92.204  1.00  0.00           C
ATOM   2752  C   VAL C 209      98.233 121.688  93.157  1.00  0.00           C
ATOM   2753  O   VAL C 209      98.220 121.943  94.354  1.00  0.00           O
ATOM   2754  CB  VAL C 209      98.027 123.268  91.238  1.00  0.00           C
ATOM   2755  CG1 VAL C 209      96.722 123.740  91.903  1.00  0.00           C
ATOM   2756  CG2 VAL C 209      98.728 124.477  90.595  1.00  0.00           C
ATOM   2757  H   VAL C 209      99.941 121.829  90.447  1.00  0.00           H
ATOM   2758  HA  VAL C 209      99.490 123.361  92.783  1.00  0.00           H
ATOM   2759  HB  VAL C 209      97.734 122.556  90.466  1.00  0.00           H
ATOM   2760 1HG1 VAL C 209      96.085 124.217  91.157  1.00  0.00           H
ATOM   2761 2HG1 VAL C 209      96.200 122.885  92.330  1.00  0.00           H
ATOM   2762 3HG1 VAL C 209      96.955 124.456  92.691  1.00  0.00           H
ATOM   2763 1HG2 VAL C 209      98.044 124.969  89.902  1.00  0.00           H
ATOM   2764 2HG2 VAL C 209      99.024 125.181  91.372  1.00  0.00           H
ATOM   2765 3HG2 VAL C 209      99.611 124.139  90.053  1.00  0.00           H
ATOM   2766  N   GLN C 210      97.706 120.549  92.678  1.00  0.00           N
ATOM   2767  CA  GLN C 210      96.976 119.589  93.481  1.00  0.00           C
ATOM   2768  C   GLN C 210      97.858 119.008  94.583  1.00  0.00           C
ATOM   2769  O   GLN C 210      97.445 118.825  95.728  1.00  0.00           O
ATOM   2770  CB  GLN C 210      96.428 118.466  92.598  1.00  0.00           C
ATOM   2771  CG  GLN C 210      95.487 118.938  91.502  1.00  0.00           C
ATOM   2772  CD  GLN C 210      94.379 119.827  92.034  1.00  0.00           C
ATOM   2773  OE1 GLN C 210      93.690 119.474  92.995  1.00  0.00           O
ATOM   2774  NE2 GLN C 210      94.202 120.986  91.412  1.00  0.00           N
ATOM   2775  H   GLN C 210      97.838 120.367  91.693  1.00  0.00           H
ATOM   2776  HA  GLN C 210      96.140 120.101  93.956  1.00  0.00           H
ATOM   2777 1HB  GLN C 210      97.255 117.937  92.125  1.00  0.00           H
ATOM   2778 2HB  GLN C 210      95.890 117.746  93.215  1.00  0.00           H
ATOM   2779 1HG  GLN C 210      96.057 119.506  90.767  1.00  0.00           H
ATOM   2780 2HG  GLN C 210      95.031 118.069  91.029  1.00  0.00           H
ATOM   2781 1HE2 GLN C 210      93.484 121.614  91.719  1.00  0.00           H
ATOM   2782 2HE2 GLN C 210      94.783 121.232  90.636  1.00  0.00           H
ATOM   2783  N   LEU C 211      99.146 118.751  94.281  1.00  0.00           N
ATOM   2784  CA  LEU C 211     100.132 118.347  95.254  1.00  0.00           C
ATOM   2785  C   LEU C 211     100.427 119.402  96.305  1.00  0.00           C
ATOM   2786  O   LEU C 211     100.384 119.135  97.500  1.00  0.00           O
ATOM   2787  CB  LEU C 211     101.453 117.936  94.547  1.00  0.00           C
ATOM   2788  CG  LEU C 211     101.363 116.667  93.707  1.00  0.00           C
ATOM   2789  CD1 LEU C 211     102.638 116.438  92.881  1.00  0.00           C
ATOM   2790  CD2 LEU C 211     101.072 115.508  94.621  1.00  0.00           C
ATOM   2791  H   LEU C 211      99.422 118.853  93.315  1.00  0.00           H
ATOM   2792  HA  LEU C 211      99.754 117.474  95.785  1.00  0.00           H
ATOM   2793 1HB  LEU C 211     101.768 118.751  93.898  1.00  0.00           H
ATOM   2794 2HB  LEU C 211     102.221 117.787  95.306  1.00  0.00           H
ATOM   2795  HG  LEU C 211     100.562 116.772  92.975  1.00  0.00           H
ATOM   2796 1HD1 LEU C 211     102.533 115.523  92.296  1.00  0.00           H
ATOM   2797 2HD1 LEU C 211     102.793 117.281  92.208  1.00  0.00           H
ATOM   2798 3HD1 LEU C 211     103.493 116.344  93.550  1.00  0.00           H
ATOM   2799 1HD2 LEU C 211     101.002 114.590  94.035  1.00  0.00           H
ATOM   2800 2HD2 LEU C 211     101.874 115.412  95.353  1.00  0.00           H
ATOM   2801 3HD2 LEU C 211     100.128 115.681  95.138  1.00  0.00           H
ATOM   2802  N   ALA C 212     100.665 120.655  95.919  1.00  0.00           N
ATOM   2803  CA  ALA C 212     100.910 121.756  96.823  1.00  0.00           C
ATOM   2804  C   ALA C 212      99.704 122.063  97.695  1.00  0.00           C
ATOM   2805  O   ALA C 212      99.822 122.298  98.896  1.00  0.00           O
ATOM   2806  CB  ALA C 212     101.335 122.980  95.998  1.00  0.00           C
ATOM   2807  H   ALA C 212     100.670 120.824  94.924  1.00  0.00           H
ATOM   2808  HA  ALA C 212     101.725 121.472  97.489  1.00  0.00           H
ATOM   2809 1HB  ALA C 212     101.523 123.821  96.665  1.00  0.00           H
ATOM   2810 2HB  ALA C 212     102.243 122.745  95.443  1.00  0.00           H
ATOM   2811 3HB  ALA C 212     100.541 123.242  95.301  1.00  0.00           H
ATOM   2812  N   GLU C 213      98.492 121.989  97.108  1.00  0.00           N
ATOM   2813  CA  GLU C 213      97.232 122.066  97.809  1.00  0.00           C
ATOM   2814  C   GLU C 213      97.117 120.963  98.855  1.00  0.00           C
ATOM   2815  O   GLU C 213      96.747 121.218  99.996  1.00  0.00           O
ATOM   2816  CB  GLU C 213      96.070 121.973  96.817  1.00  0.00           C
ATOM   2817  CG  GLU C 213      95.913 123.190  95.916  1.00  0.00           C
ATOM   2818  CD  GLU C 213      95.536 124.433  96.671  1.00  0.00           C
ATOM   2819  OE1 GLU C 213      94.775 124.331  97.603  1.00  0.00           O
ATOM   2820  OE2 GLU C 213      96.007 125.487  96.315  1.00  0.00           O
ATOM   2821  H   GLU C 213      98.491 121.871  96.105  1.00  0.00           H
ATOM   2822  HA  GLU C 213      97.180 123.026  98.322  1.00  0.00           H
ATOM   2823 1HB  GLU C 213      96.204 121.099  96.179  1.00  0.00           H
ATOM   2824 2HB  GLU C 213      95.136 121.840  97.364  1.00  0.00           H
ATOM   2825 1HG  GLU C 213      96.856 123.366  95.396  1.00  0.00           H
ATOM   2826 2HG  GLU C 213      95.152 122.979  95.166  1.00  0.00           H
ATOM   2827  N   LEU C 214      97.508 119.715  98.532  1.00  0.00           N
ATOM   2828  CA  LEU C 214      97.617 118.656  99.510  1.00  0.00           C
ATOM   2829  C   LEU C 214      98.572 118.911 100.639  1.00  0.00           C
ATOM   2830  O   LEU C 214      98.151 118.882 101.789  1.00  0.00           O
ATOM   2831  CB  LEU C 214      98.035 117.362  98.802  1.00  0.00           C
ATOM   2832  CG  LEU C 214      96.975 116.727  97.894  1.00  0.00           C
ATOM   2833  CD1 LEU C 214      97.637 115.713  96.972  1.00  0.00           C
ATOM   2834  CD2 LEU C 214      95.901 116.071  98.749  1.00  0.00           C
ATOM   2835  H   LEU C 214      97.733 119.519  97.567  1.00  0.00           H
ATOM   2836  HA  LEU C 214      96.642 118.514  99.975  1.00  0.00           H
ATOM   2837 1HB  LEU C 214      98.913 117.567  98.192  1.00  0.00           H
ATOM   2838 2HB  LEU C 214      98.308 116.625  99.557  1.00  0.00           H
ATOM   2839  HG  LEU C 214      96.521 117.498  97.270  1.00  0.00           H
ATOM   2840 1HD1 LEU C 214      96.881 115.261  96.327  1.00  0.00           H
ATOM   2841 2HD1 LEU C 214      98.386 116.212  96.358  1.00  0.00           H
ATOM   2842 3HD1 LEU C 214      98.114 114.935  97.568  1.00  0.00           H
ATOM   2843 1HD2 LEU C 214      95.146 115.620  98.104  1.00  0.00           H
ATOM   2844 2HD2 LEU C 214      96.353 115.298  99.372  1.00  0.00           H
ATOM   2845 3HD2 LEU C 214      95.432 116.822  99.385  1.00  0.00           H
ATOM   2846  N   ASP C 215      99.837 119.247 100.346  1.00  0.00           N
ATOM   2847  CA  ASP C 215     100.890 119.511 101.320  1.00  0.00           C
ATOM   2848  C   ASP C 215     100.439 120.534 102.360  1.00  0.00           C
ATOM   2849  O   ASP C 215     100.426 120.313 103.574  1.00  0.00           O
ATOM   2850  CB  ASP C 215     102.154 120.012 100.618  1.00  0.00           C
ATOM   2851  CG  ASP C 215     103.327 120.201 101.571  1.00  0.00           C
ATOM   2852  OD1 ASP C 215     103.672 119.262 102.249  1.00  0.00           O
ATOM   2853  OD2 ASP C 215     103.867 121.280 101.611  1.00  0.00           O
ATOM   2854  H   ASP C 215     100.049 119.315  99.362  1.00  0.00           H
ATOM   2855  HA  ASP C 215     101.125 118.581 101.838  1.00  0.00           H
ATOM   2856 1HB  ASP C 215     102.446 119.304  99.842  1.00  0.00           H
ATOM   2857 2HB  ASP C 215     101.947 120.966 100.129  1.00  0.00           H
ATOM   2858  N   ALA C 216      99.926 121.658 101.854  1.00  0.00           N
ATOM   2859  CA  ALA C 216      99.370 122.719 102.641  1.00  0.00           C
ATOM   2860  C   ALA C 216      98.143 122.355 103.477  1.00  0.00           C
ATOM   2861  O   ALA C 216      98.075 122.678 104.662  1.00  0.00           O
ATOM   2862  CB  ALA C 216      99.028 123.832 101.642  1.00  0.00           C
ATOM   2863  H   ALA C 216      99.938 121.745 100.848  1.00  0.00           H
ATOM   2864  HA  ALA C 216     100.120 123.030 103.368  1.00  0.00           H
ATOM   2865 1HB  ALA C 216      98.598 124.679 102.176  1.00  0.00           H
ATOM   2866 2HB  ALA C 216      99.936 124.150 101.128  1.00  0.00           H
ATOM   2867 3HB  ALA C 216      98.311 123.459 100.914  1.00  0.00           H
ATOM   2868  N   GLN C 217      97.145 121.653 102.905  1.00  0.00           N
ATOM   2869  CA  GLN C 217      95.961 121.227 103.629  1.00  0.00           C
ATOM   2870  C   GLN C 217      96.259 120.120 104.628  1.00  0.00           C
ATOM   2871  O   GLN C 217      95.677 120.048 105.708  1.00  0.00           O
ATOM   2872  CB  GLN C 217      94.884 120.758 102.645  1.00  0.00           C
ATOM   2873  CG  GLN C 217      94.177 121.886 101.913  1.00  0.00           C
ATOM   2874  CD  GLN C 217      93.433 122.813 102.855  1.00  0.00           C
ATOM   2875  OE1 GLN C 217      92.653 122.365 103.701  1.00  0.00           O
ATOM   2876  NE2 GLN C 217      93.671 124.113 102.716  1.00  0.00           N
ATOM   2877  H   GLN C 217      97.235 121.418 101.927  1.00  0.00           H
ATOM   2878  HA  GLN C 217      95.576 122.075 104.194  1.00  0.00           H
ATOM   2879 1HB  GLN C 217      95.333 120.102 101.900  1.00  0.00           H
ATOM   2880 2HB  GLN C 217      94.130 120.180 103.180  1.00  0.00           H
ATOM   2881 1HG  GLN C 217      94.919 122.473 101.370  1.00  0.00           H
ATOM   2882 2HG  GLN C 217      93.458 121.457 101.215  1.00  0.00           H
ATOM   2883 1HE2 GLN C 217      93.208 124.772 103.310  1.00  0.00           H
ATOM   2884 2HE2 GLN C 217      94.312 124.432 102.018  1.00  0.00           H
ATOM   2885  N   VAL C 218      97.223 119.231 104.333  1.00  0.00           N
ATOM   2886  CA  VAL C 218      97.750 118.257 105.268  1.00  0.00           C
ATOM   2887  C   VAL C 218      98.342 118.949 106.473  1.00  0.00           C
ATOM   2888  O   VAL C 218      98.201 118.493 107.605  1.00  0.00           O
ATOM   2889  CB  VAL C 218      98.824 117.387 104.670  1.00  0.00           C
ATOM   2890  CG1 VAL C 218      99.559 116.628 105.778  1.00  0.00           C
ATOM   2891  CG2 VAL C 218      98.230 116.384 103.685  1.00  0.00           C
ATOM   2892  H   VAL C 218      97.592 119.261 103.393  1.00  0.00           H
ATOM   2893  HA  VAL C 218      96.932 117.611 105.591  1.00  0.00           H
ATOM   2894  HB  VAL C 218      99.540 118.020 104.143  1.00  0.00           H
ATOM   2895 1HG1 VAL C 218     100.333 116.002 105.338  1.00  0.00           H
ATOM   2896 2HG1 VAL C 218     100.015 117.340 106.466  1.00  0.00           H
ATOM   2897 3HG1 VAL C 218      98.850 116.002 106.320  1.00  0.00           H
ATOM   2898 1HG2 VAL C 218      99.027 115.769 103.267  1.00  0.00           H
ATOM   2899 2HG2 VAL C 218      97.513 115.746 104.203  1.00  0.00           H
ATOM   2900 3HG2 VAL C 218      97.725 116.919 102.881  1.00  0.00           H
ATOM   2901  N   GLY C 219      98.968 120.121 106.286  1.00  0.00           N
ATOM   2902  CA  GLY C 219      99.426 120.942 107.394  1.00  0.00           C
ATOM   2903  C   GLY C 219      98.344 121.343 108.381  1.00  0.00           C
ATOM   2904  O   GLY C 219      98.627 121.625 109.544  1.00  0.00           O
ATOM   2905  H   GLY C 219      99.123 120.440 105.340  1.00  0.00           H
ATOM   2906 1HA  GLY C 219     100.199 120.409 107.947  1.00  0.00           H
ATOM   2907 2HA  GLY C 219      99.878 121.856 107.008  1.00  0.00           H
ATOM   2908  N   GLN C 220      97.060 121.369 107.970  1.00  0.00           N
ATOM   2909  CA  GLN C 220      95.946 121.397 108.899  1.00  0.00           C
ATOM   2910  C   GLN C 220      95.698 120.063 109.569  1.00  0.00           C
ATOM   2911  O   GLN C 220      95.624 119.985 110.787  1.00  0.00           O
ATOM   2912  CB  GLN C 220      94.628 121.880 108.252  1.00  0.00           C
ATOM   2913  CG  GLN C 220      94.613 123.386 107.928  1.00  0.00           C
ATOM   2914  CD  GLN C 220      95.223 123.686 106.567  1.00  0.00           C
ATOM   2915  OE1 GLN C 220      94.581 123.546 105.530  1.00  0.00           O
ATOM   2916  NE2 GLN C 220      96.499 124.115 106.550  1.00  0.00           N
ATOM   2917  H   GLN C 220      96.871 121.368 106.978  1.00  0.00           H
ATOM   2918  HA  GLN C 220      96.175 122.110 109.691  1.00  0.00           H
ATOM   2919 1HB  GLN C 220      94.453 121.331 107.328  1.00  0.00           H
ATOM   2920 2HB  GLN C 220      93.794 121.667 108.921  1.00  0.00           H
ATOM   2921 1HG  GLN C 220      93.582 123.738 107.928  1.00  0.00           H
ATOM   2922 2HG  GLN C 220      95.189 123.916 108.688  1.00  0.00           H
ATOM   2923 1HE2 GLN C 220      96.946 124.326 105.680  1.00  0.00           H
ATOM   2924 2HE2 GLN C 220      97.002 124.223 107.408  1.00  0.00           H
ATOM   2925  N   MET C 221      95.631 118.968 108.807  1.00  0.00           N
ATOM   2926  CA  MET C 221      95.412 117.639 109.339  1.00  0.00           C
ATOM   2927  C   MET C 221      96.434 117.181 110.348  1.00  0.00           C
ATOM   2928  O   MET C 221      96.080 116.801 111.457  1.00  0.00           O
ATOM   2929  CB  MET C 221      95.352 116.641 108.186  1.00  0.00           C
ATOM   2930  CG  MET C 221      94.035 116.637 107.423  1.00  0.00           C
ATOM   2931  SD  MET C 221      92.638 116.138 108.449  1.00  0.00           S
ATOM   2932  CE  MET C 221      93.026 114.414 108.732  1.00  0.00           C
ATOM   2933  H   MET C 221      95.740 119.087 107.809  1.00  0.00           H
ATOM   2934  HA  MET C 221      94.460 117.633 109.871  1.00  0.00           H
ATOM   2935 1HB  MET C 221      96.149 116.857 107.476  1.00  0.00           H
ATOM   2936 2HB  MET C 221      95.519 115.633 108.569  1.00  0.00           H
ATOM   2937 1HG  MET C 221      93.838 117.635 107.034  1.00  0.00           H
ATOM   2938 2HG  MET C 221      94.105 115.952 106.579  1.00  0.00           H
ATOM   2939 1HE  MET C 221      92.252 113.963 109.354  1.00  0.00           H
ATOM   2940 2HE  MET C 221      93.076 113.890 107.777  1.00  0.00           H
ATOM   2941 3HE  MET C 221      93.988 114.335 109.239  1.00  0.00           H
ATOM   2942  N   LEU C 222      97.740 117.305 110.046  1.00  0.00           N
ATOM   2943  CA  LEU C 222      98.819 116.937 110.947  1.00  0.00           C
ATOM   2944  C   LEU C 222      98.832 117.817 112.187  1.00  0.00           C
ATOM   2945  O   LEU C 222      99.294 117.433 113.258  1.00  0.00           O
ATOM   2946  CB  LEU C 222     100.168 117.043 110.224  1.00  0.00           C
ATOM   2947  CG  LEU C 222     101.407 116.747 111.081  1.00  0.00           C
ATOM   2948  CD1 LEU C 222     101.317 115.329 111.630  1.00  0.00           C
ATOM   2949  CD2 LEU C 222     102.661 116.929 110.240  1.00  0.00           C
ATOM   2950  H   LEU C 222      97.965 117.678 109.135  1.00  0.00           H
ATOM   2951  HA  LEU C 222      98.670 115.905 111.263  1.00  0.00           H
ATOM   2952 1HB  LEU C 222     100.170 116.346 109.387  1.00  0.00           H
ATOM   2953 2HB  LEU C 222     100.274 118.054 109.829  1.00  0.00           H
ATOM   2954  HG  LEU C 222     101.436 117.432 111.928  1.00  0.00           H
ATOM   2955 1HD1 LEU C 222     102.196 115.118 112.239  1.00  0.00           H
ATOM   2956 2HD1 LEU C 222     100.420 115.233 112.244  1.00  0.00           H
ATOM   2957 3HD1 LEU C 222     101.270 114.621 110.803  1.00  0.00           H
ATOM   2958 1HD2 LEU C 222     103.541 116.718 110.848  1.00  0.00           H
ATOM   2959 2HD2 LEU C 222     102.633 116.242 109.392  1.00  0.00           H
ATOM   2960 3HD2 LEU C 222     102.709 117.955 109.874  1.00  0.00           H
ATOM   2961  N   GLY C 223      98.207 119.002 112.080  1.00  0.00           N
ATOM   2962  CA  GLY C 223      97.938 119.866 113.213  1.00  0.00           C
ATOM   2963  C   GLY C 223      96.771 119.455 114.080  1.00  0.00           C
ATOM   2964  O   GLY C 223      96.489 120.123 115.071  1.00  0.00           O
ATOM   2965  H   GLY C 223      97.916 119.294 111.159  1.00  0.00           H
ATOM   2966 1HA  GLY C 223      98.819 119.915 113.852  1.00  0.00           H
ATOM   2967 2HA  GLY C 223      97.741 120.878 112.859  1.00  0.00           H
ATOM   2968  N   GLY C 224      96.038 118.372 113.754  1.00  0.00           N
ATOM   2969  CA  GLY C 224      94.919 117.939 114.577  1.00  0.00           C
ATOM   2970  C   GLY C 224      94.606 116.483 114.491  1.00  0.00           C
ATOM   2971  O   GLY C 224      93.736 116.074 113.729  1.00  0.00           O
ATOM   2972  H   GLY C 224      96.268 117.848 112.921  1.00  0.00           H
ATOM   2973 1HA  GLY C 224      95.123 118.176 115.621  1.00  0.00           H
ATOM   2974 2HA  GLY C 224      94.024 118.490 114.291  1.00  0.00           H
ATOM   2975  N   TRP C 225      95.212 115.656 115.357  1.00  0.00           N
ATOM   2976  CA  TRP C 225      94.960 114.227 115.399  1.00  0.00           C
ATOM   2977  C   TRP C 225      94.872 113.710 116.836  1.00  0.00           C
ATOM   2978  O   TRP C 225      95.145 114.435 117.788  1.00  0.00           O
ATOM   2979  CB  TRP C 225      96.063 113.478 114.649  1.00  0.00           C
ATOM   2980  CG  TRP C 225      97.446 113.835 115.105  1.00  0.00           C
ATOM   2981  CD1 TRP C 225      98.422 114.426 114.360  1.00  0.00           C
ATOM   2982  CD2 TRP C 225      98.015 113.624 116.419  1.00  0.00           C
ATOM   2983  NE1 TRP C 225      99.557 114.595 115.116  1.00  0.00           N
ATOM   2984  CE2 TRP C 225      99.325 114.112 116.379  1.00  0.00           C
ATOM   2985  CE3 TRP C 225      97.527 113.070 117.608  1.00  0.00           C
ATOM   2986  CZ2 TRP C 225     100.160 114.063 117.484  1.00  0.00           C
ATOM   2987  CZ3 TRP C 225      98.363 113.021 118.716  1.00  0.00           C
ATOM   2988  CH2 TRP C 225      99.645 113.507 118.655  1.00  0.00           C
ATOM   2989  H   TRP C 225      95.874 116.058 116.005  1.00  0.00           H
ATOM   2990  HA  TRP C 225      94.006 114.030 114.912  1.00  0.00           H
ATOM   2991 1HB  TRP C 225      95.927 112.404 114.776  1.00  0.00           H
ATOM   2992 2HB  TRP C 225      95.988 113.693 113.583  1.00  0.00           H
ATOM   2993  HD1 TRP C 225      98.319 114.720 113.317  1.00  0.00           H
ATOM   2994  HE1 TRP C 225     100.421 115.007 114.796  1.00  0.00           H
ATOM   2995  HE3 TRP C 225      96.508 112.686 117.662  1.00  0.00           H
ATOM   2996  HZ2 TRP C 225     101.181 114.443 117.455  1.00  0.00           H
ATOM   2997  HZ3 TRP C 225      97.976 112.589 119.638  1.00  0.00           H
ATOM   2998  HH2 TRP C 225     100.276 113.453 119.543  1.00  0.00           H
ATOM   2999  N   ARG C 226      94.429 112.447 117.049  1.00  0.00           N
ATOM   3000  CA  ARG C 226      94.268 111.868 118.382  1.00  0.00           C
ATOM   3001  C   ARG C 226      94.804 110.427 118.456  1.00  0.00           C
ATOM   3002  O   ARG C 226      94.116 109.513 118.899  1.00  0.00           O
ATOM   3003  CB  ARG C 226      92.802 111.880 118.789  1.00  0.00           C
ATOM   3004  CG  ARG C 226      92.197 113.264 118.960  1.00  0.00           C
ATOM   3005  CD  ARG C 226      92.755 113.964 120.145  1.00  0.00           C
ATOM   3006  NE  ARG C 226      92.138 115.265 120.347  1.00  0.00           N
ATOM   3007  CZ  ARG C 226      92.571 116.413 119.789  1.00  0.00           C
ATOM   3008  NH1 ARG C 226      93.622 116.404 119.000  1.00  0.00           N
ATOM   3009  NH2 ARG C 226      91.938 117.547 120.036  1.00  0.00           N
ATOM   3010  H   ARG C 226      94.200 111.889 116.239  1.00  0.00           H
ATOM   3011  HA  ARG C 226      94.834 112.473 119.093  1.00  0.00           H
ATOM   3012 1HB  ARG C 226      92.213 111.354 118.038  1.00  0.00           H
ATOM   3013 2HB  ARG C 226      92.681 111.348 119.731  1.00  0.00           H
ATOM   3014 1HG  ARG C 226      92.408 113.866 118.076  1.00  0.00           H
ATOM   3015 2HG  ARG C 226      91.118 113.176 119.090  1.00  0.00           H
ATOM   3016 1HD  ARG C 226      92.582 113.363 121.037  1.00  0.00           H
ATOM   3017 2HD  ARG C 226      93.825 114.113 120.009  1.00  0.00           H
ATOM   3018  HE  ARG C 226      91.326 115.312 120.948  1.00  0.00           H
ATOM   3019 1HH1 ARG C 226      94.105 115.537 118.812  1.00  0.00           H
ATOM   3020 2HH1 ARG C 226      93.948 117.263 118.582  1.00  0.00           H
ATOM   3021 1HH2 ARG C 226      91.131 117.554 120.642  1.00  0.00           H
ATOM   3022 2HH2 ARG C 226      92.263 118.407 119.618  1.00  0.00           H
ATOM   3023  N   GLY C 227      96.069 110.169 118.047  1.00  0.00           N
ATOM   3024  CA  GLY C 227      96.644 108.814 118.023  1.00  0.00           C
ATOM   3025  C   GLY C 227      96.114 107.938 116.915  1.00  0.00           C
ATOM   3026  O   GLY C 227      94.984 108.095 116.470  1.00  0.00           O
ATOM   3027  H   GLY C 227      96.634 110.949 117.746  1.00  0.00           H
ATOM   3028 1HA  GLY C 227      97.726 108.880 117.915  1.00  0.00           H
ATOM   3029 2HA  GLY C 227      96.445 108.318 118.972  1.00  0.00           H
ATOM   3030  N   ALA C 228      96.945 106.995 116.411  1.00  0.00           N
ATOM   3031  CA  ALA C 228      96.638 106.155 115.258  1.00  0.00           C
ATOM   3032  C   ALA C 228      96.486 106.932 113.973  1.00  0.00           C
ATOM   3033  O   ALA C 228      97.386 106.954 113.145  1.00  0.00           O
ATOM   3034  CB  ALA C 228      95.455 105.200 115.488  1.00  0.00           C
ATOM   3035  H   ALA C 228      97.831 106.881 116.881  1.00  0.00           H
ATOM   3036  HA  ALA C 228      97.471 105.468 115.109  1.00  0.00           H
ATOM   3037 1HB  ALA C 228      95.286 104.608 114.589  1.00  0.00           H
ATOM   3038 2HB  ALA C 228      95.679 104.537 116.323  1.00  0.00           H
ATOM   3039 3HB  ALA C 228      94.560 105.778 115.715  1.00  0.00           H
ATOM   3040  N   SER C 229      95.363 107.647 113.810  1.00  0.00           N
ATOM   3041  CA  SER C 229      95.081 108.557 112.723  1.00  0.00           C
ATOM   3042  C   SER C 229      96.175 109.595 112.573  1.00  0.00           C
ATOM   3043  O   SER C 229      96.580 109.925 111.465  1.00  0.00           O
ATOM   3044  CB  SER C 229      93.748 109.243 112.952  1.00  0.00           C
ATOM   3045  OG  SER C 229      93.789 110.051 114.095  1.00  0.00           O
ATOM   3046  H   SER C 229      94.671 107.514 114.533  1.00  0.00           H
ATOM   3047  HA  SER C 229      95.027 107.984 111.796  1.00  0.00           H
ATOM   3048 1HB  SER C 229      93.497 109.849 112.082  1.00  0.00           H
ATOM   3049 2HB  SER C 229      92.967 108.492 113.063  1.00  0.00           H
ATOM   3050  HG  SER C 229      93.996 109.465 114.826  1.00  0.00           H
ATOM   3051  N   GLY C 230      96.756 110.058 113.696  1.00  0.00           N
ATOM   3052  CA  GLY C 230      97.879 110.986 113.688  1.00  0.00           C
ATOM   3053  C   GLY C 230      99.164 110.501 113.122  1.00  0.00           C
ATOM   3054  O   GLY C 230      99.751 111.142 112.256  1.00  0.00           O
ATOM   3055  H   GLY C 230      96.389 109.740 114.581  1.00  0.00           H
ATOM   3056 1HA  GLY C 230      97.610 111.878 113.121  1.00  0.00           H
ATOM   3057 2HA  GLY C 230      98.094 111.307 114.707  1.00  0.00           H
ATOM   3058  N   SER C 231      99.658 109.346 113.579  1.00  0.00           N
ATOM   3059  CA  SER C 231     100.851 108.756 113.013  1.00  0.00           C
ATOM   3060  C   SER C 231     100.589 108.198 111.638  1.00  0.00           C
ATOM   3061  O   SER C 231     101.411 108.366 110.747  1.00  0.00           O
ATOM   3062  CB  SER C 231     101.373 107.658 113.920  1.00  0.00           C
ATOM   3063  OG  SER C 231     101.813 108.183 115.142  1.00  0.00           O
ATOM   3064  H   SER C 231      99.188 108.874 114.337  1.00  0.00           H
ATOM   3065  HA  SER C 231     101.614 109.532 112.927  1.00  0.00           H
ATOM   3066 1HB  SER C 231     100.583 106.928 114.098  1.00  0.00           H
ATOM   3067 2HB  SER C 231     102.194 107.140 113.428  1.00  0.00           H
ATOM   3068  HG  SER C 231     102.769 108.244 115.076  1.00  0.00           H
ATOM   3069  N   ALA C 232      99.418 107.576 111.402  1.00  0.00           N
ATOM   3070  CA  ALA C 232      99.038 107.048 110.110  1.00  0.00           C
ATOM   3071  C   ALA C 232      98.986 108.109 109.034  1.00  0.00           C
ATOM   3072  O   ALA C 232      99.598 107.973 107.979  1.00  0.00           O
ATOM   3073  CB  ALA C 232      97.650 106.387 110.204  1.00  0.00           C
ATOM   3074  H   ALA C 232      98.780 107.481 112.179  1.00  0.00           H
ATOM   3075  HA  ALA C 232      99.795 106.325 109.805  1.00  0.00           H
ATOM   3076 1HB  ALA C 232      97.370 105.991 109.228  1.00  0.00           H
ATOM   3077 2HB  ALA C 232      97.681 105.574 110.930  1.00  0.00           H
ATOM   3078 3HB  ALA C 232      96.915 107.126 110.520  1.00  0.00           H
ATOM   3079  N   TYR C 233      98.315 109.236 109.304  1.00  0.00           N
ATOM   3080  CA  TYR C 233      98.284 110.348 108.398  1.00  0.00           C
ATOM   3081  C   TYR C 233      99.586 111.111 108.344  1.00  0.00           C
ATOM   3082  O   TYR C 233     100.046 111.463 107.266  1.00  0.00           O
ATOM   3083  CB  TYR C 233      97.151 111.294 108.807  1.00  0.00           C
ATOM   3084  CG  TYR C 233      96.811 112.237 107.707  1.00  0.00           C
ATOM   3085  CD1 TYR C 233      97.350 113.527 107.686  1.00  0.00           C
ATOM   3086  CD2 TYR C 233      95.961 111.837 106.673  1.00  0.00           C
ATOM   3087  CE1 TYR C 233      97.002 114.403 106.657  1.00  0.00           C
ATOM   3088  CE2 TYR C 233      95.565 112.763 105.706  1.00  0.00           C
ATOM   3089  CZ  TYR C 233      96.060 114.042 105.709  1.00  0.00           C
ATOM   3090  OH  TYR C 233      95.569 114.943 104.761  1.00  0.00           O
ATOM   3091  H   TYR C 233      97.813 109.301 110.179  1.00  0.00           H
ATOM   3092  HA  TYR C 233      98.111 109.968 107.391  1.00  0.00           H
ATOM   3093 1HB  TYR C 233      96.268 110.710 109.073  1.00  0.00           H
ATOM   3094 2HB  TYR C 233      97.449 111.857 109.691  1.00  0.00           H
ATOM   3095  HD1 TYR C 233      98.038 113.844 108.470  1.00  0.00           H
ATOM   3096  HD2 TYR C 233      95.610 110.806 106.624  1.00  0.00           H
ATOM   3097  HE1 TYR C 233      97.418 115.408 106.634  1.00  0.00           H
ATOM   3098  HE2 TYR C 233      94.852 112.473 104.933  1.00  0.00           H
ATOM   3099  HH  TYR C 233      94.916 114.502 104.212  1.00  0.00           H
ATOM   3100  N   GLY C 234     100.242 111.399 109.487  1.00  0.00           N
ATOM   3101  CA  GLY C 234     101.460 112.198 109.456  1.00  0.00           C
ATOM   3102  C   GLY C 234     102.601 111.496 108.784  1.00  0.00           C
ATOM   3103  O   GLY C 234     103.399 112.110 108.086  1.00  0.00           O
ATOM   3104  H   GLY C 234      99.896 111.065 110.375  1.00  0.00           H
ATOM   3105 1HA  GLY C 234     101.267 113.135 108.933  1.00  0.00           H
ATOM   3106 2HA  GLY C 234     101.754 112.453 110.473  1.00  0.00           H
ATOM   3107  N   SER C 235     102.649 110.161 108.921  1.00  0.00           N
ATOM   3108  CA  SER C 235     103.532 109.290 108.159  1.00  0.00           C
ATOM   3109  C   SER C 235     103.152 109.236 106.698  1.00  0.00           C
ATOM   3110  O   SER C 235     103.994 109.351 105.812  1.00  0.00           O
ATOM   3111  CB  SER C 235     103.509 107.889 108.740  1.00  0.00           C
ATOM   3112  OG  SER C 235     104.056 107.871 110.029  1.00  0.00           O
ATOM   3113  H   SER C 235     102.024 109.756 109.602  1.00  0.00           H
ATOM   3114  HA  SER C 235     104.548 109.682 108.227  1.00  0.00           H
ATOM   3115 1HB  SER C 235     102.481 107.527 108.773  1.00  0.00           H
ATOM   3116 2HB  SER C 235     104.071 107.218 108.093  1.00  0.00           H
ATOM   3117  HG  SER C 235     104.956 107.550 109.930  1.00  0.00           H
ATOM   3118  N   ALA C 236     101.842 109.126 106.387  1.00  0.00           N
ATOM   3119  CA  ALA C 236     101.367 109.157 105.024  1.00  0.00           C
ATOM   3120  C   ALA C 236     101.702 110.466 104.325  1.00  0.00           C
ATOM   3121  O   ALA C 236     102.142 110.464 103.183  1.00  0.00           O
ATOM   3122  CB  ALA C 236      99.861 108.871 104.965  1.00  0.00           C
ATOM   3123  H   ALA C 236     101.174 109.019 107.137  1.00  0.00           H
ATOM   3124  HA  ALA C 236     101.869 108.362 104.473  1.00  0.00           H
ATOM   3125 1HB  ALA C 236      99.525 108.899 103.928  1.00  0.00           H
ATOM   3126 2HB  ALA C 236      99.661 107.884 105.384  1.00  0.00           H
ATOM   3127 3HB  ALA C 236      99.325 109.624 105.540  1.00  0.00           H
ATOM   3128  N   TRP C 237     101.582 111.609 105.035  1.00  0.00           N
ATOM   3129  CA  TRP C 237     102.068 112.904 104.600  1.00  0.00           C
ATOM   3130  C   TRP C 237     103.541 112.904 104.397  1.00  0.00           C
ATOM   3131  O   TRP C 237     104.004 113.389 103.379  1.00  0.00           O
ATOM   3132  CB  TRP C 237     101.812 114.016 105.643  1.00  0.00           C
ATOM   3133  CG  TRP C 237     102.401 115.407 105.291  1.00  0.00           C
ATOM   3134  CD1 TRP C 237     102.130 116.272 104.255  1.00  0.00           C
ATOM   3135  CD2 TRP C 237     103.482 116.007 106.025  1.00  0.00           C
ATOM   3136  NE1 TRP C 237     102.891 117.416 104.377  1.00  0.00           N
ATOM   3137  CE2 TRP C 237     103.706 117.278 105.466  1.00  0.00           C
ATOM   3138  CE3 TRP C 237     104.250 115.544 107.090  1.00  0.00           C
ATOM   3139  CZ2 TRP C 237     104.648 118.137 106.005  1.00  0.00           C
ATOM   3140  CZ3 TRP C 237     105.238 116.394 107.605  1.00  0.00           C
ATOM   3141  CH2 TRP C 237     105.416 117.686 107.088  1.00  0.00           C
ATOM   3142  H   TRP C 237     101.116 111.534 105.928  1.00  0.00           H
ATOM   3143  HA  TRP C 237     101.594 113.150 103.650  1.00  0.00           H
ATOM   3144 1HB  TRP C 237     100.738 114.144 105.784  1.00  0.00           H
ATOM   3145 2HB  TRP C 237     102.234 113.719 106.602  1.00  0.00           H
ATOM   3146  HD1 TRP C 237     101.419 116.080 103.454  1.00  0.00           H
ATOM   3147  HE1 TRP C 237     102.850 118.217 103.764  1.00  0.00           H
ATOM   3148  HE3 TRP C 237     104.092 114.554 107.515  1.00  0.00           H
ATOM   3149  HZ2 TRP C 237     104.806 119.143 105.615  1.00  0.00           H
ATOM   3150  HZ3 TRP C 237     105.867 116.028 108.417  1.00  0.00           H
ATOM   3151  HH2 TRP C 237     106.159 118.350 107.531  1.00  0.00           H
ATOM   3152  N   GLU C 238     104.325 112.359 105.335  1.00  0.00           N
ATOM   3153  CA  GLU C 238     105.754 112.331 105.166  1.00  0.00           C
ATOM   3154  C   GLU C 238     106.183 111.544 103.943  1.00  0.00           C
ATOM   3155  O   GLU C 238     106.954 112.032 103.115  1.00  0.00           O
ATOM   3156  CB  GLU C 238     106.462 111.778 106.410  1.00  0.00           C
ATOM   3157  CG  GLU C 238     107.986 111.864 106.221  1.00  0.00           C
ATOM   3158  CD  GLU C 238     108.800 111.379 107.405  1.00  0.00           C
ATOM   3159  OE1 GLU C 238     108.248 110.823 108.374  1.00  0.00           O
ATOM   3160  OE2 GLU C 238     110.042 111.574 107.295  1.00  0.00           O
ATOM   3161  H   GLU C 238     103.921 111.962 106.171  1.00  0.00           H
ATOM   3162  HA  GLU C 238     106.105 113.355 105.029  1.00  0.00           H
ATOM   3163 1HB  GLU C 238     106.157 112.351 107.286  1.00  0.00           H
ATOM   3164 2HB  GLU C 238     106.158 110.745 106.572  1.00  0.00           H
ATOM   3165 1HG  GLU C 238     108.269 111.267 105.354  1.00  0.00           H
ATOM   3166 2HG  GLU C 238     108.260 112.898 106.020  1.00  0.00           H
ATOM   3167  N   LEU C 239     105.613 110.341 103.738  1.00  0.00           N
ATOM   3168  CA  LEU C 239     105.843 109.552 102.547  1.00  0.00           C
ATOM   3169  C   LEU C 239     105.416 110.283 101.289  1.00  0.00           C
ATOM   3170  O   LEU C 239     106.155 110.385 100.312  1.00  0.00           O
ATOM   3171  CB  LEU C 239     105.091 108.219 102.649  1.00  0.00           C
ATOM   3172  CG  LEU C 239     105.634 107.225 103.683  1.00  0.00           C
ATOM   3173  CD1 LEU C 239     104.676 106.049 103.810  1.00  0.00           C
ATOM   3174  CD2 LEU C 239     107.019 106.758 103.259  1.00  0.00           C
ATOM   3175  H   LEU C 239     104.998 109.982 104.455  1.00  0.00           H
ATOM   3176  HA  LEU C 239     106.911 109.349 102.468  1.00  0.00           H
ATOM   3177 1HB  LEU C 239     104.053 108.426 102.902  1.00  0.00           H
ATOM   3178 2HB  LEU C 239     105.114 107.731 101.675  1.00  0.00           H
ATOM   3179  HG  LEU C 239     105.697 107.711 104.657  1.00  0.00           H
ATOM   3180 1HD1 LEU C 239     105.062 105.342 104.545  1.00  0.00           H
ATOM   3181 2HD1 LEU C 239     103.698 106.409 104.133  1.00  0.00           H
ATOM   3182 3HD1 LEU C 239     104.580 105.552 102.845  1.00  0.00           H
ATOM   3183 1HD2 LEU C 239     107.406 106.052 103.995  1.00  0.00           H
ATOM   3184 2HD2 LEU C 239     106.957 106.271 102.286  1.00  0.00           H
ATOM   3185 3HD2 LEU C 239     107.688 107.617 103.193  1.00  0.00           H
ATOM   3186  N   TRP C 240     104.216 110.886 101.329  1.00  0.00           N
ATOM   3187  CA  TRP C 240     103.672 111.662 100.250  1.00  0.00           C
ATOM   3188  C   TRP C 240     104.512 112.881  99.921  1.00  0.00           C
ATOM   3189  O   TRP C 240     104.755 113.159  98.759  1.00  0.00           O
ATOM   3190  CB  TRP C 240     102.214 112.052 100.606  1.00  0.00           C
ATOM   3191  CG  TRP C 240     101.526 112.873  99.537  1.00  0.00           C
ATOM   3192  CD1 TRP C 240     100.849 112.486  98.418  1.00  0.00           C
ATOM   3193  CD2 TRP C 240     101.730 114.284  99.466  1.00  0.00           C
ATOM   3194  NE1 TRP C 240     100.559 113.602  97.669  1.00  0.00           N
ATOM   3195  CE2 TRP C 240     101.149 114.686  98.218  1.00  0.00           C
ATOM   3196  CE3 TRP C 240     102.355 115.196 100.288  1.00  0.00           C
ATOM   3197  CZ2 TRP C 240     101.269 116.002  97.857  1.00  0.00           C
ATOM   3198  CZ3 TRP C 240     102.530 116.510  99.846  1.00  0.00           C
ATOM   3199  CH2 TRP C 240     101.999 116.890  98.616  1.00  0.00           C
ATOM   3200  H   TRP C 240     103.679 110.777 102.178  1.00  0.00           H
ATOM   3201  HA  TRP C 240     103.641 111.039  99.357  1.00  0.00           H
ATOM   3202 1HB  TRP C 240     101.626 111.149 100.774  1.00  0.00           H
ATOM   3203 2HB  TRP C 240     102.206 112.625 101.534  1.00  0.00           H
ATOM   3204  HD1 TRP C 240     100.587 111.458  98.172  1.00  0.00           H
ATOM   3205  HE1 TRP C 240      99.993 113.621  96.833  1.00  0.00           H
ATOM   3206  HE3 TRP C 240     102.704 114.889 101.273  1.00  0.00           H
ATOM   3207  HZ2 TRP C 240     100.793 116.403  96.961  1.00  0.00           H
ATOM   3208  HZ3 TRP C 240     103.077 117.225 100.461  1.00  0.00           H
ATOM   3209  HH2 TRP C 240     102.163 117.903  98.247  1.00  0.00           H
ATOM   3210  N   HIS C 241     104.973 113.629 100.934  1.00  0.00           N
ATOM   3211  CA  HIS C 241     105.704 114.879 100.832  1.00  0.00           C
ATOM   3212  C   HIS C 241     107.051 114.671 100.201  1.00  0.00           C
ATOM   3213  O   HIS C 241     107.458 115.369  99.275  1.00  0.00           O
ATOM   3214  CB  HIS C 241     105.881 115.524 102.210  1.00  0.00           C
ATOM   3215  CG  HIS C 241     106.582 116.847 102.171  1.00  0.00           C
ATOM   3216  ND1 HIS C 241     105.944 118.015 101.804  1.00  0.00           N
ATOM   3217  CD2 HIS C 241     107.861 117.186 102.450  1.00  0.00           C
ATOM   3218  CE1 HIS C 241     106.804 119.016 101.861  1.00  0.00           C
ATOM   3219  NE2 HIS C 241     107.974 118.541 102.249  1.00  0.00           N
ATOM   3220  H   HIS C 241     104.772 113.250 101.849  1.00  0.00           H
ATOM   3221  HA  HIS C 241     105.148 115.575 100.206  1.00  0.00           H
ATOM   3222 1HB  HIS C 241     104.905 115.669 102.673  1.00  0.00           H
ATOM   3223 2HB  HIS C 241     106.451 114.856 102.854  1.00  0.00           H
ATOM   3224  HD1 HIS C 241     104.969 118.120 101.608  1.00  0.00           H
ATOM   3225  HD2 HIS C 241     108.726 116.609 102.775  1.00  0.00           H
ATOM   3226  HE1 HIS C 241     106.493 120.030 101.608  1.00  0.00           H
ATOM   3227  N   ARG C 242     107.758 113.616 100.641  1.00  0.00           N
ATOM   3228  CA  ARG C 242     108.994 113.188 100.028  1.00  0.00           C
ATOM   3229  C   ARG C 242     108.764 112.779  98.568  1.00  0.00           C
ATOM   3230  O   ARG C 242     109.501 113.194  97.676  1.00  0.00           O
ATOM   3231  CB  ARG C 242     109.593 112.022 100.802  1.00  0.00           C
ATOM   3232  CG  ARG C 242     110.154 112.384 102.169  1.00  0.00           C
ATOM   3233  CD  ARG C 242     110.744 111.202 102.849  1.00  0.00           C
ATOM   3234  NE  ARG C 242     111.207 111.524 104.190  1.00  0.00           N
ATOM   3235  CZ  ARG C 242     112.408 112.065 104.475  1.00  0.00           C
ATOM   3236  NH1 ARG C 242     113.253 112.339 103.505  1.00  0.00           N
ATOM   3237  NH2 ARG C 242     112.736 112.321 105.730  1.00  0.00           N
ATOM   3238  H   ARG C 242     107.400 113.105 101.436  1.00  0.00           H
ATOM   3239  HA  ARG C 242     109.697 114.020 100.050  1.00  0.00           H
ATOM   3240 1HB  ARG C 242     108.834 111.255 100.950  1.00  0.00           H
ATOM   3241 2HB  ARG C 242     110.400 111.577 100.222  1.00  0.00           H
ATOM   3242 1HG  ARG C 242     110.932 113.138 102.055  1.00  0.00           H
ATOM   3243 2HG  ARG C 242     109.355 112.777 102.797  1.00  0.00           H
ATOM   3244 1HD  ARG C 242     109.995 110.415 102.927  1.00  0.00           H
ATOM   3245 2HD  ARG C 242     111.595 110.838 102.274  1.00  0.00           H
ATOM   3246  HE  ARG C 242     110.584 111.328 104.962  1.00  0.00           H
ATOM   3247 1HH1 ARG C 242     113.003 112.143 102.547  1.00  0.00           H
ATOM   3248 2HH1 ARG C 242     114.152 112.744 103.720  1.00  0.00           H
ATOM   3249 1HH2 ARG C 242     112.086 112.111 106.475  1.00  0.00           H
ATOM   3250 2HH2 ARG C 242     113.635 112.727 105.943  1.00  0.00           H
ATOM   3251  N   GLY C 243     107.666 112.041  98.282  1.00  0.00           N
ATOM   3252  CA  GLY C 243     107.234 111.727  96.920  1.00  0.00           C
ATOM   3253  C   GLY C 243     106.783 112.903  96.089  1.00  0.00           C
ATOM   3254  O   GLY C 243     106.973 112.937  94.881  1.00  0.00           O
ATOM   3255  H   GLY C 243     107.124 111.696  99.062  1.00  0.00           H
ATOM   3256 1HA  GLY C 243     108.050 111.243  96.382  1.00  0.00           H
ATOM   3257 2HA  GLY C 243     106.408 111.017  96.955  1.00  0.00           H
ATOM   3258  N   ALA C 244     106.190 113.944  96.690  1.00  0.00           N
ATOM   3259  CA  ALA C 244     105.746 115.151  96.035  1.00  0.00           C
ATOM   3260  C   ALA C 244     106.907 115.880  95.393  1.00  0.00           C
ATOM   3261  O   ALA C 244     106.827 116.306  94.245  1.00  0.00           O
ATOM   3262  CB  ALA C 244     105.020 116.060  97.044  1.00  0.00           C
ATOM   3263  H   ALA C 244     106.056 113.847  97.686  1.00  0.00           H
ATOM   3264  HA  ALA C 244     105.048 114.871  95.246  1.00  0.00           H
ATOM   3265 1HB  ALA C 244     104.688 116.969  96.541  1.00  0.00           H
ATOM   3266 2HB  ALA C 244     104.156 115.535  97.451  1.00  0.00           H
ATOM   3267 3HB  ALA C 244     105.701 116.321  97.853  1.00  0.00           H
ATOM   3268  N   GLY C 245     108.055 115.958  96.095  1.00  0.00           N
ATOM   3269  CA  GLY C 245     109.288 116.499  95.537  1.00  0.00           C
ATOM   3270  C   GLY C 245     109.900 115.645  94.459  1.00  0.00           C
ATOM   3271  O   GLY C 245     110.406 116.171  93.471  1.00  0.00           O
ATOM   3272  H   GLY C 245     108.052 115.625  97.049  1.00  0.00           H
ATOM   3273 1HA  GLY C 245     109.096 117.487  95.122  1.00  0.00           H
ATOM   3274 2HA  GLY C 245     110.023 116.621  96.332  1.00  0.00           H
ATOM   3275  N   GLU C 246     109.819 114.303  94.585  1.00  0.00           N
ATOM   3276  CA  GLU C 246     110.262 113.366  93.562  1.00  0.00           C
ATOM   3277  C   GLU C 246     109.480 113.565  92.275  1.00  0.00           C
ATOM   3278  O   GLU C 246     110.019 113.668  91.172  1.00  0.00           O
ATOM   3279  CB  GLU C 246     110.106 111.923  94.050  1.00  0.00           C
ATOM   3280  CG  GLU C 246     110.574 110.870  93.057  1.00  0.00           C
ATOM   3281  CD  GLU C 246     112.058 110.907  92.820  1.00  0.00           C
ATOM   3282  OE1 GLU C 246     112.761 111.428  93.652  1.00  0.00           O
ATOM   3283  OE2 GLU C 246     112.491 110.413  91.805  1.00  0.00           O
ATOM   3284  H   GLU C 246     109.427 113.945  95.444  1.00  0.00           H
ATOM   3285  HA  GLU C 246     111.317 113.553  93.356  1.00  0.00           H
ATOM   3286 1HB  GLU C 246     110.672 111.790  94.972  1.00  0.00           H
ATOM   3287 2HB  GLU C 246     109.058 111.728  94.278  1.00  0.00           H
ATOM   3288 1HG  GLU C 246     110.302 109.885  93.434  1.00  0.00           H
ATOM   3289 2HG  GLU C 246     110.056 111.023  92.111  1.00  0.00           H
ATOM   3290  N   VAL C 247     108.156 113.708  92.409  1.00  0.00           N
ATOM   3291  CA  VAL C 247     107.247 113.961  91.315  1.00  0.00           C
ATOM   3292  C   VAL C 247     107.440 115.322  90.742  1.00  0.00           C
ATOM   3293  O   VAL C 247     107.556 115.441  89.537  1.00  0.00           O
ATOM   3294  CB  VAL C 247     105.787 113.819  91.784  1.00  0.00           C
ATOM   3295  CG1 VAL C 247     104.834 114.372  90.736  1.00  0.00           C
ATOM   3296  CG2 VAL C 247     105.477 112.359  92.079  1.00  0.00           C
ATOM   3297  H   VAL C 247     107.787 113.630  93.347  1.00  0.00           H
ATOM   3298  HA  VAL C 247     107.436 113.226  90.532  1.00  0.00           H
ATOM   3299  HB  VAL C 247     105.648 114.411  92.690  1.00  0.00           H
ATOM   3300 1HG1 VAL C 247     103.807 114.264  91.084  1.00  0.00           H
ATOM   3301 2HG1 VAL C 247     105.051 115.428  90.569  1.00  0.00           H
ATOM   3302 3HG1 VAL C 247     104.961 113.822  89.804  1.00  0.00           H
ATOM   3303 1HG2 VAL C 247     104.445 112.266  92.410  1.00  0.00           H
ATOM   3304 2HG2 VAL C 247     105.624 111.767  91.174  1.00  0.00           H
ATOM   3305 3HG2 VAL C 247     106.145 111.996  92.861  1.00  0.00           H
ATOM   3306  N   GLN C 248     107.559 116.377  91.572  1.00  0.00           N
ATOM   3307  CA  GLN C 248     107.807 117.736  91.133  1.00  0.00           C
ATOM   3308  C   GLN C 248     109.080 117.836  90.320  1.00  0.00           C
ATOM   3309  O   GLN C 248     109.113 118.496  89.282  1.00  0.00           O
ATOM   3310  CB  GLN C 248     107.883 118.679  92.336  1.00  0.00           C
ATOM   3311  CG  GLN C 248     108.032 120.145  91.970  1.00  0.00           C
ATOM   3312  CD  GLN C 248     106.818 120.685  91.238  1.00  0.00           C
ATOM   3313  OE1 GLN C 248     105.681 120.523  91.690  1.00  0.00           O
ATOM   3314  NE2 GLN C 248     107.052 121.332  90.102  1.00  0.00           N
ATOM   3315  H   GLN C 248     107.466 116.189  92.559  1.00  0.00           H
ATOM   3316  HA  GLN C 248     106.980 118.049  90.495  1.00  0.00           H
ATOM   3317 1HB  GLN C 248     106.982 118.573  92.940  1.00  0.00           H
ATOM   3318 2HB  GLN C 248     108.731 118.401  92.963  1.00  0.00           H
ATOM   3319 1HG  GLN C 248     108.168 120.725  92.882  1.00  0.00           H
ATOM   3320 2HG  GLN C 248     108.901 120.261  91.322  1.00  0.00           H
ATOM   3321 1HE2 GLN C 248     106.290 121.711  89.575  1.00  0.00           H
ATOM   3322 2HE2 GLN C 248     107.990 121.441  89.771  1.00  0.00           H
ATOM   3323  N   LEU C 249     110.136 117.110  90.736  1.00  0.00           N
ATOM   3324  CA  LEU C 249     111.324 116.917  89.937  1.00  0.00           C
ATOM   3325  C   LEU C 249     111.071 116.207  88.615  1.00  0.00           C
ATOM   3326  O   LEU C 249     111.472 116.697  87.566  1.00  0.00           O
ATOM   3327  CB  LEU C 249     112.355 116.122  90.747  1.00  0.00           C
ATOM   3328  CG  LEU C 249     112.991 116.867  91.928  1.00  0.00           C
ATOM   3329  CD1 LEU C 249     113.823 115.895  92.754  1.00  0.00           C
ATOM   3330  CD2 LEU C 249     113.848 118.009  91.404  1.00  0.00           C
ATOM   3331  H   LEU C 249     110.084 116.685  91.650  1.00  0.00           H
ATOM   3332  HA  LEU C 249     111.737 117.894  89.692  1.00  0.00           H
ATOM   3333 1HB  LEU C 249     111.873 115.228  91.142  1.00  0.00           H
ATOM   3334 2HB  LEU C 249     113.158 115.810  90.079  1.00  0.00           H
ATOM   3335  HG  LEU C 249     112.208 117.267  92.571  1.00  0.00           H
ATOM   3336 1HD1 LEU C 249     114.275 116.424  93.592  1.00  0.00           H
ATOM   3337 2HD1 LEU C 249     113.182 115.099  93.132  1.00  0.00           H
ATOM   3338 3HD1 LEU C 249     114.606 115.465  92.131  1.00  0.00           H
ATOM   3339 1HD2 LEU C 249     114.301 118.540  92.242  1.00  0.00           H
ATOM   3340 2HD2 LEU C 249     114.633 117.612  90.760  1.00  0.00           H
ATOM   3341 3HD2 LEU C 249     113.226 118.697  90.832  1.00  0.00           H
ATOM   3342  N   GLY C 250     110.352 115.062  88.598  1.00  0.00           N
ATOM   3343  CA  GLY C 250     110.025 114.365  87.354  1.00  0.00           C
ATOM   3344  C   GLY C 250     109.154 115.182  86.441  1.00  0.00           C
ATOM   3345  O   GLY C 250     109.296 115.137  85.229  1.00  0.00           O
ATOM   3346  H   GLY C 250     110.035 114.678  89.476  1.00  0.00           H
ATOM   3347 1HA  GLY C 250     110.944 114.108  86.828  1.00  0.00           H
ATOM   3348 2HA  GLY C 250     109.514 113.432  87.585  1.00  0.00           H
ATOM   3349  N   LEU C 251     108.260 115.993  87.006  1.00  0.00           N
ATOM   3350  CA  LEU C 251     107.376 116.916  86.335  1.00  0.00           C
ATOM   3351  C   LEU C 251     108.106 118.039  85.651  1.00  0.00           C
ATOM   3352  O   LEU C 251     107.930 118.265  84.458  1.00  0.00           O
ATOM   3353  CB  LEU C 251     106.377 117.503  87.341  1.00  0.00           C
ATOM   3354  CG  LEU C 251     105.224 116.577  87.751  1.00  0.00           C
ATOM   3355  CD1 LEU C 251     104.333 117.292  88.758  1.00  0.00           C
ATOM   3356  CD2 LEU C 251     104.437 116.169  86.516  1.00  0.00           C
ATOM   3357  H   LEU C 251     108.228 115.925  88.013  1.00  0.00           H
ATOM   3358  HA  LEU C 251     106.827 116.373  85.567  1.00  0.00           H
ATOM   3359 1HB  LEU C 251     106.918 117.780  88.245  1.00  0.00           H
ATOM   3360 2HB  LEU C 251     105.941 118.405  86.912  1.00  0.00           H
ATOM   3361  HG  LEU C 251     105.628 115.688  88.236  1.00  0.00           H
ATOM   3362 1HD1 LEU C 251     103.514 116.635  89.049  1.00  0.00           H
ATOM   3363 2HD1 LEU C 251     104.917 117.556  89.639  1.00  0.00           H
ATOM   3364 3HD1 LEU C 251     103.927 118.197  88.306  1.00  0.00           H
ATOM   3365 1HD2 LEU C 251     103.618 115.510  86.807  1.00  0.00           H
ATOM   3366 2HD2 LEU C 251     104.033 117.059  86.031  1.00  0.00           H
ATOM   3367 3HD2 LEU C 251     105.095 115.645  85.822  1.00  0.00           H
ATOM   3368  N   SER C 252     109.004 118.742  86.374  1.00  0.00           N
ATOM   3369  CA  SER C 252     109.823 119.789  85.789  1.00  0.00           C
ATOM   3370  C   SER C 252     110.812 119.235  84.805  1.00  0.00           C
ATOM   3371  O   SER C 252     110.974 119.782  83.721  1.00  0.00           O
ATOM   3372  CB  SER C 252     110.559 120.546  86.876  1.00  0.00           C
ATOM   3373  OG  SER C 252     111.354 121.562  86.328  1.00  0.00           O
ATOM   3374  H   SER C 252     109.107 118.529  87.356  1.00  0.00           H
ATOM   3375  HA  SER C 252     109.170 120.482  85.257  1.00  0.00           H
ATOM   3376 1HB  SER C 252     109.839 120.978  87.569  1.00  0.00           H
ATOM   3377 2HB  SER C 252     111.185 119.856  87.441  1.00  0.00           H
ATOM   3378  HG  SER C 252     112.249 121.215  86.305  1.00  0.00           H
ATOM   3379  N   MET C 253     111.455 118.098  85.125  1.00  0.00           N
ATOM   3380  CA  MET C 253     112.356 117.408  84.230  1.00  0.00           C
ATOM   3381  C   MET C 253     111.679 116.951  82.951  1.00  0.00           C
ATOM   3382  O   MET C 253     112.202 117.169  81.865  1.00  0.00           O
ATOM   3383  CB  MET C 253     112.980 116.215  84.951  1.00  0.00           C
ATOM   3384  CG  MET C 253     113.951 116.587  86.063  1.00  0.00           C
ATOM   3385  SD  MET C 253     114.617 115.145  86.916  1.00  0.00           S
ATOM   3386  CE  MET C 253     115.608 115.930  88.184  1.00  0.00           C
ATOM   3387  H   MET C 253     111.287 117.717  86.045  1.00  0.00           H
ATOM   3388  HA  MET C 253     113.147 118.098  83.936  1.00  0.00           H
ATOM   3389 1HB  MET C 253     112.192 115.601  85.387  1.00  0.00           H
ATOM   3390 2HB  MET C 253     113.518 115.595  84.232  1.00  0.00           H
ATOM   3391 1HG  MET C 253     114.780 117.156  85.645  1.00  0.00           H
ATOM   3392 2HG  MET C 253     113.441 117.215  86.794  1.00  0.00           H
ATOM   3393 1HE  MET C 253     116.088 115.165  88.796  1.00  0.00           H
ATOM   3394 2HE  MET C 253     116.373 116.551  87.715  1.00  0.00           H
ATOM   3395 3HE  MET C 253     114.970 116.551  88.812  1.00  0.00           H
ATOM   3396  N   LEU C 254     110.477 116.349  83.011  1.00  0.00           N
ATOM   3397  CA  LEU C 254     109.735 115.969  81.824  1.00  0.00           C
ATOM   3398  C   LEU C 254     109.212 117.161  81.051  1.00  0.00           C
ATOM   3399  O   LEU C 254     109.326 117.180  79.831  1.00  0.00           O
ATOM   3400  CB  LEU C 254     108.560 115.065  82.215  1.00  0.00           C
ATOM   3401  CG  LEU C 254     107.608 114.680  81.075  1.00  0.00           C
ATOM   3402  CD1 LEU C 254     108.385 113.952  79.987  1.00  0.00           C
ATOM   3403  CD2 LEU C 254     106.486 113.810  81.621  1.00  0.00           C
ATOM   3404  H   LEU C 254     110.082 116.157  83.921  1.00  0.00           H
ATOM   3405  HA  LEU C 254     110.401 115.418  81.161  1.00  0.00           H
ATOM   3406 1HB  LEU C 254     108.956 114.144  82.640  1.00  0.00           H
ATOM   3407 2HB  LEU C 254     107.971 115.570  82.981  1.00  0.00           H
ATOM   3408  HG  LEU C 254     107.184 115.583  80.634  1.00  0.00           H
ATOM   3409 1HD1 LEU C 254     107.710 113.679  79.176  1.00  0.00           H
ATOM   3410 2HD1 LEU C 254     109.169 114.604  79.601  1.00  0.00           H
ATOM   3411 3HD1 LEU C 254     108.836 113.052  80.403  1.00  0.00           H
ATOM   3412 1HD2 LEU C 254     105.809 113.537  80.811  1.00  0.00           H
ATOM   3413 2HD2 LEU C 254     106.908 112.906  82.061  1.00  0.00           H
ATOM   3414 3HD2 LEU C 254     105.936 114.361  82.383  1.00  0.00           H
ATOM   3415  N   ALA C 255     108.693 118.210  81.718  1.00  0.00           N
ATOM   3416  CA  ALA C 255     108.304 119.444  81.062  1.00  0.00           C
ATOM   3417  C   ALA C 255     109.486 120.119  80.359  1.00  0.00           C
ATOM   3418  O   ALA C 255     109.433 120.500  79.192  1.00  0.00           O
ATOM   3419  CB  ALA C 255     107.664 120.376  82.107  1.00  0.00           C
ATOM   3420  H   ALA C 255     108.573 118.126  82.717  1.00  0.00           H
ATOM   3421  HA  ALA C 255     107.567 119.202  80.295  1.00  0.00           H
ATOM   3422 1HB  ALA C 255     107.366 121.310  81.628  1.00  0.00           H
ATOM   3423 2HB  ALA C 255     106.786 119.892  82.537  1.00  0.00           H
ATOM   3424 3HB  ALA C 255     108.385 120.589  82.895  1.00  0.00           H
ATOM   3425  N   ALA C 256     110.650 120.197  81.017  1.00  0.00           N
ATOM   3426  CA  ALA C 256     111.847 120.766  80.453  1.00  0.00           C
ATOM   3427  C   ALA C 256     112.551 119.877  79.445  1.00  0.00           C
ATOM   3428  O   ALA C 256     113.269 120.371  78.578  1.00  0.00           O
ATOM   3429  CB  ALA C 256     112.817 121.126  81.585  1.00  0.00           C
ATOM   3430  H   ALA C 256     110.675 119.832  81.958  1.00  0.00           H
ATOM   3431  HA  ALA C 256     111.570 121.669  79.909  1.00  0.00           H
ATOM   3432 1HB  ALA C 256     113.724 121.559  81.164  1.00  0.00           H
ATOM   3433 2HB  ALA C 256     112.345 121.851  82.250  1.00  0.00           H
ATOM   3434 3HB  ALA C 256     113.070 120.229  82.147  1.00  0.00           H
ATOM   3435  N   ALA C 257     112.319 118.549  79.454  1.00  0.00           N
ATOM   3436  CA  ALA C 257     112.797 117.631  78.441  1.00  0.00           C
ATOM   3437  C   ALA C 257     112.272 118.037  77.086  1.00  0.00           C
ATOM   3438  O   ALA C 257     112.967 117.978  76.073  1.00  0.00           O
ATOM   3439  CB  ALA C 257     112.339 116.196  78.744  1.00  0.00           C
ATOM   3440  H   ALA C 257     111.775 118.190  80.226  1.00  0.00           H
ATOM   3441  HA  ALA C 257     113.886 117.683  78.422  1.00  0.00           H
ATOM   3442 1HB  ALA C 257     112.710 115.524  77.970  1.00  0.00           H
ATOM   3443 2HB  ALA C 257     112.733 115.887  79.713  1.00  0.00           H
ATOM   3444 3HB  ALA C 257     111.251 116.158  78.766  1.00  0.00           H
ATOM   3445  N   ILE C 258     111.028 118.547  77.077  1.00  0.00           N
ATOM   3446  CA  ILE C 258     110.414 119.094  75.899  1.00  0.00           C
ATOM   3447  C   ILE C 258     111.134 120.283  75.337  1.00  0.00           C
ATOM   3448  O   ILE C 258     111.458 120.312  74.149  1.00  0.00           O
ATOM   3449  CB  ILE C 258     108.912 119.276  76.005  1.00  0.00           C
ATOM   3450  CG1 ILE C 258     108.201 118.280  76.967  1.00  0.00           C
ATOM   3451  CG2 ILE C 258     108.338 119.192  74.582  1.00  0.00           C
ATOM   3452  CD1 ILE C 258     108.465 116.779  76.787  1.00  0.00           C
ATOM   3453  H   ILE C 258     110.510 118.539  77.944  1.00  0.00           H
ATOM   3454  HA  ILE C 258     110.416 118.333  75.121  1.00  0.00           H
ATOM   3455  HB  ILE C 258     108.694 120.246  76.449  1.00  0.00           H
ATOM   3456 1HG1 ILE C 258     108.477 118.509  77.997  1.00  0.00           H
ATOM   3457 2HG1 ILE C 258     107.120 118.403  76.884  1.00  0.00           H
ATOM   3458 1HG2 ILE C 258     107.255 119.319  74.619  1.00  0.00           H
ATOM   3459 2HG2 ILE C 258     108.773 119.979  73.967  1.00  0.00           H
ATOM   3460 3HG2 ILE C 258     108.576 118.221  74.150  1.00  0.00           H
ATOM   3461 1HD1 ILE C 258     107.898 116.218  77.530  1.00  0.00           H
ATOM   3462 2HD1 ILE C 258     108.154 116.473  75.787  1.00  0.00           H
ATOM   3463 3HD1 ILE C 258     109.528 116.579  76.913  1.00  0.00           H
ATOM   3464  N   ALA C 259     111.540 121.223  76.193  1.00  0.00           N
ATOM   3465  CA  ALA C 259     112.357 122.351  75.809  1.00  0.00           C
ATOM   3466  C   ALA C 259     113.695 121.950  75.174  1.00  0.00           C
ATOM   3467  O   ALA C 259     114.090 122.480  74.137  1.00  0.00           O
ATOM   3468  CB  ALA C 259     112.586 123.264  77.031  1.00  0.00           C
ATOM   3469  H   ALA C 259     111.254 121.127  77.156  1.00  0.00           H
ATOM   3470  HA  ALA C 259     111.817 122.919  75.051  1.00  0.00           H
ATOM   3471 1HB  ALA C 259     113.203 124.115  76.740  1.00  0.00           H
ATOM   3472 2HB  ALA C 259     111.627 123.622  77.403  1.00  0.00           H
ATOM   3473 3HB  ALA C 259     113.092 122.703  77.815  1.00  0.00           H
ATOM   3474  N   HIS C 260     114.377 120.935  75.742  1.00  0.00           N
ATOM   3475  CA  HIS C 260     115.650 120.420  75.251  1.00  0.00           C
ATOM   3476  C   HIS C 260     115.575 119.685  73.921  1.00  0.00           C
ATOM   3477  O   HIS C 260     116.563 119.585  73.197  1.00  0.00           O
ATOM   3478  CB  HIS C 260     116.275 119.464  76.289  1.00  0.00           C
ATOM   3479  CG  HIS C 260     116.745 120.178  77.518  1.00  0.00           C
ATOM   3480  ND1 HIS C 260     117.745 121.120  77.384  1.00  0.00           N
ATOM   3481  CD2 HIS C 260     116.373 120.071  78.820  1.00  0.00           C
ATOM   3482  CE1 HIS C 260     117.961 121.570  78.600  1.00  0.00           C
ATOM   3483  NE2 HIS C 260     117.159 120.972  79.511  1.00  0.00           N
ATOM   3484  H   HIS C 260     113.961 120.519  76.563  1.00  0.00           H
ATOM   3485  HA  HIS C 260     116.337 121.248  75.082  1.00  0.00           H
ATOM   3486 1HB  HIS C 260     115.541 118.711  76.578  1.00  0.00           H
ATOM   3487 2HB  HIS C 260     117.120 118.943  75.841  1.00  0.00           H
ATOM   3488  HD2 HIS C 260     115.613 119.416  79.246  1.00  0.00           H
ATOM   3489  HE1 HIS C 260     118.690 122.332  78.878  1.00  0.00           H
ATOM   3490  HE2 HIS C 260     117.148 121.160  80.503  1.00  0.00           H
ATOM   3491  N   ALA C 261     114.397 119.178  73.524  1.00  0.00           N
ATOM   3492  CA  ALA C 261     114.226 118.504  72.254  1.00  0.00           C
ATOM   3493  C   ALA C 261     114.192 119.443  71.061  1.00  0.00           C
ATOM   3494  O   ALA C 261     114.307 119.024  69.910  1.00  0.00           O
ATOM   3495  CB  ALA C 261     112.916 117.747  72.313  1.00  0.00           C
ATOM   3496  H   ALA C 261     113.603 119.275  74.140  1.00  0.00           H
ATOM   3497  HA  ALA C 261     115.084 117.848  72.099  1.00  0.00           H
ATOM   3498 1HB  ALA C 261     112.753 117.224  71.369  1.00  0.00           H
ATOM   3499 2HB  ALA C 261     112.951 117.022  73.126  1.00  0.00           H
ATOM   3500 3HB  ALA C 261     112.099 118.446  72.486  1.00  0.00           H
TER    3501      ALA C 261
ATOM   3502  N   VAL D 279      95.826 125.874 112.238  1.00  0.00           N
ATOM   3503  CA  VAL D 279      94.795 124.934 111.700  1.00  0.00           C
ATOM   3504  C   VAL D 279      93.421 125.294 112.181  1.00  0.00           C
ATOM   3505  O   VAL D 279      93.121 125.221 113.368  1.00  0.00           O
ATOM   3506  CB  VAL D 279      95.129 123.467 111.979  1.00  0.00           C
ATOM   3507  CG1 VAL D 279      95.567 123.207 113.429  1.00  0.00           C
ATOM   3508  CG2 VAL D 279      93.920 122.576 111.641  1.00  0.00           C
ATOM   3509 1H   VAL D 279      96.729 125.608 111.900  1.00  0.00           H
ATOM   3510 2H   VAL D 279      95.617 126.805 111.936  1.00  0.00           H
ATOM   3511 3H   VAL D 279      95.820 125.839 113.237  1.00  0.00           H
ATOM   3512  HA  VAL D 279      94.815 124.984 110.611  1.00  0.00           H
ATOM   3513  HB  VAL D 279      95.979 123.173 111.363  1.00  0.00           H
ATOM   3514 1HG1 VAL D 279      95.789 122.147 113.558  1.00  0.00           H
ATOM   3515 2HG1 VAL D 279      96.458 123.794 113.651  1.00  0.00           H
ATOM   3516 3HG1 VAL D 279      94.763 123.494 114.108  1.00  0.00           H
ATOM   3517 1HG2 VAL D 279      94.168 121.535 111.842  1.00  0.00           H
ATOM   3518 2HG2 VAL D 279      93.068 122.873 112.253  1.00  0.00           H
ATOM   3519 3HG2 VAL D 279      93.667 122.693 110.587  1.00  0.00           H
ATOM   3520  N   ASP D 280      92.556 125.729 111.261  1.00  0.00           N
ATOM   3521  CA  ASP D 280      91.245 126.205 111.619  1.00  0.00           C
ATOM   3522  C   ASP D 280      90.249 125.072 111.551  1.00  0.00           C
ATOM   3523  O   ASP D 280      90.409 124.212 110.685  1.00  0.00           O
ATOM   3524  CB  ASP D 280      90.810 127.345 110.694  1.00  0.00           C
ATOM   3525  CG  ASP D 280      91.626 128.615 110.893  1.00  0.00           C
ATOM   3526  OD1 ASP D 280      92.256 128.737 111.916  1.00  0.00           O
ATOM   3527  OD2 ASP D 280      91.611 129.449 110.020  1.00  0.00           O
ATOM   3528  H   ASP D 280      92.829 125.722 110.289  1.00  0.00           H
ATOM   3529  HA  ASP D 280      91.281 126.585 112.640  1.00  0.00           H
ATOM   3530 1HB  ASP D 280      90.906 127.027 109.655  1.00  0.00           H
ATOM   3531 2HB  ASP D 280      89.758 127.574 110.869  1.00  0.00           H
ATOM   3532  N   PRO D 281      89.223 124.978 112.403  1.00  0.00           N
ATOM   3533  CA  PRO D 281      88.247 123.895 112.367  1.00  0.00           C
ATOM   3534  C   PRO D 281      87.574 123.708 111.031  1.00  0.00           C
ATOM   3535  O   PRO D 281      87.427 122.577 110.576  1.00  0.00           O
ATOM   3536  CB  PRO D 281      87.234 124.329 113.431  1.00  0.00           C
ATOM   3537  CG  PRO D 281      88.039 125.124 114.399  1.00  0.00           C
ATOM   3538  CD  PRO D 281      88.997 125.905 113.539  1.00  0.00           C
ATOM   3539  HA  PRO D 281      88.741 122.953 112.648  1.00  0.00           H
ATOM   3540 1HB  PRO D 281      86.426 124.913 112.965  1.00  0.00           H
ATOM   3541 2HB  PRO D 281      86.767 123.445 113.889  1.00  0.00           H
ATOM   3542 1HG  PRO D 281      87.382 125.773 114.998  1.00  0.00           H
ATOM   3543 2HG  PRO D 281      88.554 124.456 115.105  1.00  0.00           H
ATOM   3544 1HD  PRO D 281      88.515 126.837 113.208  1.00  0.00           H
ATOM   3545 2HD  PRO D 281      89.911 126.122 114.110  1.00  0.00           H
ATOM   3546  N   THR D 282      87.189 124.816 110.382  1.00  0.00           N
ATOM   3547  CA  THR D 282      86.519 124.821 109.094  1.00  0.00           C
ATOM   3548  C   THR D 282      87.473 124.492 107.981  1.00  0.00           C
ATOM   3549  O   THR D 282      87.077 124.070 106.904  1.00  0.00           O
ATOM   3550  CB  THR D 282      85.856 126.183 108.813  1.00  0.00           C
ATOM   3551  OG1 THR D 282      86.856 127.208 108.794  1.00  0.00           O
ATOM   3552  CG2 THR D 282      84.824 126.505 109.885  1.00  0.00           C
ATOM   3553  H   THR D 282      87.388 125.695 110.836  1.00  0.00           H
ATOM   3554  HA  THR D 282      85.739 124.058 109.106  1.00  0.00           H
ATOM   3555  HB  THR D 282      85.365 126.154 107.840  1.00  0.00           H
ATOM   3556  HG1 THR D 282      87.080 127.420 107.883  1.00  0.00           H
ATOM   3557 1HG2 THR D 282      84.368 127.470 109.670  1.00  0.00           H
ATOM   3558 2HG2 THR D 282      84.057 125.732 109.894  1.00  0.00           H
ATOM   3559 3HG2 THR D 282      85.313 126.544 110.858  1.00  0.00           H
ATOM   3560  N   VAL D 283      88.779 124.648 108.226  1.00  0.00           N
ATOM   3561  CA  VAL D 283      89.792 124.275 107.279  1.00  0.00           C
ATOM   3562  C   VAL D 283      90.178 122.817 107.460  1.00  0.00           C
ATOM   3563  O   VAL D 283      90.176 122.082 106.492  1.00  0.00           O
ATOM   3564  CB  VAL D 283      90.973 125.222 107.342  1.00  0.00           C
ATOM   3565  CG1 VAL D 283      91.956 124.903 106.210  1.00  0.00           C
ATOM   3566  CG2 VAL D 283      90.494 126.678 107.172  1.00  0.00           C
ATOM   3567  H   VAL D 283      89.056 125.042 109.113  1.00  0.00           H
ATOM   3568  HA  VAL D 283      89.395 124.415 106.273  1.00  0.00           H
ATOM   3569  HB  VAL D 283      91.464 125.112 108.309  1.00  0.00           H
ATOM   3570 1HG1 VAL D 283      92.803 125.587 106.262  1.00  0.00           H
ATOM   3571 2HG1 VAL D 283      92.312 123.879 106.316  1.00  0.00           H
ATOM   3572 3HG1 VAL D 283      91.455 125.019 105.250  1.00  0.00           H
ATOM   3573 1HG2 VAL D 283      91.351 127.350 107.219  1.00  0.00           H
ATOM   3574 2HG2 VAL D 283      89.999 126.788 106.208  1.00  0.00           H
ATOM   3575 3HG2 VAL D 283      89.795 126.927 107.970  1.00  0.00           H
ATOM   3576  N   LEU D 284      90.450 122.291 108.678  1.00  0.00           N
ATOM   3577  CA  LEU D 284      90.740 120.870 108.894  1.00  0.00           C
ATOM   3578  C   LEU D 284      89.595 119.960 108.481  1.00  0.00           C
ATOM   3579  O   LEU D 284      89.805 118.917 107.866  1.00  0.00           O
ATOM   3580  CB  LEU D 284      91.069 120.623 110.372  1.00  0.00           C
ATOM   3581  CG  LEU D 284      91.487 119.192 110.731  1.00  0.00           C
ATOM   3582  CD1 LEU D 284      92.371 119.217 111.970  1.00  0.00           C
ATOM   3583  CD2 LEU D 284      90.247 118.342 110.961  1.00  0.00           C
ATOM   3584  H   LEU D 284      90.451 122.919 109.470  1.00  0.00           H
ATOM   3585  HA  LEU D 284      91.604 120.599 108.290  1.00  0.00           H
ATOM   3586 1HB  LEU D 284      91.880 121.289 110.663  1.00  0.00           H
ATOM   3587 2HB  LEU D 284      90.191 120.872 110.969  1.00  0.00           H
ATOM   3588  HG  LEU D 284      92.071 118.768 109.913  1.00  0.00           H
ATOM   3589 1HD1 LEU D 284      92.669 118.200 112.225  1.00  0.00           H
ATOM   3590 2HD1 LEU D 284      93.260 119.816 111.772  1.00  0.00           H
ATOM   3591 3HD1 LEU D 284      91.818 119.652 112.803  1.00  0.00           H
ATOM   3592 1HD2 LEU D 284      90.544 117.325 111.215  1.00  0.00           H
ATOM   3593 2HD2 LEU D 284      89.663 118.764 111.779  1.00  0.00           H
ATOM   3594 3HD2 LEU D 284      89.642 118.328 110.054  1.00  0.00           H
ATOM   3595  N   ALA D 285      88.340 120.360 108.777  1.00  0.00           N
ATOM   3596  CA  ALA D 285      87.159 119.622 108.380  1.00  0.00           C
ATOM   3597  C   ALA D 285      87.036 119.421 106.873  1.00  0.00           C
ATOM   3598  O   ALA D 285      86.889 118.293 106.403  1.00  0.00           O
ATOM   3599  CB  ALA D 285      85.920 120.378 108.896  1.00  0.00           C
ATOM   3600  H   ALA D 285      88.232 121.217 109.302  1.00  0.00           H
ATOM   3601  HA  ALA D 285      87.221 118.624 108.815  1.00  0.00           H
ATOM   3602 1HB  ALA D 285      85.018 119.838 108.608  1.00  0.00           H
ATOM   3603 2HB  ALA D 285      85.966 120.454 109.982  1.00  0.00           H
ATOM   3604 3HB  ALA D 285      85.899 121.377 108.464  1.00  0.00           H
ATOM   3605  N   ASP D 286      87.181 120.505 106.086  1.00  0.00           N
ATOM   3606  CA  ASP D 286      87.130 120.441 104.643  1.00  0.00           C
ATOM   3607  C   ASP D 286      88.446 120.017 104.030  1.00  0.00           C
ATOM   3608  O   ASP D 286      88.453 119.543 102.898  1.00  0.00           O
ATOM   3609  CB  ASP D 286      86.717 121.799 104.071  1.00  0.00           C
ATOM   3610  CG  ASP D 286      85.278 122.170 104.406  1.00  0.00           C
ATOM   3611  OD1 ASP D 286      84.525 121.292 104.754  1.00  0.00           O
ATOM   3612  OD2 ASP D 286      84.948 123.328 104.311  1.00  0.00           O
ATOM   3613  H   ASP D 286      87.331 121.398 106.533  1.00  0.00           H
ATOM   3614  HA  ASP D 286      86.386 119.696 104.356  1.00  0.00           H
ATOM   3615 1HB  ASP D 286      87.377 122.574 104.461  1.00  0.00           H
ATOM   3616 2HB  ASP D 286      86.831 121.787 102.986  1.00  0.00           H
ATOM   3617  N   ALA D 287      89.589 120.111 104.745  1.00  0.00           N
ATOM   3618  CA  ALA D 287      90.924 119.806 104.253  1.00  0.00           C
ATOM   3619  C   ALA D 287      90.978 118.414 103.713  1.00  0.00           C
ATOM   3620  O   ALA D 287      91.493 118.144 102.646  1.00  0.00           O
ATOM   3621  CB  ALA D 287      91.982 119.919 105.369  1.00  0.00           C
ATOM   3622  H   ALA D 287      89.477 120.422 105.699  1.00  0.00           H
ATOM   3623  HA  ALA D 287      91.154 120.499 103.443  1.00  0.00           H
ATOM   3624 1HB  ALA D 287      92.966 119.683 104.963  1.00  0.00           H
ATOM   3625 2HB  ALA D 287      91.986 120.934 105.765  1.00  0.00           H
ATOM   3626 3HB  ALA D 287      91.744 119.220 106.169  1.00  0.00           H
ATOM   3627  N   VAL D 288      90.334 117.498 104.407  1.00  0.00           N
ATOM   3628  CA  VAL D 288      90.071 116.152 104.000  1.00  0.00           C
ATOM   3629  C   VAL D 288      89.257 115.946 102.747  1.00  0.00           C
ATOM   3630  O   VAL D 288      89.595 115.109 101.908  1.00  0.00           O
ATOM   3631  CB  VAL D 288      89.374 115.580 105.167  1.00  0.00           C
ATOM   3632  CG1 VAL D 288      88.850 114.201 104.869  1.00  0.00           C
ATOM   3633  CG2 VAL D 288      90.478 115.538 106.192  1.00  0.00           C
ATOM   3634  H   VAL D 288      90.008 117.811 105.310  1.00  0.00           H
ATOM   3635  HA  VAL D 288      91.022 115.661 103.793  1.00  0.00           H
ATOM   3636  HB  VAL D 288      88.550 116.237 105.445  1.00  0.00           H
ATOM   3637 1HG1 VAL D 288      88.341 113.807 105.750  1.00  0.00           H
ATOM   3638 2HG1 VAL D 288      88.148 114.251 104.037  1.00  0.00           H
ATOM   3639 3HG1 VAL D 288      89.681 113.545 104.607  1.00  0.00           H
ATOM   3640 1HG2 VAL D 288      90.093 115.129 107.125  1.00  0.00           H
ATOM   3641 2HG2 VAL D 288      91.291 114.910 105.827  1.00  0.00           H
ATOM   3642 3HG2 VAL D 288      90.850 116.548 106.367  1.00  0.00           H
ATOM   3643  N   ALA D 289      88.168 116.712 102.568  1.00  0.00           N
ATOM   3644  CA  ALA D 289      87.374 116.698 101.360  1.00  0.00           C
ATOM   3645  C   ALA D 289      88.211 117.154 100.182  1.00  0.00           C
ATOM   3646  O   ALA D 289      88.220 116.529  99.127  1.00  0.00           O
ATOM   3647  CB  ALA D 289      86.110 117.551 101.561  1.00  0.00           C
ATOM   3648  H   ALA D 289      87.902 117.326 103.325  1.00  0.00           H
ATOM   3649  HA  ALA D 289      87.051 115.673 101.179  1.00  0.00           H
ATOM   3650 1HB  ALA D 289      85.513 117.539 100.648  1.00  0.00           H
ATOM   3651 2HB  ALA D 289      85.522 117.145 102.384  1.00  0.00           H
ATOM   3652 3HB  ALA D 289      86.396 118.576 101.793  1.00  0.00           H
ATOM   3653  N   ARG D 290      89.053 118.173 100.432  1.00  0.00           N
ATOM   3654  CA  ARG D 290      90.099 118.603  99.541  1.00  0.00           C
ATOM   3655  C   ARG D 290      91.114 117.511  99.231  1.00  0.00           C
ATOM   3656  O   ARG D 290      91.480 117.315  98.084  1.00  0.00           O
ATOM   3657  CB  ARG D 290      90.822 119.800 100.139  1.00  0.00           C
ATOM   3658  CG  ARG D 290      89.982 121.061 100.258  1.00  0.00           C
ATOM   3659  CD  ARG D 290      89.345 121.420  98.965  1.00  0.00           C
ATOM   3660  NE  ARG D 290      88.609 122.671  99.052  1.00  0.00           N
ATOM   3661  CZ  ARG D 290      87.822 123.166  98.077  1.00  0.00           C
ATOM   3662  NH1 ARG D 290      87.679 122.505  96.949  1.00  0.00           N
ATOM   3663  NH2 ARG D 290      87.192 124.314  98.253  1.00  0.00           N
ATOM   3664  H   ARG D 290      88.926 118.656 101.310  1.00  0.00           H
ATOM   3665  HA  ARG D 290      89.647 118.897  98.594  1.00  0.00           H
ATOM   3666 1HB  ARG D 290      91.181 119.547 101.137  1.00  0.00           H
ATOM   3667 2HB  ARG D 290      91.693 120.039  99.530  1.00  0.00           H
ATOM   3668 1HG  ARG D 290      89.194 120.904 100.997  1.00  0.00           H
ATOM   3669 2HG  ARG D 290      90.614 121.891 100.572  1.00  0.00           H
ATOM   3670 1HD  ARG D 290      90.112 121.529  98.200  1.00  0.00           H
ATOM   3671 2HD  ARG D 290      88.649 120.635  98.672  1.00  0.00           H
ATOM   3672  HE  ARG D 290      88.693 123.208  99.906  1.00  0.00           H
ATOM   3673 1HH1 ARG D 290      88.160 121.626  96.814  1.00  0.00           H
ATOM   3674 2HH1 ARG D 290      87.088 122.876  96.219  1.00  0.00           H
ATOM   3675 1HH2 ARG D 290      87.302 124.823  99.121  1.00  0.00           H
ATOM   3676 2HH2 ARG D 290      86.603 124.685  97.523  1.00  0.00           H
ATOM   3677  N   MET D 291      91.575 116.699 100.198  1.00  0.00           N
ATOM   3678  CA  MET D 291      92.486 115.596  99.912  1.00  0.00           C
ATOM   3679  C   MET D 291      91.887 114.557  98.998  1.00  0.00           C
ATOM   3680  O   MET D 291      92.545 114.082  98.077  1.00  0.00           O
ATOM   3681  CB  MET D 291      93.043 114.888 101.165  1.00  0.00           C
ATOM   3682  CG  MET D 291      93.539 115.761 102.321  1.00  0.00           C
ATOM   3683  SD  MET D 291      94.934 116.863 102.049  1.00  0.00           S
ATOM   3684  CE  MET D 291      94.284 118.102 100.907  1.00  0.00           C
ATOM   3685  H   MET D 291      91.281 116.858 101.151  1.00  0.00           H
ATOM   3686  HA  MET D 291      93.361 115.995  99.399  1.00  0.00           H
ATOM   3687 1HB  MET D 291      92.276 114.239 101.586  1.00  0.00           H
ATOM   3688 2HB  MET D 291      93.886 114.256 100.882  1.00  0.00           H
ATOM   3689 1HG  MET D 291      92.732 116.406 102.662  1.00  0.00           H
ATOM   3690 2HG  MET D 291      93.842 115.125 103.153  1.00  0.00           H
ATOM   3691 1HE  MET D 291      95.064 118.828 100.676  1.00  0.00           H
ATOM   3692 2HE  MET D 291      93.957 117.614  99.988  1.00  0.00           H
ATOM   3693 3HE  MET D 291      93.437 118.613 101.367  1.00  0.00           H
ATOM   3694  N   ALA D 292      90.607 114.200  99.206  1.00  0.00           N
ATOM   3695  CA  ALA D 292      89.883 113.297  98.340  1.00  0.00           C
ATOM   3696  C   ALA D 292      89.773 113.821  96.911  1.00  0.00           C
ATOM   3697  O   ALA D 292      90.057 113.097  95.955  1.00  0.00           O
ATOM   3698  CB  ALA D 292      88.493 113.030  98.949  1.00  0.00           C
ATOM   3699  H   ALA D 292      90.140 114.591 100.011  1.00  0.00           H
ATOM   3700  HA  ALA D 292      90.434 112.357  98.293  1.00  0.00           H
ATOM   3701 1HB  ALA D 292      87.937 112.350  98.304  1.00  0.00           H
ATOM   3702 2HB  ALA D 292      88.607 112.582  99.936  1.00  0.00           H
ATOM   3703 3HB  ALA D 292      87.948 113.970  99.039  1.00  0.00           H
ATOM   3704  N   GLU D 293      89.445 115.123  96.753  1.00  0.00           N
ATOM   3705  CA  GLU D 293      89.430 115.810  95.476  1.00  0.00           C
ATOM   3706  C   GLU D 293      90.799 115.794  94.828  1.00  0.00           C
ATOM   3707  O   GLU D 293      90.960 115.292  93.719  1.00  0.00           O
ATOM   3708  CB  GLU D 293      88.956 117.254  95.654  1.00  0.00           C
ATOM   3709  CG  GLU D 293      87.479 117.394  95.997  1.00  0.00           C
ATOM   3710  CD  GLU D 293      87.071 118.817  96.256  1.00  0.00           C
ATOM   3711  OE1 GLU D 293      87.931 119.666  96.290  1.00  0.00           O
ATOM   3712  OE2 GLU D 293      85.897 119.058  96.419  1.00  0.00           O
ATOM   3713  H   GLU D 293      89.198 115.631  97.589  1.00  0.00           H
ATOM   3714  HA  GLU D 293      88.734 115.294  94.814  1.00  0.00           H
ATOM   3715 1HB  GLU D 293      89.531 117.730  96.450  1.00  0.00           H
ATOM   3716 2HB  GLU D 293      89.141 117.814  94.737  1.00  0.00           H
ATOM   3717 1HG  GLU D 293      86.887 117.003  95.171  1.00  0.00           H
ATOM   3718 2HG  GLU D 293      87.264 116.793  96.879  1.00  0.00           H
ATOM   3719  N   PHE D 294      91.845 116.200  95.557  1.00  0.00           N
ATOM   3720  CA  PHE D 294      93.211 116.319  95.095  1.00  0.00           C
ATOM   3721  C   PHE D 294      93.820 114.986  94.717  1.00  0.00           C
ATOM   3722  O   PHE D 294      94.555 114.860  93.740  1.00  0.00           O
ATOM   3723  CB  PHE D 294      94.110 117.044  96.131  1.00  0.00           C
ATOM   3724  CG  PHE D 294      93.607 118.424  96.514  1.00  0.00           C
ATOM   3725  CD1 PHE D 294      92.621 119.150  95.814  1.00  0.00           C
ATOM   3726  CD2 PHE D 294      94.105 118.988  97.692  1.00  0.00           C
ATOM   3727  CE1 PHE D 294      92.176 120.398  96.258  1.00  0.00           C
ATOM   3728  CE2 PHE D 294      93.619 120.203  98.174  1.00  0.00           C
ATOM   3729  CZ  PHE D 294      92.690 120.941  97.430  1.00  0.00           C
ATOM   3730  H   PHE D 294      91.626 116.439  96.514  1.00  0.00           H
ATOM   3731  HA  PHE D 294      93.221 116.946  94.202  1.00  0.00           H
ATOM   3732 1HB  PHE D 294      94.180 116.443  97.037  1.00  0.00           H
ATOM   3733 2HB  PHE D 294      95.117 117.148  95.730  1.00  0.00           H
ATOM   3734  HD1 PHE D 294      92.195 118.728  94.903  1.00  0.00           H
ATOM   3735  HD2 PHE D 294      94.827 118.419  98.278  1.00  0.00           H
ATOM   3736  HE1 PHE D 294      91.425 120.944  95.687  1.00  0.00           H
ATOM   3737  HE2 PHE D 294      93.967 120.577  99.137  1.00  0.00           H
ATOM   3738  HZ  PHE D 294      92.374 121.930  97.759  1.00  0.00           H
ATOM   3739  N   GLY D 295      93.484 113.920  95.459  1.00  0.00           N
ATOM   3740  CA  GLY D 295      93.899 112.575  95.118  1.00  0.00           C
ATOM   3741  C   GLY D 295      93.278 112.033  93.872  1.00  0.00           C
ATOM   3742  O   GLY D 295      93.965 111.432  93.049  1.00  0.00           O
ATOM   3743  H   GLY D 295      92.921 114.066  96.285  1.00  0.00           H
ATOM   3744 1HA  GLY D 295      94.981 112.550  94.993  1.00  0.00           H
ATOM   3745 2HA  GLY D 295      93.653 111.900  95.936  1.00  0.00           H
ATOM   3746  N   ARG D 296      91.968 112.270  93.658  1.00  0.00           N
ATOM   3747  CA  ARG D 296      91.341 111.929  92.398  1.00  0.00           C
ATOM   3748  C   ARG D 296      91.870 112.765  91.249  1.00  0.00           C
ATOM   3749  O   ARG D 296      92.167 112.241  90.177  1.00  0.00           O
ATOM   3750  CB  ARG D 296      89.834 112.108  92.493  1.00  0.00           C
ATOM   3751  CG  ARG D 296      89.067 111.764  91.226  1.00  0.00           C
ATOM   3752  CD  ARG D 296      89.207 110.329  90.872  1.00  0.00           C
ATOM   3753  NE  ARG D 296      88.439 109.984  89.686  1.00  0.00           N
ATOM   3754  CZ  ARG D 296      88.544 108.819  89.018  1.00  0.00           C
ATOM   3755  NH1 ARG D 296      89.387 107.899  89.431  1.00  0.00           N
ATOM   3756  NH2 ARG D 296      87.801 108.602  87.947  1.00  0.00           N
ATOM   3757  H   ARG D 296      91.410 112.691  94.387  1.00  0.00           H
ATOM   3758  HA  ARG D 296      91.556 110.883  92.176  1.00  0.00           H
ATOM   3759 1HB  ARG D 296      89.443 111.483  93.295  1.00  0.00           H
ATOM   3760 2HB  ARG D 296      89.606 113.145  92.745  1.00  0.00           H
ATOM   3761 1HG  ARG D 296      88.008 111.980  91.372  1.00  0.00           H
ATOM   3762 2HG  ARG D 296      89.449 112.361  90.397  1.00  0.00           H
ATOM   3763 1HD  ARG D 296      90.255 110.102  90.677  1.00  0.00           H
ATOM   3764 2HD  ARG D 296      88.850 109.714  91.698  1.00  0.00           H
ATOM   3765  HE  ARG D 296      87.781 110.668  89.338  1.00  0.00           H
ATOM   3766 1HH1 ARG D 296      89.955 108.065  90.249  1.00  0.00           H
ATOM   3767 2HH1 ARG D 296      89.465 107.025  88.930  1.00  0.00           H
ATOM   3768 1HH2 ARG D 296      87.152 109.310  87.629  1.00  0.00           H
ATOM   3769 2HH2 ARG D 296      87.879 107.729  87.447  1.00  0.00           H
ATOM   3770  N   HIS D 297      92.063 114.078  91.469  1.00  0.00           N
ATOM   3771  CA  HIS D 297      92.645 114.992  90.511  1.00  0.00           C
ATOM   3772  C   HIS D 297      93.988 114.512  90.040  1.00  0.00           C
ATOM   3773  O   HIS D 297      94.215 114.424  88.844  1.00  0.00           O
ATOM   3774  CB  HIS D 297      92.785 116.394  91.113  1.00  0.00           C
ATOM   3775  CG  HIS D 297      91.479 117.103  91.297  1.00  0.00           C
ATOM   3776  ND1 HIS D 297      91.354 118.246  92.056  1.00  0.00           N
ATOM   3777  CD2 HIS D 297      90.242 116.829  90.821  1.00  0.00           C
ATOM   3778  CE1 HIS D 297      90.095 118.648  92.040  1.00  0.00           C
ATOM   3779  NE2 HIS D 297      89.401 117.804  91.297  1.00  0.00           N
ATOM   3780  H   HIS D 297      91.774 114.431  92.371  1.00  0.00           H
ATOM   3781  HA  HIS D 297      91.999 115.063  89.637  1.00  0.00           H
ATOM   3782 1HB  HIS D 297      93.276 116.326  92.084  1.00  0.00           H
ATOM   3783 2HB  HIS D 297      93.417 117.005  90.468  1.00  0.00           H
ATOM   3784  HD1 HIS D 297      92.101 118.755  92.489  1.00  0.00           H
ATOM   3785  HD2 HIS D 297      89.852 116.035  90.184  1.00  0.00           H
ATOM   3786  HE1 HIS D 297      89.789 119.540  92.583  1.00  0.00           H
ATOM   3787  N   VAL D 298      94.891 114.129  90.960  1.00  0.00           N
ATOM   3788  CA  VAL D 298      96.159 113.507  90.623  1.00  0.00           C
ATOM   3789  C   VAL D 298      96.003 112.207  89.870  1.00  0.00           C
ATOM   3790  O   VAL D 298      96.660 112.019  88.853  1.00  0.00           O
ATOM   3791  CB  VAL D 298      96.969 113.243  91.907  1.00  0.00           C
ATOM   3792  CG1 VAL D 298      98.133 112.310  91.617  1.00  0.00           C
ATOM   3793  CG2 VAL D 298      97.463 114.560  92.486  1.00  0.00           C
ATOM   3794  H   VAL D 298      94.663 114.286  91.932  1.00  0.00           H
ATOM   3795  HA  VAL D 298      96.720 114.191  89.984  1.00  0.00           H
ATOM   3796  HB  VAL D 298      96.328 112.744  92.634  1.00  0.00           H
ATOM   3797 1HG1 VAL D 298      98.695 112.133  92.536  1.00  0.00           H
ATOM   3798 2HG1 VAL D 298      97.754 111.361  91.238  1.00  0.00           H
ATOM   3799 3HG1 VAL D 298      98.789 112.763  90.874  1.00  0.00           H
ATOM   3800 1HG2 VAL D 298      98.035 114.366  93.394  1.00  0.00           H
ATOM   3801 2HG2 VAL D 298      98.100 115.062  91.757  1.00  0.00           H
ATOM   3802 3HG2 VAL D 298      96.611 115.196  92.724  1.00  0.00           H
ATOM   3803  N   GLU D 299      95.112 111.296  90.315  1.00  0.00           N
ATOM   3804  CA  GLU D 299      94.860 110.003  89.691  1.00  0.00           C
ATOM   3805  C   GLU D 299      94.512 110.166  88.202  1.00  0.00           C
ATOM   3806  O   GLU D 299      95.039 109.478  87.331  1.00  0.00           O
ATOM   3807  CB  GLU D 299      93.727 109.277  90.419  1.00  0.00           C
ATOM   3808  CG  GLU D 299      93.426 107.885  89.882  1.00  0.00           C
ATOM   3809  CD  GLU D 299      92.343 107.182  90.652  1.00  0.00           C
ATOM   3810  OE1 GLU D 299      91.511 107.850  91.215  1.00  0.00           O
ATOM   3811  OE2 GLU D 299      92.349 105.972  90.678  1.00  0.00           O
ATOM   3812  H   GLU D 299      94.593 111.552  91.143  1.00  0.00           H
ATOM   3813  HA  GLU D 299      95.766 109.402  89.763  1.00  0.00           H
ATOM   3814 1HB  GLU D 299      93.977 109.179  91.476  1.00  0.00           H
ATOM   3815 2HB  GLU D 299      92.813 109.866  90.351  1.00  0.00           H
ATOM   3816 1HG  GLU D 299      93.119 107.967  88.839  1.00  0.00           H
ATOM   3817 2HG  GLU D 299      94.337 107.287  89.917  1.00  0.00           H
ATOM   3818  N   GLU D 300      93.673 111.166  87.863  1.00  0.00           N
ATOM   3819  CA  GLU D 300      93.409 111.576  86.496  1.00  0.00           C
ATOM   3820  C   GLU D 300      94.510 112.382  85.832  1.00  0.00           C
ATOM   3821  O   GLU D 300      94.851 112.131  84.681  1.00  0.00           O
ATOM   3822  CB  GLU D 300      92.112 112.388  86.458  1.00  0.00           C
ATOM   3823  CG  GLU D 300      90.856 111.582  86.761  1.00  0.00           C
ATOM   3824  CD  GLU D 300      90.595 110.504  85.747  1.00  0.00           C
ATOM   3825  OE1 GLU D 300      91.273 110.476  84.748  1.00  0.00           O
ATOM   3826  OE2 GLU D 300      89.716 109.705  85.972  1.00  0.00           O
ATOM   3827  H   GLU D 300      93.209 111.648  88.620  1.00  0.00           H
ATOM   3828  HA  GLU D 300      93.292 110.682  85.883  1.00  0.00           H
ATOM   3829 1HB  GLU D 300      92.170 113.202  87.182  1.00  0.00           H
ATOM   3830 2HB  GLU D 300      91.992 112.836  85.472  1.00  0.00           H
ATOM   3831 1HG  GLU D 300      90.960 111.124  87.743  1.00  0.00           H
ATOM   3832 2HG  GLU D 300      90.003 112.258  86.794  1.00  0.00           H
ATOM   3833  N   LEU D 301      95.123 113.359  86.525  1.00  0.00           N
ATOM   3834  CA  LEU D 301      96.196 114.201  86.020  1.00  0.00           C
ATOM   3835  C   LEU D 301      97.378 113.387  85.588  1.00  0.00           C
ATOM   3836  O   LEU D 301      97.975 113.656  84.553  1.00  0.00           O
ATOM   3837  CB  LEU D 301      96.636 115.206  87.092  1.00  0.00           C
ATOM   3838  CG  LEU D 301      95.691 116.393  87.318  1.00  0.00           C
ATOM   3839  CD1 LEU D 301      96.048 117.085  88.626  1.00  0.00           C
ATOM   3840  CD2 LEU D 301      95.795 117.356  86.144  1.00  0.00           C
ATOM   3841  H   LEU D 301      94.793 113.497  87.469  1.00  0.00           H
ATOM   3842  HA  LEU D 301      95.826 114.752  85.156  1.00  0.00           H
ATOM   3843 1HB  LEU D 301      96.738 114.680  88.040  1.00  0.00           H
ATOM   3844 2HB  LEU D 301      97.610 115.606  86.815  1.00  0.00           H
ATOM   3845  HG  LEU D 301      94.665 116.033  87.402  1.00  0.00           H
ATOM   3846 1HD1 LEU D 301      95.377 117.930  88.786  1.00  0.00           H
ATOM   3847 2HD1 LEU D 301      95.946 116.380  89.451  1.00  0.00           H
ATOM   3848 3HD1 LEU D 301      97.076 117.444  88.579  1.00  0.00           H
ATOM   3849 1HD2 LEU D 301      95.122 118.199  86.305  1.00  0.00           H
ATOM   3850 2HD2 LEU D 301      96.820 117.718  86.060  1.00  0.00           H
ATOM   3851 3HD2 LEU D 301      95.516 116.839  85.225  1.00  0.00           H
ATOM   3852  N   VAL D 302      97.720 112.333  86.336  1.00  0.00           N
ATOM   3853  CA  VAL D 302      98.719 111.365  85.957  1.00  0.00           C
ATOM   3854  C   VAL D 302      98.385 110.684  84.662  1.00  0.00           C
ATOM   3855  O   VAL D 302      99.219 110.632  83.770  1.00  0.00           O
ATOM   3856  CB  VAL D 302      98.869 110.300  87.060  1.00  0.00           C
ATOM   3857  CG1 VAL D 302      99.661 109.107  86.544  1.00  0.00           C
ATOM   3858  CG2 VAL D 302      99.546 110.909  88.278  1.00  0.00           C
ATOM   3859  H   VAL D 302      97.238 112.223  87.217  1.00  0.00           H
ATOM   3860  HA  VAL D 302      99.671 111.882  85.833  1.00  0.00           H
ATOM   3861  HB  VAL D 302      97.881 109.934  87.336  1.00  0.00           H
ATOM   3862 1HG1 VAL D 302      99.757 108.364  87.336  1.00  0.00           H
ATOM   3863 2HG1 VAL D 302      99.139 108.665  85.695  1.00  0.00           H
ATOM   3864 3HG1 VAL D 302     100.651 109.435  86.232  1.00  0.00           H
ATOM   3865 1HG2 VAL D 302      99.649 110.150  89.054  1.00  0.00           H
ATOM   3866 2HG2 VAL D 302     100.533 111.280  88.000  1.00  0.00           H
ATOM   3867 3HG2 VAL D 302      98.942 111.735  88.655  1.00  0.00           H
ATOM   3868  N   ALA D 303      97.143 110.204  84.504  1.00  0.00           N
ATOM   3869  CA  ALA D 303      96.679 109.577  83.291  1.00  0.00           C
ATOM   3870  C   ALA D 303      96.668 110.521  82.093  1.00  0.00           C
ATOM   3871  O   ALA D 303      97.085 110.172  80.986  1.00  0.00           O
ATOM   3872  CB  ALA D 303      95.279 109.018  83.557  1.00  0.00           C
ATOM   3873  H   ALA D 303      96.510 110.292  85.286  1.00  0.00           H
ATOM   3874  HA  ALA D 303      97.368 108.770  83.042  1.00  0.00           H
ATOM   3875 1HB  ALA D 303      94.902 108.537  82.654  1.00  0.00           H
ATOM   3876 2HB  ALA D 303      95.326 108.286  84.364  1.00  0.00           H
ATOM   3877 3HB  ALA D 303      94.611 109.828  83.841  1.00  0.00           H
ATOM   3878  N   GLU D 304      96.248 111.783  82.305  1.00  0.00           N
ATOM   3879  CA  GLU D 304      96.409 112.860  81.347  1.00  0.00           C
ATOM   3880  C   GLU D 304      97.856 113.080  80.946  1.00  0.00           C
ATOM   3881  O   GLU D 304      98.210 113.030  79.769  1.00  0.00           O
ATOM   3882  CB  GLU D 304      95.834 114.157  81.920  1.00  0.00           C
ATOM   3883  CG  GLU D 304      95.938 115.356  80.988  1.00  0.00           C
ATOM   3884  CD  GLU D 304      95.056 115.234  79.776  1.00  0.00           C
ATOM   3885  OE1 GLU D 304      94.114 114.480  79.825  1.00  0.00           O
ATOM   3886  OE2 GLU D 304      95.324 115.895  78.802  1.00  0.00           O
ATOM   3887  H   GLU D 304      95.797 111.973  83.188  1.00  0.00           H
ATOM   3888  HA  GLU D 304      95.861 112.601  80.440  1.00  0.00           H
ATOM   3889 1HB  GLU D 304      94.781 114.013  82.163  1.00  0.00           H
ATOM   3890 2HB  GLU D 304      96.352 114.407  82.846  1.00  0.00           H
ATOM   3891 1HG  GLU D 304      95.659 116.255  81.536  1.00  0.00           H
ATOM   3892 2HG  GLU D 304      96.973 115.465  80.667  1.00  0.00           H
ATOM   3893  N   ILE D 305      98.773 113.226  81.924  1.00  0.00           N
ATOM   3894  CA  ILE D 305     100.190 113.349  81.651  1.00  0.00           C
ATOM   3895  C   ILE D 305     100.730 112.124  80.975  1.00  0.00           C
ATOM   3896  O   ILE D 305     101.455 112.275  80.015  1.00  0.00           O
ATOM   3897  CB  ILE D 305     101.027 113.716  82.863  1.00  0.00           C
ATOM   3898  CG1 ILE D 305     100.653 115.121  83.358  1.00  0.00           C
ATOM   3899  CG2 ILE D 305     102.533 113.605  82.566  1.00  0.00           C
ATOM   3900  CD1 ILE D 305     101.236 115.419  84.729  1.00  0.00           C
ATOM   3901  H   ILE D 305      98.452 113.248  82.881  1.00  0.00           H
ATOM   3902  HA  ILE D 305     100.340 114.197  80.984  1.00  0.00           H
ATOM   3903  HB  ILE D 305     100.788 113.045  83.687  1.00  0.00           H
ATOM   3904 1HG1 ILE D 305     101.013 115.864  82.648  1.00  0.00           H
ATOM   3905 2HG1 ILE D 305      99.568 115.214  83.405  1.00  0.00           H
ATOM   3906 1HG2 ILE D 305     103.101 113.877  83.456  1.00  0.00           H
ATOM   3907 2HG2 ILE D 305     102.773 112.582  82.281  1.00  0.00           H
ATOM   3908 3HG2 ILE D 305     102.794 114.281  81.750  1.00  0.00           H
ATOM   3909 1HD1 ILE D 305     100.944 116.424  85.038  1.00  0.00           H
ATOM   3910 2HD1 ILE D 305     100.858 114.694  85.450  1.00  0.00           H
ATOM   3911 3HD1 ILE D 305     102.321 115.354  84.684  1.00  0.00           H
ATOM   3912  N   GLU D 306     100.357 110.898  81.369  1.00  0.00           N
ATOM   3913  CA  GLU D 306     100.798 109.645  80.792  1.00  0.00           C
ATOM   3914  C   GLU D 306     100.493 109.537  79.309  1.00  0.00           C
ATOM   3915  O   GLU D 306     101.351 109.153  78.508  1.00  0.00           O
ATOM   3916  CB  GLU D 306     100.148 108.475  81.533  1.00  0.00           C
ATOM   3917  CG  GLU D 306     100.591 107.101  81.051  1.00  0.00           C
ATOM   3918  CD  GLU D 306      99.980 105.977  81.843  1.00  0.00           C
ATOM   3919  OE1 GLU D 306      99.247 106.253  82.762  1.00  0.00           O
ATOM   3920  OE2 GLU D 306     100.248 104.842  81.529  1.00  0.00           O
ATOM   3921  H   GLU D 306      99.708 110.882  82.143  1.00  0.00           H
ATOM   3922  HA  GLU D 306     101.881 109.576  80.901  1.00  0.00           H
ATOM   3923 1HB  GLU D 306     100.377 108.545  82.597  1.00  0.00           H
ATOM   3924 2HB  GLU D 306      99.065 108.533  81.428  1.00  0.00           H
ATOM   3925 1HG  GLU D 306     100.309 106.987  80.004  1.00  0.00           H
ATOM   3926 2HG  GLU D 306     101.676 107.036  81.115  1.00  0.00           H
ATOM   3927  N   SER D 307      99.294 109.993  78.881  1.00  0.00           N
ATOM   3928  CA  SER D 307      98.999 110.230  77.472  1.00  0.00           C
ATOM   3929  C   SER D 307      99.977 111.196  76.823  1.00  0.00           C
ATOM   3930  O   SER D 307     100.531 110.932  75.759  1.00  0.00           O
ATOM   3931  CB  SER D 307      97.588 110.767  77.327  1.00  0.00           C
ATOM   3932  OG  SER D 307      96.644 109.807  77.711  1.00  0.00           O
ATOM   3933  H   SER D 307      98.579 110.175  79.570  1.00  0.00           H
ATOM   3934  HA  SER D 307      99.074 109.281  76.938  1.00  0.00           H
ATOM   3935 1HB  SER D 307      97.474 111.661  77.941  1.00  0.00           H
ATOM   3936 2HB  SER D 307      97.415 111.059  76.291  1.00  0.00           H
ATOM   3937  HG  SER D 307      96.614 109.834  78.670  1.00  0.00           H
ATOM   3938  N   LEU D 308     100.262 112.341  77.457  1.00  0.00           N
ATOM   3939  CA  LEU D 308     101.303 113.251  77.016  1.00  0.00           C
ATOM   3940  C   LEU D 308     102.704 112.670  77.046  1.00  0.00           C
ATOM   3941  O   LEU D 308     103.455 112.940  76.124  1.00  0.00           O
ATOM   3942  CB  LEU D 308     101.273 114.637  77.707  1.00  0.00           C
ATOM   3943  CG  LEU D 308     100.161 115.596  77.217  1.00  0.00           C
ATOM   3944  CD1 LEU D 308     100.039 115.625  75.691  1.00  0.00           C
ATOM   3945  CD2 LEU D 308      98.791 115.331  77.836  1.00  0.00           C
ATOM   3946  H   LEU D 308      99.723 112.574  78.279  1.00  0.00           H
ATOM   3947  HA  LEU D 308     101.108 113.524  75.980  1.00  0.00           H
ATOM   3948 1HB  LEU D 308     101.138 114.489  78.777  1.00  0.00           H
ATOM   3949 2HB  LEU D 308     102.232 115.127  77.546  1.00  0.00           H
ATOM   3950  HG  LEU D 308     100.434 116.623  77.464  1.00  0.00           H
ATOM   3951 1HD1 LEU D 308      99.246 116.315  75.404  1.00  0.00           H
ATOM   3952 2HD1 LEU D 308     100.982 115.958  75.257  1.00  0.00           H
ATOM   3953 3HD1 LEU D 308      99.803 114.626  75.326  1.00  0.00           H
ATOM   3954 1HD2 LEU D 308      98.069 116.047  77.440  1.00  0.00           H
ATOM   3955 2HD2 LEU D 308      98.470 114.320  77.590  1.00  0.00           H
ATOM   3956 3HD2 LEU D 308      98.853 115.440  78.919  1.00  0.00           H
ATOM   3957  N   VAL D 309     103.096 111.823  78.024  1.00  0.00           N
ATOM   3958  CA  VAL D 309     104.360 111.112  78.082  1.00  0.00           C
ATOM   3959  C   VAL D 309     104.525 110.368  76.772  1.00  0.00           C
ATOM   3960  O   VAL D 309     105.484 110.655  76.088  1.00  0.00           O
ATOM   3961  CB  VAL D 309     104.538 110.183  79.296  1.00  0.00           C
ATOM   3962  CG1 VAL D 309     105.979 109.667  79.391  1.00  0.00           C
ATOM   3963  CG2 VAL D 309     104.283 110.891  80.635  1.00  0.00           C
ATOM   3964  H   VAL D 309     102.425 111.695  78.768  1.00  0.00           H
ATOM   3965  HA  VAL D 309     105.161 111.841  78.221  1.00  0.00           H
ATOM   3966  HB  VAL D 309     103.834 109.356  79.214  1.00  0.00           H
ATOM   3967 1HG1 VAL D 309     106.074 109.013  80.259  1.00  0.00           H
ATOM   3968 2HG1 VAL D 309     106.225 109.109  78.488  1.00  0.00           H
ATOM   3969 3HG1 VAL D 309     106.661 110.510  79.497  1.00  0.00           H
ATOM   3970 1HG2 VAL D 309     104.422 110.184  81.453  1.00  0.00           H
ATOM   3971 2HG2 VAL D 309     104.982 111.720  80.748  1.00  0.00           H
ATOM   3972 3HG2 VAL D 309     103.261 111.272  80.656  1.00  0.00           H
ATOM   3973  N   THR D 310     103.548 109.538  76.305  1.00  0.00           N
ATOM   3974  CA  THR D 310     103.637 108.865  74.984  1.00  0.00           C
ATOM   3975  C   THR D 310     103.744 109.795  73.800  1.00  0.00           C
ATOM   3976  O   THR D 310     104.631 109.690  72.953  1.00  0.00           O
ATOM   3977  CB  THR D 310     102.421 107.947  74.759  1.00  0.00           C
ATOM   3978  OG1 THR D 310     102.402 106.921  75.761  1.00  0.00           O
ATOM   3979  CG2 THR D 310     102.486 107.305  73.382  1.00  0.00           C
ATOM   3980  H   THR D 310     102.736 109.381  76.884  1.00  0.00           H
ATOM   3981  HA  THR D 310     104.540 108.255  74.967  1.00  0.00           H
ATOM   3982  HB  THR D 310     101.505 108.531  74.839  1.00  0.00           H
ATOM   3983  HG1 THR D 310     102.036 107.276  76.574  1.00  0.00           H
ATOM   3984 1HG2 THR D 310     101.619 106.660  73.241  1.00  0.00           H
ATOM   3985 2HG2 THR D 310     102.490 108.082  72.618  1.00  0.00           H
ATOM   3986 3HG2 THR D 310     103.396 106.712  73.300  1.00  0.00           H
ATOM   3987  N   ARG D 311     102.918 110.823  73.773  1.00  0.00           N
ATOM   3988  CA  ARG D 311     102.856 111.770  72.692  1.00  0.00           C
ATOM   3989  C   ARG D 311     104.068 112.686  72.640  1.00  0.00           C
ATOM   3990  O   ARG D 311     104.402 113.259  71.612  1.00  0.00           O
ATOM   3991  CB  ARG D 311     101.557 112.545  72.923  1.00  0.00           C
ATOM   3992  CG  ARG D 311     100.313 111.684  72.667  1.00  0.00           C
ATOM   3993  CD  ARG D 311      99.072 112.310  73.275  1.00  0.00           C
ATOM   3994  NE  ARG D 311      97.958 111.368  72.995  1.00  0.00           N
ATOM   3995  CZ  ARG D 311      96.725 111.528  73.490  1.00  0.00           C
ATOM   3996  NH1 ARG D 311      95.794 110.622  73.211  1.00  0.00           N
ATOM   3997  NH2 ARG D 311      96.424 112.564  74.268  1.00  0.00           N
ATOM   3998  H   ARG D 311     102.299 110.938  74.563  1.00  0.00           H
ATOM   3999  HA  ARG D 311     102.822 111.220  71.751  1.00  0.00           H
ATOM   4000 1HB  ARG D 311     101.529 112.912  73.948  1.00  0.00           H
ATOM   4001 2HB  ARG D 311     101.529 113.412  72.263  1.00  0.00           H
ATOM   4002 1HG  ARG D 311     100.157 111.580  71.594  1.00  0.00           H
ATOM   4003 2HG  ARG D 311     100.455 110.698  73.111  1.00  0.00           H
ATOM   4004 1HD  ARG D 311      99.217 112.439  74.348  1.00  0.00           H
ATOM   4005 2HD  ARG D 311      98.891 113.280  72.815  1.00  0.00           H
ATOM   4006  HE  ARG D 311      98.153 110.574  72.401  1.00  0.00           H
ATOM   4007 1HH1 ARG D 311      96.020 109.827  72.632  1.00  0.00           H
ATOM   4008 2HH1 ARG D 311      94.859 110.729  73.578  1.00  0.00           H
ATOM   4009 1HH2 ARG D 311      97.133 113.249  74.496  1.00  0.00           H
ATOM   4010 2HH2 ARG D 311      95.489 112.668  74.633  1.00  0.00           H
ATOM   4011  N   LEU D 312     104.787 112.799  73.762  1.00  0.00           N
ATOM   4012  CA  LEU D 312     106.046 113.474  73.893  1.00  0.00           C
ATOM   4013  C   LEU D 312     107.175 112.481  73.979  1.00  0.00           C
ATOM   4014  O   LEU D 312     108.309 112.886  74.165  1.00  0.00           O
ATOM   4015  CB  LEU D 312     106.041 114.369  75.139  1.00  0.00           C
ATOM   4016  CG  LEU D 312     104.997 115.494  75.146  1.00  0.00           C
ATOM   4017  CD1 LEU D 312     104.927 116.115  76.534  1.00  0.00           C
ATOM   4018  CD2 LEU D 312     105.365 116.535  74.099  1.00  0.00           C
ATOM   4019  H   LEU D 312     104.379 112.356  74.574  1.00  0.00           H
ATOM   4020  HA  LEU D 312     106.196 114.098  73.013  1.00  0.00           H
ATOM   4021 1HB  LEU D 312     105.861 113.747  76.013  1.00  0.00           H
ATOM   4022 2HB  LEU D 312     107.023 114.829  75.240  1.00  0.00           H
ATOM   4023  HG  LEU D 312     104.014 115.080  74.917  1.00  0.00           H
ATOM   4024 1HD1 LEU D 312     104.185 116.913  76.539  1.00  0.00           H
ATOM   4025 2HD1 LEU D 312     104.643 115.353  77.260  1.00  0.00           H
ATOM   4026 3HD1 LEU D 312     105.902 116.524  76.799  1.00  0.00           H
ATOM   4027 1HD2 LEU D 312     104.623 117.333  74.103  1.00  0.00           H
ATOM   4028 2HD2 LEU D 312     106.346 116.951  74.329  1.00  0.00           H
ATOM   4029 3HD2 LEU D 312     105.389 116.067  73.114  1.00  0.00           H
ATOM   4030  N   HIS D 313     107.008 111.160  73.816  1.00  0.00           N
ATOM   4031  CA  HIS D 313     108.125 110.216  73.907  1.00  0.00           C
ATOM   4032  C   HIS D 313     109.117 110.486  72.787  1.00  0.00           C
ATOM   4033  O   HIS D 313     110.330 110.419  72.950  1.00  0.00           O
ATOM   4034  CB  HIS D 313     107.682 108.747  73.773  1.00  0.00           C
ATOM   4035  CG  HIS D 313     106.977 108.055  74.895  1.00  0.00           C
ATOM   4036  ND1 HIS D 313     106.333 106.855  74.658  1.00  0.00           N
ATOM   4037  CD2 HIS D 313     106.797 108.422  76.182  1.00  0.00           C
ATOM   4038  CE1 HIS D 313     105.758 106.530  75.792  1.00  0.00           C
ATOM   4039  NE2 HIS D 313     105.990 107.455  76.754  1.00  0.00           N
ATOM   4040  H   HIS D 313     106.082 110.809  73.625  1.00  0.00           H
ATOM   4041  HA  HIS D 313     108.633 110.345  74.862  1.00  0.00           H
ATOM   4042 1HB  HIS D 313     107.006 108.647  72.924  1.00  0.00           H
ATOM   4043 2HB  HIS D 313     108.552 108.122  73.573  1.00  0.00           H
ATOM   4044  HD2 HIS D 313     107.179 109.317  76.671  1.00  0.00           H
ATOM   4045  HE1 HIS D 313     105.164 105.636  75.971  1.00  0.00           H
ATOM   4046  HE2 HIS D 313     105.634 107.426  77.699  1.00  0.00           H
ATOM   4047  N   VAL D 314     108.567 110.915  71.642  1.00  0.00           N
ATOM   4048  CA  VAL D 314     109.205 111.453  70.467  1.00  0.00           C
ATOM   4049  C   VAL D 314     110.252 112.523  70.754  1.00  0.00           C
ATOM   4050  O   VAL D 314     111.333 112.536  70.169  1.00  0.00           O
ATOM   4051  CB  VAL D 314     108.117 111.990  69.549  1.00  0.00           C
ATOM   4052  CG1 VAL D 314     107.147 110.878  69.177  1.00  0.00           C
ATOM   4053  CG2 VAL D 314     107.268 113.101  70.169  1.00  0.00           C
ATOM   4054  H   VAL D 314     107.561 110.827  71.659  1.00  0.00           H
ATOM   4055  HA  VAL D 314     109.722 110.643  69.952  1.00  0.00           H
ATOM   4056  HB  VAL D 314     108.582 112.398  68.651  1.00  0.00           H
ATOM   4057 1HG1 VAL D 314     106.374 111.275  68.519  1.00  0.00           H
ATOM   4058 2HG1 VAL D 314     107.686 110.082  68.663  1.00  0.00           H
ATOM   4059 3HG1 VAL D 314     106.685 110.480  70.081  1.00  0.00           H
ATOM   4060 1HG2 VAL D 314     106.518 113.428  69.451  1.00  0.00           H
ATOM   4061 2HG2 VAL D 314     106.774 112.723  71.065  1.00  0.00           H
ATOM   4062 3HG2 VAL D 314     107.908 113.942  70.435  1.00  0.00           H
ATOM   4063  N   THR D 315     109.969 113.385  71.737  1.00  0.00           N
ATOM   4064  CA  THR D 315     110.791 114.430  72.318  1.00  0.00           C
ATOM   4065  C   THR D 315     112.075 113.914  72.932  1.00  0.00           C
ATOM   4066  O   THR D 315     113.100 114.581  72.928  1.00  0.00           O
ATOM   4067  CB  THR D 315     109.973 115.130  73.384  1.00  0.00           C
ATOM   4068  OG1 THR D 315     108.685 115.513  72.912  1.00  0.00           O
ATOM   4069  CG2 THR D 315     110.580 116.389  73.896  1.00  0.00           C
ATOM   4070  H   THR D 315     109.033 113.242  72.089  1.00  0.00           H
ATOM   4071  HA  THR D 315     111.080 115.122  71.528  1.00  0.00           H
ATOM   4072  HB  THR D 315     109.843 114.467  74.238  1.00  0.00           H
ATOM   4073  HG1 THR D 315     108.588 115.244  71.995  1.00  0.00           H
ATOM   4074 1HG2 THR D 315     109.929 116.824  74.655  1.00  0.00           H
ATOM   4075 2HG2 THR D 315     111.554 116.171  74.334  1.00  0.00           H
ATOM   4076 3HG2 THR D 315     110.702 117.094  73.076  1.00  0.00           H
ATOM   4077  N   TRP D 316     112.087 112.670  73.438  1.00  0.00           N
ATOM   4078  CA  TRP D 316     113.273 112.038  73.994  1.00  0.00           C
ATOM   4079  C   TRP D 316     113.975 111.216  72.922  1.00  0.00           C
ATOM   4080  O   TRP D 316     114.782 110.339  73.230  1.00  0.00           O
ATOM   4081  CB  TRP D 316     112.903 111.144  75.179  1.00  0.00           C
ATOM   4082  CG  TRP D 316     112.373 111.902  76.359  1.00  0.00           C
ATOM   4083  CD1 TRP D 316     111.205 112.600  76.421  1.00  0.00           C
ATOM   4084  CD2 TRP D 316     112.995 112.043  77.659  1.00  0.00           C
ATOM   4085  NE1 TRP D 316     111.056 113.163  77.663  1.00  0.00           N
ATOM   4086  CE2 TRP D 316     112.141 112.832  78.434  1.00  0.00           C
ATOM   4087  CE3 TRP D 316     114.187 111.569  78.218  1.00  0.00           C
ATOM   4088  CZ2 TRP D 316     112.441 113.165  79.746  1.00  0.00           C
ATOM   4089  CZ3 TRP D 316     114.487 111.902  79.535  1.00  0.00           C
ATOM   4090  CH2 TRP D 316     113.635 112.678  80.278  1.00  0.00           C
ATOM   4091  H   TRP D 316     111.217 112.158  73.424  1.00  0.00           H
ATOM   4092  HA  TRP D 316     113.948 112.817  74.346  1.00  0.00           H
ATOM   4093 1HB  TRP D 316     112.148 110.422  74.869  1.00  0.00           H
ATOM   4094 2HB  TRP D 316     113.781 110.582  75.499  1.00  0.00           H
ATOM   4095  HD1 TRP D 316     110.492 112.697  75.603  1.00  0.00           H
ATOM   4096  HE1 TRP D 316     110.276 113.731  77.963  1.00  0.00           H
ATOM   4097  HE3 TRP D 316     114.867 110.950  77.633  1.00  0.00           H
ATOM   4098  HZ2 TRP D 316     111.777 113.781  80.354  1.00  0.00           H
ATOM   4099  HZ3 TRP D 316     115.418 111.530  79.963  1.00  0.00           H
ATOM   4100  HH2 TRP D 316     113.901 112.921  81.308  1.00  0.00           H
ATOM   4101  N   THR D 317     113.674 111.501  71.638  1.00  0.00           N
ATOM   4102  CA  THR D 317     114.301 110.901  70.468  1.00  0.00           C
ATOM   4103  C   THR D 317     113.639 109.577  70.121  1.00  0.00           C
ATOM   4104  O   THR D 317     114.260 108.528  69.971  1.00  0.00           O
ATOM   4105  CB  THR D 317     115.822 110.838  70.522  1.00  0.00           C
ATOM   4106  OG1 THR D 317     116.339 112.119  70.858  1.00  0.00           O
ATOM   4107  CG2 THR D 317     116.447 110.480  69.171  1.00  0.00           C
ATOM   4108  H   THR D 317     112.951 112.193  71.508  1.00  0.00           H
ATOM   4109  HA  THR D 317     114.174 111.577  69.622  1.00  0.00           H
ATOM   4110  HB  THR D 317     116.129 110.084  71.246  1.00  0.00           H
ATOM   4111  HG1 THR D 317     115.614 112.737  70.976  1.00  0.00           H
ATOM   4112 1HG2 THR D 317     117.532 110.449  69.270  1.00  0.00           H
ATOM   4113 2HG2 THR D 317     116.084 109.504  68.849  1.00  0.00           H
ATOM   4114 3HG2 THR D 317     116.171 111.232  68.433  1.00  0.00           H
ATOM   4115  N   GLY D 318     112.301 109.618  69.955  1.00  0.00           N
ATOM   4116  CA  GLY D 318     111.467 108.465  69.604  1.00  0.00           C
ATOM   4117  C   GLY D 318     110.953 107.617  70.750  1.00  0.00           C
ATOM   4118  O   GLY D 318     111.567 107.499  71.802  1.00  0.00           O
ATOM   4119  H   GLY D 318     111.864 110.518  70.087  1.00  0.00           H
ATOM   4120 1HA  GLY D 318     110.592 108.806  69.048  1.00  0.00           H
ATOM   4121 2HA  GLY D 318     112.025 107.799  68.947  1.00  0.00           H
ATOM   4122  N   GLU D 319     109.797 106.951  70.548  1.00  0.00           N
ATOM   4123  CA  GLU D 319     109.102 106.121  71.531  1.00  0.00           C
ATOM   4124  C   GLU D 319     109.712 104.746  71.749  1.00  0.00           C
ATOM   4125  O   GLU D 319     109.376 104.020  72.680  1.00  0.00           O
ATOM   4126  CB  GLU D 319     107.640 105.952  71.113  1.00  0.00           C
ATOM   4127  CG  GLU D 319     107.434 105.089  69.876  1.00  0.00           C
ATOM   4128  CD  GLU D 319     107.582 105.860  68.594  1.00  0.00           C
ATOM   4129  OE1 GLU D 319     108.137 106.932  68.627  1.00  0.00           O
ATOM   4130  OE2 GLU D 319     107.139 105.376  67.578  1.00  0.00           O
ATOM   4131  H   GLU D 319     109.402 107.054  69.625  1.00  0.00           H
ATOM   4132  HA  GLU D 319     109.140 106.623  72.498  1.00  0.00           H
ATOM   4133 1HB  GLU D 319     107.077 105.503  71.931  1.00  0.00           H
ATOM   4134 2HB  GLU D 319     107.203 106.932  70.914  1.00  0.00           H
ATOM   4135 1HG  GLU D 319     108.163 104.280  69.885  1.00  0.00           H
ATOM   4136 2HG  GLU D 319     106.441 104.646  69.915  1.00  0.00           H
ATOM   4137  N   GLY D 320     110.637 104.327  70.868  1.00  0.00           N
ATOM   4138  CA  GLY D 320     111.366 103.072  71.014  1.00  0.00           C
ATOM   4139  C   GLY D 320     112.723 103.265  71.625  1.00  0.00           C
ATOM   4140  O   GLY D 320     113.545 102.353  71.635  1.00  0.00           O
ATOM   4141  H   GLY D 320     110.829 104.917  70.071  1.00  0.00           H
ATOM   4142 1HA  GLY D 320     110.789 102.387  71.637  1.00  0.00           H
ATOM   4143 2HA  GLY D 320     111.478 102.601  70.039  1.00  0.00           H
ATOM   4144  N   ALA D 321     113.021 104.475  72.121  1.00  0.00           N
ATOM   4145  CA  ALA D 321     114.314 104.797  72.668  1.00  0.00           C
ATOM   4146  C   ALA D 321     114.390 104.609  74.173  1.00  0.00           C
ATOM   4147  O   ALA D 321     113.467 104.893  74.933  1.00  0.00           O
ATOM   4148  CB  ALA D 321     114.681 106.248  72.324  1.00  0.00           C
ATOM   4149  H   ALA D 321     112.302 105.185  72.106  1.00  0.00           H
ATOM   4150  HA  ALA D 321     115.045 104.117  72.233  1.00  0.00           H
ATOM   4151 1HB  ALA D 321     115.660 106.484  72.741  1.00  0.00           H
ATOM   4152 2HB  ALA D 321     114.710 106.368  71.240  1.00  0.00           H
ATOM   4153 3HB  ALA D 321     113.936 106.921  72.744  1.00  0.00           H
ATOM   4154  N   ALA D 322     115.553 104.143  74.666  1.00  0.00           N
ATOM   4155  CA  ALA D 322     115.783 103.930  76.078  1.00  0.00           C
ATOM   4156  C   ALA D 322     115.691 105.195  76.920  1.00  0.00           C
ATOM   4157  O   ALA D 322     115.189 105.151  78.038  1.00  0.00           O
ATOM   4158  CB  ALA D 322     117.132 103.233  76.298  1.00  0.00           C
ATOM   4159  H   ALA D 322     116.292 103.937  74.010  1.00  0.00           H
ATOM   4160  HA  ALA D 322     115.005 103.263  76.451  1.00  0.00           H
ATOM   4161 1HB  ALA D 322     117.294 103.079  77.365  1.00  0.00           H
ATOM   4162 2HB  ALA D 322     117.132 102.270  75.788  1.00  0.00           H
ATOM   4163 3HB  ALA D 322     117.932 103.854  75.897  1.00  0.00           H
ATOM   4164  N   ALA D 323     116.108 106.354  76.366  1.00  0.00           N
ATOM   4165  CA  ALA D 323     116.065 107.665  76.992  1.00  0.00           C
ATOM   4166  C   ALA D 323     114.661 108.027  77.460  1.00  0.00           C
ATOM   4167  O   ALA D 323     114.395 108.430  78.591  1.00  0.00           O
ATOM   4168  CB  ALA D 323     116.461 108.698  75.910  1.00  0.00           C
ATOM   4169  H   ALA D 323     116.479 106.267  75.431  1.00  0.00           H
ATOM   4170  HA  ALA D 323     116.706 107.642  77.873  1.00  0.00           H
ATOM   4171 1HB  ALA D 323     116.440 109.700  76.339  1.00  0.00           H
ATOM   4172 2HB  ALA D 323     117.465 108.478  75.547  1.00  0.00           H
ATOM   4173 3HB  ALA D 323     115.757 108.644  75.081  1.00  0.00           H
ATOM   4174  N   HIS D 324     113.705 107.802  76.551  1.00  0.00           N
ATOM   4175  CA  HIS D 324     112.296 107.884  76.798  1.00  0.00           C
ATOM   4176  C   HIS D 324     111.814 106.810  77.775  1.00  0.00           C
ATOM   4177  O   HIS D 324     111.047 107.090  78.694  1.00  0.00           O
ATOM   4178  CB  HIS D 324     111.586 107.777  75.421  1.00  0.00           C
ATOM   4179  CG  HIS D 324     110.198 107.304  75.523  1.00  0.00           C
ATOM   4180  ND1 HIS D 324     109.951 106.055  75.026  1.00  0.00           N
ATOM   4181  CD2 HIS D 324     109.370 107.572  76.546  1.00  0.00           C
ATOM   4182  CE1 HIS D 324     108.984 105.568  75.755  1.00  0.00           C
ATOM   4183  NE2 HIS D 324     108.623 106.435  76.716  1.00  0.00           N
ATOM   4184  H   HIS D 324     114.029 107.558  75.627  1.00  0.00           H
ATOM   4185  HA  HIS D 324     112.061 108.847  77.251  1.00  0.00           H
ATOM   4186 1HB  HIS D 324     111.586 108.754  74.935  1.00  0.00           H
ATOM   4187 2HB  HIS D 324     112.140 107.092  74.779  1.00  0.00           H
ATOM   4188  HD2 HIS D 324     109.325 108.474  77.157  1.00  0.00           H
ATOM   4189  HE1 HIS D 324     108.515 104.593  75.625  1.00  0.00           H
ATOM   4190  HE2 HIS D 324     107.927 106.271  77.430  1.00  0.00           H
ATOM   4191  N   ALA D 325     112.250 105.550  77.622  1.00  0.00           N
ATOM   4192  CA  ALA D 325     111.849 104.460  78.491  1.00  0.00           C
ATOM   4193  C   ALA D 325     112.186 104.688  79.960  1.00  0.00           C
ATOM   4194  O   ALA D 325     111.389 104.381  80.850  1.00  0.00           O
ATOM   4195  CB  ALA D 325     112.450 103.132  78.000  1.00  0.00           C
ATOM   4196  H   ALA D 325     112.890 105.363  76.862  1.00  0.00           H
ATOM   4197  HA  ALA D 325     110.764 104.367  78.438  1.00  0.00           H
ATOM   4198 1HB  ALA D 325     112.138 102.324  78.663  1.00  0.00           H
ATOM   4199 2HB  ALA D 325     112.099 102.926  76.988  1.00  0.00           H
ATOM   4200 3HB  ALA D 325     113.535 103.201  78.000  1.00  0.00           H
ATOM   4201  N   GLU D 326     113.354 105.288  80.250  1.00  0.00           N
ATOM   4202  CA  GLU D 326     113.695 105.784  81.565  1.00  0.00           C
ATOM   4203  C   GLU D 326     112.729 106.844  82.063  1.00  0.00           C
ATOM   4204  O   GLU D 326     112.226 106.733  83.175  1.00  0.00           O
ATOM   4205  CB  GLU D 326     115.116 106.350  81.554  1.00  0.00           C
ATOM   4206  CG  GLU D 326     116.210 105.300  81.413  1.00  0.00           C
ATOM   4207  CD  GLU D 326     117.585 105.899  81.320  1.00  0.00           C
ATOM   4208  OE1 GLU D 326     117.686 107.099  81.243  1.00  0.00           O
ATOM   4209  OE2 GLU D 326     118.537 105.154  81.325  1.00  0.00           O
ATOM   4210  H   GLU D 326     114.021 105.391  79.498  1.00  0.00           H
ATOM   4211  HA  GLU D 326     113.649 104.953  82.270  1.00  0.00           H
ATOM   4212 1HB  GLU D 326     115.221 107.055  80.728  1.00  0.00           H
ATOM   4213 2HB  GLU D 326     115.296 106.900  82.478  1.00  0.00           H
ATOM   4214 1HG  GLU D 326     116.173 104.635  82.276  1.00  0.00           H
ATOM   4215 2HG  GLU D 326     116.015 104.707  80.521  1.00  0.00           H
ATOM   4216  N   ALA D 327     112.357 107.836  81.229  1.00  0.00           N
ATOM   4217  CA  ALA D 327     111.328 108.812  81.535  1.00  0.00           C
ATOM   4218  C   ALA D 327     109.952 108.210  81.806  1.00  0.00           C
ATOM   4219  O   ALA D 327     109.278 108.637  82.733  1.00  0.00           O
ATOM   4220  CB  ALA D 327     111.232 109.874  80.424  1.00  0.00           C
ATOM   4221  H   ALA D 327     112.836 107.887  80.341  1.00  0.00           H
ATOM   4222  HA  ALA D 327     111.614 109.328  82.452  1.00  0.00           H
ATOM   4223 1HB  ALA D 327     110.454 110.594  80.676  1.00  0.00           H
ATOM   4224 2HB  ALA D 327     112.187 110.389  80.330  1.00  0.00           H
ATOM   4225 3HB  ALA D 327     110.986 109.390  79.480  1.00  0.00           H
ATOM   4226  N   GLN D 328     109.505 107.183  81.051  1.00  0.00           N
ATOM   4227  CA  GLN D 328     108.269 106.451  81.326  1.00  0.00           C
ATOM   4228  C   GLN D 328     108.261 105.748  82.683  1.00  0.00           C
ATOM   4229  O   GLN D 328     107.322 105.872  83.465  1.00  0.00           O
ATOM   4230  CB  GLN D 328     108.022 105.421  80.220  1.00  0.00           C
ATOM   4231  CG  GLN D 328     106.713 104.661  80.358  1.00  0.00           C
ATOM   4232  CD  GLN D 328     105.503 105.556  80.175  1.00  0.00           C
ATOM   4233  OE1 GLN D 328     105.409 106.306  79.199  1.00  0.00           O
ATOM   4234  NE2 GLN D 328     104.567 105.483  81.114  1.00  0.00           N
ATOM   4235  H   GLN D 328     110.067 106.918  80.255  1.00  0.00           H
ATOM   4236  HA  GLN D 328     107.443 107.160  81.341  1.00  0.00           H
ATOM   4237 1HB  GLN D 328     108.021 105.920  79.252  1.00  0.00           H
ATOM   4238 2HB  GLN D 328     108.834 104.694  80.212  1.00  0.00           H
ATOM   4239 1HG  GLN D 328     106.678 103.879  79.600  1.00  0.00           H
ATOM   4240 2HG  GLN D 328     106.666 104.220  81.353  1.00  0.00           H
ATOM   4241 1HE2 GLN D 328     103.745 106.051  81.047  1.00  0.00           H
ATOM   4242 2HE2 GLN D 328     104.683 104.861  81.889  1.00  0.00           H
ATOM   4243  N   ARG D 329     109.335 105.015  83.035  1.00  0.00           N
ATOM   4244  CA  ARG D 329     109.442 104.410  84.349  1.00  0.00           C
ATOM   4245  C   ARG D 329     109.641 105.422  85.456  1.00  0.00           C
ATOM   4246  O   ARG D 329     109.065 105.273  86.518  1.00  0.00           O
ATOM   4247  CB  ARG D 329     110.597 103.421  84.376  1.00  0.00           C
ATOM   4248  CG  ARG D 329     110.381 102.162  83.551  1.00  0.00           C
ATOM   4249  CD  ARG D 329     111.510 101.209  83.696  1.00  0.00           C
ATOM   4250  NE  ARG D 329     111.302  99.998  82.918  1.00  0.00           N
ATOM   4251  CZ  ARG D 329     111.717  99.824  81.648  1.00  0.00           C
ATOM   4252  NH1 ARG D 329     112.359 100.789  81.028  1.00  0.00           N
ATOM   4253  NH2 ARG D 329     111.478  98.682  81.024  1.00  0.00           N
ATOM   4254  H   ARG D 329     110.083 104.884  82.369  1.00  0.00           H
ATOM   4255  HA  ARG D 329     108.516 103.875  84.561  1.00  0.00           H
ATOM   4256 1HB  ARG D 329     111.500 103.905  84.007  1.00  0.00           H
ATOM   4257 2HB  ARG D 329     110.788 103.112  85.404  1.00  0.00           H
ATOM   4258 1HG  ARG D 329     109.468 101.664  83.880  1.00  0.00           H
ATOM   4259 2HG  ARG D 329     110.289 102.428  82.497  1.00  0.00           H
ATOM   4260 1HD  ARG D 329     112.430 101.681  83.352  1.00  0.00           H
ATOM   4261 2HD  ARG D 329     111.617 100.927  84.743  1.00  0.00           H
ATOM   4262  HE  ARG D 329     110.811  99.233  83.361  1.00  0.00           H
ATOM   4263 1HH1 ARG D 329     112.542 101.661  81.504  1.00  0.00           H
ATOM   4264 2HH1 ARG D 329     112.670 100.658  80.076  1.00  0.00           H
ATOM   4265 1HH2 ARG D 329     110.984  97.941  81.501  1.00  0.00           H
ATOM   4266 2HH2 ARG D 329     111.788  98.552  80.073  1.00  0.00           H
ATOM   4267  N   HIS D 330     110.447 106.477  85.245  1.00  0.00           N
ATOM   4268  CA  HIS D 330     110.649 107.576  86.180  1.00  0.00           C
ATOM   4269  C   HIS D 330     109.358 108.337  86.423  1.00  0.00           C
ATOM   4270  O   HIS D 330     109.041 108.707  87.551  1.00  0.00           O
ATOM   4271  CB  HIS D 330     111.723 108.538  85.662  1.00  0.00           C
ATOM   4272  CG  HIS D 330     112.034 109.657  86.608  1.00  0.00           C
ATOM   4273  ND1 HIS D 330     112.701 109.460  87.799  1.00  0.00           N
ATOM   4274  CD2 HIS D 330     111.769 110.982  86.539  1.00  0.00           C
ATOM   4275  CE1 HIS D 330     112.834 110.619  88.421  1.00  0.00           C
ATOM   4276  NE2 HIS D 330     112.278 111.557  87.678  1.00  0.00           N
ATOM   4277  H   HIS D 330     110.940 106.484  84.364  1.00  0.00           H
ATOM   4278  HA  HIS D 330     110.983 107.181  87.139  1.00  0.00           H
ATOM   4279 1HB  HIS D 330     112.643 107.986  85.472  1.00  0.00           H
ATOM   4280 2HB  HIS D 330     111.399 108.971  84.717  1.00  0.00           H
ATOM   4281  HD1 HIS D 330     113.104 108.601  88.116  1.00  0.00           H
ATOM   4282  HD2 HIS D 330     111.266 111.600  85.794  1.00  0.00           H
ATOM   4283  HE1 HIS D 330     113.339 110.675  89.385  1.00  0.00           H
ATOM   4284  N   TRP D 331     108.537 108.532  85.372  1.00  0.00           N
ATOM   4285  CA  TRP D 331     107.158 108.955  85.467  1.00  0.00           C
ATOM   4286  C   TRP D 331     106.338 108.071  86.385  1.00  0.00           C
ATOM   4287  O   TRP D 331     105.954 108.527  87.451  1.00  0.00           O
ATOM   4288  CB  TRP D 331     106.507 109.028  84.049  1.00  0.00           C
ATOM   4289  CG  TRP D 331     105.061 109.451  84.050  1.00  0.00           C
ATOM   4290  CD1 TRP D 331     103.919 108.716  83.872  1.00  0.00           C
ATOM   4291  CD2 TRP D 331     104.658 110.725  84.545  1.00  0.00           C
ATOM   4292  NE1 TRP D 331     102.823 109.457  84.255  1.00  0.00           N
ATOM   4293  CE2 TRP D 331     103.268 110.680  84.694  1.00  0.00           C
ATOM   4294  CE3 TRP D 331     105.396 111.839  84.910  1.00  0.00           C
ATOM   4295  CZ2 TRP D 331     102.593 111.752  85.226  1.00  0.00           C
ATOM   4296  CZ3 TRP D 331     104.719 112.931  85.439  1.00  0.00           C
ATOM   4297  CH2 TRP D 331     103.333 112.882  85.593  1.00  0.00           C
ATOM   4298  H   TRP D 331     108.939 108.366  84.462  1.00  0.00           H
ATOM   4299  HA  TRP D 331     107.132 109.963  85.877  1.00  0.00           H
ATOM   4300 1HB  TRP D 331     107.061 109.734  83.431  1.00  0.00           H
ATOM   4301 2HB  TRP D 331     106.569 108.053  83.569  1.00  0.00           H
ATOM   4302  HD1 TRP D 331     103.887 107.700  83.485  1.00  0.00           H
ATOM   4303  HE1 TRP D 331     101.862 109.148  84.217  1.00  0.00           H
ATOM   4304  HE3 TRP D 331     106.479 111.860  84.790  1.00  0.00           H
ATOM   4305  HZ2 TRP D 331     101.513 111.743  85.369  1.00  0.00           H
ATOM   4306  HZ3 TRP D 331     105.281 113.820  85.729  1.00  0.00           H
ATOM   4307  HH2 TRP D 331     102.818 113.749  86.008  1.00  0.00           H
ATOM   4308  N   ALA D 332     106.141 106.784  86.041  1.00  0.00           N
ATOM   4309  CA  ALA D 332     105.305 105.856  86.776  1.00  0.00           C
ATOM   4310  C   ALA D 332     105.842 105.511  88.165  1.00  0.00           C
ATOM   4311  O   ALA D 332     105.101 105.139  89.070  1.00  0.00           O
ATOM   4312  CB  ALA D 332     105.111 104.605  85.912  1.00  0.00           C
ATOM   4313  H   ALA D 332     106.619 106.464  85.210  1.00  0.00           H
ATOM   4314  HA  ALA D 332     104.334 106.326  86.934  1.00  0.00           H
ATOM   4315 1HB  ALA D 332     104.484 103.890  86.444  1.00  0.00           H
ATOM   4316 2HB  ALA D 332     104.631 104.881  84.973  1.00  0.00           H
ATOM   4317 3HB  ALA D 332     106.079 104.154  85.703  1.00  0.00           H
ATOM   4318  N   ALA D 333     107.159 105.676  88.385  1.00  0.00           N
ATOM   4319  CA  ALA D 333     107.806 105.564  89.669  1.00  0.00           C
ATOM   4320  C   ALA D 333     107.284 106.570  90.663  1.00  0.00           C
ATOM   4321  O   ALA D 333     106.458 106.236  91.511  1.00  0.00           O
ATOM   4322  CB  ALA D 333     109.324 105.777  89.503  1.00  0.00           C
ATOM   4323  H   ALA D 333     107.714 105.893  87.571  1.00  0.00           H
ATOM   4324  HA  ALA D 333     107.593 104.574  90.071  1.00  0.00           H
ATOM   4325 1HB  ALA D 333     109.812 105.692  90.474  1.00  0.00           H
ATOM   4326 2HB  ALA D 333     109.727 105.022  88.829  1.00  0.00           H
ATOM   4327 3HB  ALA D 333     109.509 106.768  89.090  1.00  0.00           H
ATOM   4328  N   GLY D 334     107.702 107.848  90.536  1.00  0.00           N
ATOM   4329  CA  GLY D 334     107.311 108.893  91.468  1.00  0.00           C
ATOM   4330  C   GLY D 334     105.828 109.075  91.507  1.00  0.00           C
ATOM   4331  O   GLY D 334     105.258 109.310  92.565  1.00  0.00           O
ATOM   4332  H   GLY D 334     108.307 108.080  89.763  1.00  0.00           H
ATOM   4333 1HA  GLY D 334     107.671 108.644  92.466  1.00  0.00           H
ATOM   4334 2HA  GLY D 334     107.784 109.832  91.181  1.00  0.00           H
ATOM   4335  N   GLU D 335     105.161 108.886  90.355  1.00  0.00           N
ATOM   4336  CA  GLU D 335     103.726 108.771  90.203  1.00  0.00           C
ATOM   4337  C   GLU D 335     103.073 107.786  91.137  1.00  0.00           C
ATOM   4338  O   GLU D 335     102.305 108.171  92.010  1.00  0.00           O
ATOM   4339  CB  GLU D 335     103.432 108.347  88.765  1.00  0.00           C
ATOM   4340  CG  GLU D 335     101.987 108.108  88.320  1.00  0.00           C
ATOM   4341  CD  GLU D 335     101.295 106.840  88.815  1.00  0.00           C
ATOM   4342  OE1 GLU D 335     100.328 106.980  89.603  1.00  0.00           O
ATOM   4343  OE2 GLU D 335     101.729 105.728  88.431  1.00  0.00           O
ATOM   4344  H   GLU D 335     105.749 108.821  89.536  1.00  0.00           H
ATOM   4345  HA  GLU D 335     103.276 109.740  90.424  1.00  0.00           H
ATOM   4346 1HB  GLU D 335     103.817 109.100  88.077  1.00  0.00           H
ATOM   4347 2HB  GLU D 335     103.951 107.412  88.549  1.00  0.00           H
ATOM   4348 1HG  GLU D 335     101.373 108.944  88.655  1.00  0.00           H
ATOM   4349 2HG  GLU D 335     101.952 108.080  87.233  1.00  0.00           H
ATOM   4350  N   ALA D 336     103.368 106.480  91.077  1.00  0.00           N
ATOM   4351  CA  ALA D 336     102.584 105.555  91.857  1.00  0.00           C
ATOM   4352  C   ALA D 336     102.945 105.644  93.318  1.00  0.00           C
ATOM   4353  O   ALA D 336     102.122 105.397  94.192  1.00  0.00           O
ATOM   4354  CB  ALA D 336     102.743 104.129  91.323  1.00  0.00           C
ATOM   4355  H   ALA D 336     104.120 106.126  90.504  1.00  0.00           H
ATOM   4356  HA  ALA D 336     101.534 105.827  91.752  1.00  0.00           H
ATOM   4357 1HB  ALA D 336     102.144 103.445  91.924  1.00  0.00           H
ATOM   4358 2HB  ALA D 336     102.407 104.089  90.286  1.00  0.00           H
ATOM   4359 3HB  ALA D 336     103.790 103.836  91.376  1.00  0.00           H
ATOM   4360  N   MET D 337     104.169 106.117  93.607  1.00  0.00           N
ATOM   4361  CA  MET D 337     104.590 106.496  94.933  1.00  0.00           C
ATOM   4362  C   MET D 337     103.732 107.609  95.515  1.00  0.00           C
ATOM   4363  O   MET D 337     103.149 107.469  96.587  1.00  0.00           O
ATOM   4364  CB  MET D 337     106.059 106.914  94.905  1.00  0.00           C
ATOM   4365  CG  MET D 337     107.033 105.775  94.636  1.00  0.00           C
ATOM   4366  SD  MET D 337     108.747 106.332  94.556  1.00  0.00           S
ATOM   4367  CE  MET D 337     109.580 104.803  94.137  1.00  0.00           C
ATOM   4368  H   MET D 337     104.820 106.207  92.840  1.00  0.00           H
ATOM   4369  HA  MET D 337     104.478 105.633  95.590  1.00  0.00           H
ATOM   4370 1HB  MET D 337     106.207 107.670  94.135  1.00  0.00           H
ATOM   4371 2HB  MET D 337     106.327 107.364  95.862  1.00  0.00           H
ATOM   4372 1HG  MET D 337     106.949 105.031  95.426  1.00  0.00           H
ATOM   4373 2HG  MET D 337     106.782 105.298  93.689  1.00  0.00           H
ATOM   4374 1HE  MET D 337     110.651 104.984  94.052  1.00  0.00           H
ATOM   4375 2HE  MET D 337     109.397 104.063  94.917  1.00  0.00           H
ATOM   4376 3HE  MET D 337     109.198 104.430  93.186  1.00  0.00           H
ATOM   4377  N   MET D 338     103.559 108.719  94.777  1.00  0.00           N
ATOM   4378  CA  MET D 338     102.706 109.826  95.147  1.00  0.00           C
ATOM   4379  C   MET D 338     101.230 109.519  95.138  1.00  0.00           C
ATOM   4380  O   MET D 338     100.510 110.009  95.996  1.00  0.00           O
ATOM   4381  CB  MET D 338     102.987 111.007  94.220  1.00  0.00           C
ATOM   4382  CG  MET D 338     102.050 112.192  94.408  1.00  0.00           C
ATOM   4383  SD  MET D 338     100.568 112.075  93.386  1.00  0.00           S
ATOM   4384  CE  MET D 338     101.255 112.377  91.760  1.00  0.00           C
ATOM   4385  H   MET D 338     104.069 108.761  93.906  1.00  0.00           H
ATOM   4386  HA  MET D 338     102.937 110.112  96.173  1.00  0.00           H
ATOM   4387 1HB  MET D 338     104.005 111.359  94.378  1.00  0.00           H
ATOM   4388 2HB  MET D 338     102.910 110.682  93.182  1.00  0.00           H
ATOM   4389 1HG  MET D 338     101.744 112.250  95.452  1.00  0.00           H
ATOM   4390 2HG  MET D 338     102.571 113.112  94.153  1.00  0.00           H
ATOM   4391 1HE  MET D 338     100.458 112.338  91.016  1.00  0.00           H
ATOM   4392 2HE  MET D 338     101.722 113.364  91.740  1.00  0.00           H
ATOM   4393 3HE  MET D 338     102.002 111.617  91.532  1.00  0.00           H
ATOM   4394  N   ARG D 339     100.734 108.709  94.188  1.00  0.00           N
ATOM   4395  CA  ARG D 339      99.361 108.279  94.077  1.00  0.00           C
ATOM   4396  C   ARG D 339      98.976 107.332  95.194  1.00  0.00           C
ATOM   4397  O   ARG D 339      97.934 107.469  95.829  1.00  0.00           O
ATOM   4398  CB  ARG D 339      99.126 107.597  92.737  1.00  0.00           C
ATOM   4399  CG  ARG D 339      97.697 107.142  92.493  1.00  0.00           C
ATOM   4400  CD  ARG D 339      97.455 106.838  91.059  1.00  0.00           C
ATOM   4401  NE  ARG D 339      98.271 105.728  90.595  1.00  0.00           N
ATOM   4402  CZ  ARG D 339      97.988 104.428  90.807  1.00  0.00           C
ATOM   4403  NH1 ARG D 339      96.906 104.091  91.475  1.00  0.00           N
ATOM   4404  NH2 ARG D 339      98.796 103.490  90.343  1.00  0.00           N
ATOM   4405  H   ARG D 339     101.406 108.389  93.504  1.00  0.00           H
ATOM   4406  HA  ARG D 339      98.717 109.157  94.141  1.00  0.00           H
ATOM   4407 1HB  ARG D 339      99.398 108.278  91.931  1.00  0.00           H
ATOM   4408 2HB  ARG D 339      99.770 106.720  92.657  1.00  0.00           H
ATOM   4409 1HG  ARG D 339      97.497 106.240  93.073  1.00  0.00           H
ATOM   4410 2HG  ARG D 339      97.006 107.929  92.798  1.00  0.00           H
ATOM   4411 1HD  ARG D 339      96.408 106.574  90.916  1.00  0.00           H
ATOM   4412 2HD  ARG D 339      97.694 107.713  90.457  1.00  0.00           H
ATOM   4413  HE  ARG D 339      99.112 105.946  90.077  1.00  0.00           H
ATOM   4414 1HH1 ARG D 339      96.289 104.808  91.830  1.00  0.00           H
ATOM   4415 2HH1 ARG D 339      96.693 103.117  91.634  1.00  0.00           H
ATOM   4416 1HH2 ARG D 339      99.626 103.749  89.828  1.00  0.00           H
ATOM   4417 2HH2 ARG D 339      98.583 102.518  90.501  1.00  0.00           H
ATOM   4418  N   GLN D 340      99.848 106.358  95.513  1.00  0.00           N
ATOM   4419  CA  GLN D 340      99.668 105.485  96.649  1.00  0.00           C
ATOM   4420  C   GLN D 340      99.733 106.243  97.947  1.00  0.00           C
ATOM   4421  O   GLN D 340      98.890 106.059  98.818  1.00  0.00           O
ATOM   4422  CB  GLN D 340     100.723 104.375  96.644  1.00  0.00           C
ATOM   4423  CG  GLN D 340     100.551 103.346  97.747  1.00  0.00           C
ATOM   4424  CD  GLN D 340      99.268 102.551  97.601  1.00  0.00           C
ATOM   4425  OE1 GLN D 340      98.710 102.440  96.505  1.00  0.00           O
ATOM   4426  NE2 GLN D 340      98.790 101.989  98.706  1.00  0.00           N
ATOM   4427  H   GLN D 340     100.661 106.239  94.925  1.00  0.00           H
ATOM   4428  HA  GLN D 340      98.681 105.027  96.581  1.00  0.00           H
ATOM   4429 1HB  GLN D 340     100.696 103.852  95.688  1.00  0.00           H
ATOM   4430 2HB  GLN D 340     101.716 104.816  96.748  1.00  0.00           H
ATOM   4431 1HG  GLN D 340     101.389 102.651  97.717  1.00  0.00           H
ATOM   4432 2HG  GLN D 340     100.526 103.860  98.709  1.00  0.00           H
ATOM   4433 1HE2 GLN D 340      97.947 101.452  98.672  1.00  0.00           H
ATOM   4434 2HE2 GLN D 340      99.274 102.103  99.574  1.00  0.00           H
ATOM   4435  N   ALA D 341     100.709 107.157  98.091  1.00  0.00           N
ATOM   4436  CA  ALA D 341     100.825 108.019  99.237  1.00  0.00           C
ATOM   4437  C   ALA D 341      99.622 108.913  99.377  1.00  0.00           C
ATOM   4438  O   ALA D 341      99.109 109.082 100.471  1.00  0.00           O
ATOM   4439  CB  ALA D 341     102.136 108.804  99.186  1.00  0.00           C
ATOM   4440  H   ALA D 341     101.390 107.233  97.349  1.00  0.00           H
ATOM   4441  HA  ALA D 341     100.877 107.392 100.128  1.00  0.00           H
ATOM   4442 1HB  ALA D 341     102.207 109.450 100.061  1.00  0.00           H
ATOM   4443 2HB  ALA D 341     102.976 108.109  99.179  1.00  0.00           H
ATOM   4444 3HB  ALA D 341     102.161 109.412  98.283  1.00  0.00           H
ATOM   4445  N   LEU D 342      99.076 109.428  98.267  1.00  0.00           N
ATOM   4446  CA  LEU D 342      97.812 110.108  98.237  1.00  0.00           C
ATOM   4447  C   LEU D 342      96.652 109.267  98.701  1.00  0.00           C
ATOM   4448  O   LEU D 342      95.907 109.703  99.559  1.00  0.00           O
ATOM   4449  CB  LEU D 342      97.542 110.597  96.806  1.00  0.00           C
ATOM   4450  CG  LEU D 342      97.698 112.086  96.662  1.00  0.00           C
ATOM   4451  CD1 LEU D 342      97.925 112.439  95.213  1.00  0.00           C
ATOM   4452  CD2 LEU D 342      96.451 112.664  97.265  1.00  0.00           C
ATOM   4453  H   LEU D 342      99.598 109.325  97.409  1.00  0.00           H
ATOM   4454  HA  LEU D 342      97.863 110.964  98.909  1.00  0.00           H
ATOM   4455 1HB  LEU D 342      98.235 110.097  96.132  1.00  0.00           H
ATOM   4456 2HB  LEU D 342      96.527 110.313  96.527  1.00  0.00           H
ATOM   4457  HG  LEU D 342      98.593 112.412  97.195  1.00  0.00           H
ATOM   4458 1HD1 LEU D 342      98.038 113.519  95.116  1.00  0.00           H
ATOM   4459 2HD1 LEU D 342      98.831 111.946  94.856  1.00  0.00           H
ATOM   4460 3HD1 LEU D 342      97.074 112.107  94.621  1.00  0.00           H
ATOM   4461 1HD2 LEU D 342      96.486 113.751  97.202  1.00  0.00           H
ATOM   4462 2HD2 LEU D 342      95.580 112.297  96.723  1.00  0.00           H
ATOM   4463 3HD2 LEU D 342      96.381 112.365  98.311  1.00  0.00           H
ATOM   4464  N   ALA D 343      96.504 108.028  98.211  1.00  0.00           N
ATOM   4465  CA  ALA D 343      95.505 107.085  98.665  1.00  0.00           C
ATOM   4466  C   ALA D 343      95.648 106.661 100.126  1.00  0.00           C
ATOM   4467  O   ALA D 343      94.672 106.552 100.848  1.00  0.00           O
ATOM   4468  CB  ALA D 343      95.516 105.866  97.728  1.00  0.00           C
ATOM   4469  H   ALA D 343      97.142 107.754  97.478  1.00  0.00           H
ATOM   4470  HA  ALA D 343      94.530 107.565  98.593  1.00  0.00           H
ATOM   4471 1HB  ALA D 343      94.766 105.146  98.060  1.00  0.00           H
ATOM   4472 2HB  ALA D 343      95.287 106.186  96.712  1.00  0.00           H
ATOM   4473 3HB  ALA D 343      96.499 105.399  97.749  1.00  0.00           H
ATOM   4474  N   GLN D 344      96.874 106.414 100.627  1.00  0.00           N
ATOM   4475  CA  GLN D 344      97.122 106.125 102.032  1.00  0.00           C
ATOM   4476  C   GLN D 344      96.859 107.313 102.929  1.00  0.00           C
ATOM   4477  O   GLN D 344      96.255 107.211 103.996  1.00  0.00           O
ATOM   4478  CB  GLN D 344      98.565 105.649 102.227  1.00  0.00           C
ATOM   4479  CG  GLN D 344      98.853 104.278 101.638  1.00  0.00           C
ATOM   4480  CD  GLN D 344     100.310 103.881 101.782  1.00  0.00           C
ATOM   4481  OE1 GLN D 344     101.194 104.737 101.880  1.00  0.00           O
ATOM   4482  NE2 GLN D 344     100.568 102.579 101.797  1.00  0.00           N
ATOM   4483  H   GLN D 344      97.651 106.435  99.984  1.00  0.00           H
ATOM   4484  HA  GLN D 344      96.446 105.330 102.347  1.00  0.00           H
ATOM   4485 1HB  GLN D 344      99.249 106.363 101.768  1.00  0.00           H
ATOM   4486 2HB  GLN D 344      98.796 105.613 103.291  1.00  0.00           H
ATOM   4487 1HG  GLN D 344      98.244 103.537 102.155  1.00  0.00           H
ATOM   4488 2HG  GLN D 344      98.606 104.291 100.577  1.00  0.00           H
ATOM   4489 1HE2 GLN D 344     101.512 102.257 101.890  1.00  0.00           H
ATOM   4490 2HE2 GLN D 344      99.821 101.920 101.715  1.00  0.00           H
ATOM   4491  N   LEU D 345      97.299 108.497 102.484  1.00  0.00           N
ATOM   4492  CA  LEU D 345      97.020 109.754 103.124  1.00  0.00           C
ATOM   4493  C   LEU D 345      95.540 110.059 103.130  1.00  0.00           C
ATOM   4494  O   LEU D 345      94.964 110.300 104.176  1.00  0.00           O
ATOM   4495  CB  LEU D 345      97.779 110.882 102.415  1.00  0.00           C
ATOM   4496  CG  LEU D 345      97.671 112.268 103.065  1.00  0.00           C
ATOM   4497  CD1 LEU D 345      98.980 113.021 102.876  1.00  0.00           C
ATOM   4498  CD2 LEU D 345      96.508 113.029 102.448  1.00  0.00           C
ATOM   4499  H   LEU D 345      97.861 108.486 101.645  1.00  0.00           H
ATOM   4500  HA  LEU D 345      97.358 109.698 104.158  1.00  0.00           H
ATOM   4501 1HB  LEU D 345      98.834 110.618 102.372  1.00  0.00           H
ATOM   4502 2HB  LEU D 345      97.404 110.965 101.394  1.00  0.00           H
ATOM   4503  HG  LEU D 345      97.502 112.154 104.136  1.00  0.00           H
ATOM   4504 1HD1 LEU D 345      98.905 114.006 103.339  1.00  0.00           H
ATOM   4505 2HD1 LEU D 345      99.792 112.463 103.344  1.00  0.00           H
ATOM   4506 3HD1 LEU D 345      99.185 113.135 101.812  1.00  0.00           H
ATOM   4507 1HD2 LEU D 345      96.432 114.013 102.910  1.00  0.00           H
ATOM   4508 2HD2 LEU D 345      96.676 113.145 101.377  1.00  0.00           H
ATOM   4509 3HD2 LEU D 345      95.583 112.477 102.611  1.00  0.00           H
ATOM   4510  N   THR D 346      94.832 109.967 101.998  1.00  0.00           N
ATOM   4511  CA  THR D 346      93.384 110.108 101.936  1.00  0.00           C
ATOM   4512  C   THR D 346      92.653 109.011 102.663  1.00  0.00           C
ATOM   4513  O   THR D 346      91.610 109.269 103.235  1.00  0.00           O
ATOM   4514  CB  THR D 346      92.903 110.148 100.474  1.00  0.00           C
ATOM   4515  OG1 THR D 346      93.500 111.264  99.801  1.00  0.00           O
ATOM   4516  CG2 THR D 346      91.388 110.277 100.416  1.00  0.00           C
ATOM   4517  H   THR D 346      95.347 109.787 101.148  1.00  0.00           H
ATOM   4518  HA  THR D 346      93.108 111.047 102.417  1.00  0.00           H
ATOM   4519  HB  THR D 346      93.202 109.232  99.967  1.00  0.00           H
ATOM   4520  HG1 THR D 346      94.397 111.039  99.542  1.00  0.00           H
ATOM   4521 1HG2 THR D 346      91.064 110.304  99.376  1.00  0.00           H
ATOM   4522 2HG2 THR D 346      90.930 109.425 100.917  1.00  0.00           H
ATOM   4523 3HG2 THR D 346      91.082 111.196 100.914  1.00  0.00           H
ATOM   4524  N   ALA D 347      93.152 107.777 102.764  1.00  0.00           N
ATOM   4525  CA  ALA D 347      92.584 106.780 103.648  1.00  0.00           C
ATOM   4526  C   ALA D 347      92.582 107.178 105.127  1.00  0.00           C
ATOM   4527  O   ALA D 347      91.558 107.130 105.812  1.00  0.00           O
ATOM   4528  CB  ALA D 347      93.388 105.479 103.482  1.00  0.00           C
ATOM   4529  H   ALA D 347      93.955 107.535 102.202  1.00  0.00           H
ATOM   4530  HA  ALA D 347      91.537 106.643 103.376  1.00  0.00           H
ATOM   4531 1HB  ALA D 347      92.979 104.711 104.138  1.00  0.00           H
ATOM   4532 2HB  ALA D 347      93.325 105.144 102.446  1.00  0.00           H
ATOM   4533 3HB  ALA D 347      94.430 105.661 103.742  1.00  0.00           H
ATOM   4534  N   ALA D 348      93.714 107.665 105.663  1.00  0.00           N
ATOM   4535  CA  ALA D 348      93.793 108.091 107.048  1.00  0.00           C
ATOM   4536  C   ALA D 348      93.261 109.501 107.245  1.00  0.00           C
ATOM   4537  O   ALA D 348      92.974 109.932 108.358  1.00  0.00           O
ATOM   4538  CB  ALA D 348      95.238 107.951 107.566  1.00  0.00           C
ATOM   4539  H   ALA D 348      94.534 107.737 105.079  1.00  0.00           H
ATOM   4540  HA  ALA D 348      93.170 107.424 107.644  1.00  0.00           H
ATOM   4541 1HB  ALA D 348      95.284 108.273 108.606  1.00  0.00           H
ATOM   4542 2HB  ALA D 348      95.552 106.910 107.495  1.00  0.00           H
ATOM   4543 3HB  ALA D 348      95.901 108.572 106.966  1.00  0.00           H
ATOM   4544  N   GLY D 349      93.067 110.221 106.133  1.00  0.00           N
ATOM   4545  CA  GLY D 349      92.666 111.607 106.063  1.00  0.00           C
ATOM   4546  C   GLY D 349      91.238 111.805 105.818  1.00  0.00           C
ATOM   4547  O   GLY D 349      90.638 112.578 106.525  1.00  0.00           O
ATOM   4548  H   GLY D 349      93.228 109.712 105.276  1.00  0.00           H
ATOM   4549 1HA  GLY D 349      92.922 112.107 106.997  1.00  0.00           H
ATOM   4550 2HA  GLY D 349      93.219 112.105 105.269  1.00  0.00           H
ATOM   4551  N   GLN D 350      90.612 111.066 104.890  1.00  0.00           N
ATOM   4552  CA  GLN D 350      89.187 111.008 104.586  1.00  0.00           C
ATOM   4553  C   GLN D 350      88.407 110.685 105.809  1.00  0.00           C
ATOM   4554  O   GLN D 350      87.323 111.204 106.062  1.00  0.00           O
ATOM   4555  CB  GLN D 350      88.894 109.970 103.499  1.00  0.00           C
ATOM   4556  CG  GLN D 350      87.439 109.919 103.064  1.00  0.00           C
ATOM   4557  CD  GLN D 350      87.205 108.932 101.935  1.00  0.00           C
ATOM   4558  OE1 GLN D 350      88.100 108.162 101.572  1.00  0.00           O
ATOM   4559  NE2 GLN D 350      86.003 108.949 101.374  1.00  0.00           N
ATOM   4560  H   GLN D 350      91.251 110.490 104.358  1.00  0.00           H
ATOM   4561  HA  GLN D 350      88.873 111.984 104.219  1.00  0.00           H
ATOM   4562 1HB  GLN D 350      89.501 110.181 102.619  1.00  0.00           H
ATOM   4563 2HB  GLN D 350      89.170 108.979 103.858  1.00  0.00           H
ATOM   4564 1HG  GLN D 350      86.825 109.618 103.912  1.00  0.00           H
ATOM   4565 2HG  GLN D 350      87.139 110.909 102.720  1.00  0.00           H
ATOM   4566 1HE2 GLN D 350      85.791 108.320 100.626  1.00  0.00           H
ATOM   4567 2HE2 GLN D 350      85.307 109.589 101.701  1.00  0.00           H
ATOM   4568  N   SER D 351      89.059 109.913 106.688  1.00  0.00           N
ATOM   4569  CA  SER D 351      88.615 109.725 108.030  1.00  0.00           C
ATOM   4570  C   SER D 351      88.341 111.002 108.807  1.00  0.00           C
ATOM   4571  O   SER D 351      87.501 110.952 109.690  1.00  0.00           O
ATOM   4572  CB  SER D 351      89.654 108.902 108.768  1.00  0.00           C
ATOM   4573  OG  SER D 351      89.732 107.606 108.244  1.00  0.00           O
ATOM   4574  H   SER D 351      89.900 109.446 106.379  1.00  0.00           H
ATOM   4575  HA  SER D 351      87.668 109.185 108.009  1.00  0.00           H
ATOM   4576 1HB  SER D 351      90.626 109.388 108.690  1.00  0.00           H
ATOM   4577 2HB  SER D 351      89.396 108.855 109.825  1.00  0.00           H
ATOM   4578  HG  SER D 351      90.270 107.672 107.451  1.00  0.00           H
ATOM   4579  N   ALA D 352      88.926 112.184 108.525  1.00  0.00           N
ATOM   4580  CA  ALA D 352      88.669 113.335 109.357  1.00  0.00           C
ATOM   4581  C   ALA D 352      87.252 113.820 109.462  1.00  0.00           C
ATOM   4582  O   ALA D 352      86.767 114.047 110.561  1.00  0.00           O
ATOM   4583  CB  ALA D 352      89.495 114.560 109.103  1.00  0.00           C
ATOM   4584  H   ALA D 352      89.548 112.277 107.735  1.00  0.00           H
ATOM   4585  HA  ALA D 352      88.932 113.078 110.383  1.00  0.00           H
ATOM   4586 1HB  ALA D 352      89.199 115.348 109.796  1.00  0.00           H
ATOM   4587 2HB  ALA D 352      90.549 114.325 109.251  1.00  0.00           H
ATOM   4588 3HB  ALA D 352      89.338 114.899 108.080  1.00  0.00           H
ATOM   4589  N   HIS D 353      86.528 113.954 108.342  1.00  0.00           N
ATOM   4590  CA  HIS D 353      85.146 114.367 108.423  1.00  0.00           C
ATOM   4591  C   HIS D 353      84.233 113.159 108.411  1.00  0.00           C
ATOM   4592  O   HIS D 353      83.035 113.267 108.648  1.00  0.00           O
ATOM   4593  CB  HIS D 353      84.787 115.305 107.266  1.00  0.00           C
ATOM   4594  CG  HIS D 353      84.716 114.620 105.936  1.00  0.00           C
ATOM   4595  ND1 HIS D 353      85.753 113.861 105.435  1.00  0.00           N
ATOM   4596  CD2 HIS D 353      83.735 114.580 105.005  1.00  0.00           C
ATOM   4597  CE1 HIS D 353      85.410 113.383 104.251  1.00  0.00           C
ATOM   4598  NE2 HIS D 353      84.191 113.805 103.968  1.00  0.00           N
ATOM   4599  H   HIS D 353      86.935 113.770 107.436  1.00  0.00           H
ATOM   4600  HA  HIS D 353      84.981 114.907 109.355  1.00  0.00           H
ATOM   4601 1HB  HIS D 353      83.821 115.772 107.461  1.00  0.00           H
ATOM   4602 2HB  HIS D 353      85.528 116.102 107.200  1.00  0.00           H
ATOM   4603  HD2 HIS D 353      82.763 115.072 105.066  1.00  0.00           H
ATOM   4604  HE1 HIS D 353      86.028 112.747 103.617  1.00  0.00           H
ATOM   4605  HE2 HIS D 353      83.673 113.595 103.126  1.00  0.00           H
ATOM   4606  N   ALA D 354      84.817 111.962 108.218  1.00  0.00           N
ATOM   4607  CA  ALA D 354      84.086 110.725 108.149  1.00  0.00           C
ATOM   4608  C   ALA D 354      84.093 109.910 109.434  1.00  0.00           C
ATOM   4609  O   ALA D 354      83.059 109.725 110.066  1.00  0.00           O
ATOM   4610  CB  ALA D 354      84.667 109.901 106.989  1.00  0.00           C
ATOM   4611  H   ALA D 354      85.823 111.947 108.120  1.00  0.00           H
ATOM   4612  HA  ALA D 354      83.039 110.960 107.956  1.00  0.00           H
ATOM   4613 1HB  ALA D 354      84.132 108.954 106.910  1.00  0.00           H
ATOM   4614 2HB  ALA D 354      84.558 110.458 106.058  1.00  0.00           H
ATOM   4615 3HB  ALA D 354      85.722 109.706 107.173  1.00  0.00           H
ATOM   4616  N   ASN D 355      85.252 109.400 109.880  1.00  0.00           N
ATOM   4617  CA  ASN D 355      85.306 108.531 111.039  1.00  0.00           C
ATOM   4618  C   ASN D 355      85.845 109.254 112.281  1.00  0.00           C
ATOM   4619  O   ASN D 355      85.342 109.078 113.380  1.00  0.00           O
ATOM   4620  CB  ASN D 355      86.144 107.304 110.730  1.00  0.00           C
ATOM   4621  CG  ASN D 355      85.599 106.509 109.576  1.00  0.00           C
ATOM   4622  OD1 ASN D 355      84.444 106.069 109.601  1.00  0.00           O
ATOM   4623  ND2 ASN D 355      86.408 106.316 108.566  1.00  0.00           N
ATOM   4624  H   ASN D 355      86.110 109.629 109.397  1.00  0.00           H
ATOM   4625  HA  ASN D 355      84.291 108.214 111.281  1.00  0.00           H
ATOM   4626 1HB  ASN D 355      87.165 107.610 110.495  1.00  0.00           H
ATOM   4627 2HB  ASN D 355      86.189 106.663 111.610  1.00  0.00           H
ATOM   4628 1HD2 ASN D 355      86.098 105.793 107.771  1.00  0.00           H
ATOM   4629 2HD2 ASN D 355      87.334 106.689 108.589  1.00  0.00           H
ATOM   4630  N   TYR D 356      86.871 110.113 112.131  1.00  0.00           N
ATOM   4631  CA  TYR D 356      87.546 110.868 113.180  1.00  0.00           C
ATOM   4632  C   TYR D 356      86.641 111.910 113.809  1.00  0.00           C
ATOM   4633  O   TYR D 356      86.576 112.030 115.027  1.00  0.00           O
ATOM   4634  CB  TYR D 356      88.805 111.538 112.626  1.00  0.00           C
ATOM   4635  CG  TYR D 356      89.463 112.498 113.592  1.00  0.00           C
ATOM   4636  CD1 TYR D 356      90.236 112.011 114.636  1.00  0.00           C
ATOM   4637  CD2 TYR D 356      89.292 113.864 113.435  1.00  0.00           C
ATOM   4638  CE1 TYR D 356      90.836 112.888 115.519  1.00  0.00           C
ATOM   4639  CE2 TYR D 356      89.892 114.742 114.317  1.00  0.00           C
ATOM   4640  CZ  TYR D 356      90.661 114.258 115.355  1.00  0.00           C
ATOM   4641  OH  TYR D 356      91.259 115.131 116.235  1.00  0.00           O
ATOM   4642  H   TYR D 356      87.177 110.220 111.175  1.00  0.00           H
ATOM   4643  HA  TYR D 356      87.836 110.177 113.971  1.00  0.00           H
ATOM   4644 1HB  TYR D 356      89.536 110.772 112.356  1.00  0.00           H
ATOM   4645 2HB  TYR D 356      88.557 112.086 111.718  1.00  0.00           H
ATOM   4646  HD1 TYR D 356      90.371 110.935 114.759  1.00  0.00           H
ATOM   4647  HD2 TYR D 356      88.684 114.247 112.615  1.00  0.00           H
ATOM   4648  HE1 TYR D 356      91.443 112.505 116.339  1.00  0.00           H
ATOM   4649  HE2 TYR D 356      89.758 115.817 114.194  1.00  0.00           H
ATOM   4650  HH  TYR D 356      91.042 116.033 115.986  1.00  0.00           H
ATOM   4651  N   THR D 357      85.875 112.657 112.981  1.00  0.00           N
ATOM   4652  CA  THR D 357      84.745 113.468 113.430  1.00  0.00           C
ATOM   4653  C   THR D 357      83.685 112.593 114.049  1.00  0.00           C
ATOM   4654  O   THR D 357      83.134 112.927 115.091  1.00  0.00           O
ATOM   4655  CB  THR D 357      84.132 114.279 112.273  1.00  0.00           C
ATOM   4656  OG1 THR D 357      85.115 115.178 111.744  1.00  0.00           O
ATOM   4657  CG2 THR D 357      82.930 115.074 112.757  1.00  0.00           C
ATOM   4658  H   THR D 357      86.110 112.643 111.999  1.00  0.00           H
ATOM   4659  HA  THR D 357      85.100 114.170 114.184  1.00  0.00           H
ATOM   4660  HB  THR D 357      83.817 113.600 111.480  1.00  0.00           H
ATOM   4661  HG1 THR D 357      85.967 114.737 111.711  1.00  0.00           H
ATOM   4662 1HG2 THR D 357      82.509 115.640 111.925  1.00  0.00           H
ATOM   4663 2HG2 THR D 357      82.176 114.392 113.149  1.00  0.00           H
ATOM   4664 3HG2 THR D 357      83.241 115.761 113.542  1.00  0.00           H
ATOM   4665  N   GLY D 358      83.395 111.428 113.428  1.00  0.00           N
ATOM   4666  CA  GLY D 358      82.380 110.500 113.903  1.00  0.00           C
ATOM   4667  C   GLY D 358      82.524 110.054 115.339  1.00  0.00           C
ATOM   4668  O   GLY D 358      81.626 110.280 116.145  1.00  0.00           O
ATOM   4669  H   GLY D 358      83.915 111.202 112.592  1.00  0.00           H
ATOM   4670 1HA  GLY D 358      81.394 110.953 113.800  1.00  0.00           H
ATOM   4671 2HA  GLY D 358      82.388 109.604 113.283  1.00  0.00           H
ATOM   4672  N   ALA D 359      83.657 109.414 115.686  1.00  0.00           N
ATOM   4673  CA  ALA D 359      84.054 109.171 117.057  1.00  0.00           C
ATOM   4674  C   ALA D 359      85.455 108.589 117.145  1.00  0.00           C
ATOM   4675  O   ALA D 359      86.094 108.185 116.178  1.00  0.00           O
ATOM   4676  CB  ALA D 359      83.093 108.233 117.819  1.00  0.00           C
ATOM   4677  H   ALA D 359      84.253 109.090 114.936  1.00  0.00           H
ATOM   4678  HA  ALA D 359      84.065 110.127 117.580  1.00  0.00           H
ATOM   4679 1HB  ALA D 359      83.451 108.096 118.839  1.00  0.00           H
ATOM   4680 2HB  ALA D 359      82.097 108.674 117.841  1.00  0.00           H
ATOM   4681 3HB  ALA D 359      83.052 107.268 117.316  1.00  0.00           H
ATOM   4682  N   MET D 360      85.991 108.495 118.372  1.00  0.00           N
ATOM   4683  CA  MET D 360      87.140 107.658 118.634  1.00  0.00           C
ATOM   4684  C   MET D 360      86.793 106.174 118.543  1.00  0.00           C
ATOM   4685  O   MET D 360      85.662 105.768 118.796  1.00  0.00           O
ATOM   4686  CB  MET D 360      87.718 107.991 120.008  1.00  0.00           C
ATOM   4687  CG  MET D 360      88.243 109.412 120.144  1.00  0.00           C
ATOM   4688  SD  MET D 360      89.594 109.767 119.001  1.00  0.00           S
ATOM   4689  CE  MET D 360      90.891 108.737 119.682  1.00  0.00           C
ATOM   4690  H   MET D 360      85.583 109.022 119.131  1.00  0.00           H
ATOM   4691  HA  MET D 360      87.895 107.859 117.874  1.00  0.00           H
ATOM   4692 1HB  MET D 360      86.954 107.844 120.769  1.00  0.00           H
ATOM   4693 2HB  MET D 360      88.538 107.309 120.232  1.00  0.00           H
ATOM   4694 1HG  MET D 360      87.436 110.118 119.952  1.00  0.00           H
ATOM   4695 2HG  MET D 360      88.601 109.574 121.160  1.00  0.00           H
ATOM   4696 1HE  MET D 360      91.795 108.847 119.084  1.00  0.00           H
ATOM   4697 2HE  MET D 360      91.096 109.042 120.710  1.00  0.00           H
ATOM   4698 3HE  MET D 360      90.573 107.695 119.671  1.00  0.00           H
ATOM   4699  N   ALA D 361      87.771 105.347 118.109  1.00  0.00           N
ATOM   4700  CA  ALA D 361      87.644 103.913 117.876  1.00  0.00           C
ATOM   4701  C   ALA D 361      86.837 103.514 116.648  1.00  0.00           C
ATOM   4702  O   ALA D 361      86.834 102.358 116.239  1.00  0.00           O
ATOM   4703  CB  ALA D 361      87.142 103.172 119.126  1.00  0.00           C
ATOM   4704  H   ALA D 361      88.660 105.796 117.940  1.00  0.00           H
ATOM   4705  HA  ALA D 361      88.641 103.508 117.705  1.00  0.00           H
ATOM   4706 1HB  ALA D 361      87.061 102.105 118.909  1.00  0.00           H
ATOM   4707 2HB  ALA D 361      87.845 103.322 119.945  1.00  0.00           H
ATOM   4708 3HB  ALA D 361      86.165 103.559 119.412  1.00  0.00           H
ATOM   4709  N   THR D 362      86.189 104.475 115.971  1.00  0.00           N
ATOM   4710  CA  THR D 362      85.462 104.206 114.741  1.00  0.00           C
ATOM   4711  C   THR D 362      86.323 104.533 113.534  1.00  0.00           C
ATOM   4712  O   THR D 362      85.942 104.318 112.390  1.00  0.00           O
ATOM   4713  CB  THR D 362      84.149 105.010 114.680  1.00  0.00           C
ATOM   4714  OG1 THR D 362      84.443 106.413 114.712  1.00  0.00           O
ATOM   4715  CG2 THR D 362      83.252 104.656 115.856  1.00  0.00           C
ATOM   4716  H   THR D 362      86.212 105.418 116.333  1.00  0.00           H
ATOM   4717  HA  THR D 362      85.214 103.145 114.711  1.00  0.00           H
ATOM   4718  HB  THR D 362      83.627 104.783 113.751  1.00  0.00           H
ATOM   4719  HG1 THR D 362      85.323 106.546 115.071  1.00  0.00           H
ATOM   4720 1HG2 THR D 362      82.330 105.233 115.796  1.00  0.00           H
ATOM   4721 2HG2 THR D 362      83.018 103.592 115.828  1.00  0.00           H
ATOM   4722 3HG2 THR D 362      83.766 104.890 116.788  1.00  0.00           H
ATOM   4723  N   ASN D 363      87.549 105.050 113.758  1.00  0.00           N
ATOM   4724  CA  ASN D 363      88.547 105.332 112.745  1.00  0.00           C
ATOM   4725  C   ASN D 363      88.973 104.109 111.939  1.00  0.00           C
ATOM   4726  O   ASN D 363      88.893 102.991 112.437  1.00  0.00           O
ATOM   4727  CB  ASN D 363      89.760 105.979 113.389  1.00  0.00           C
ATOM   4728  CG  ASN D 363      89.478 107.371 113.882  1.00  0.00           C
ATOM   4729  OD1 ASN D 363      88.735 108.129 113.247  1.00  0.00           O
ATOM   4730  ND2 ASN D 363      90.056 107.723 115.001  1.00  0.00           N
ATOM   4731  H   ASN D 363      87.761 105.246 114.726  1.00  0.00           H
ATOM   4732  HA  ASN D 363      88.117 106.024 112.019  1.00  0.00           H
ATOM   4733 1HB  ASN D 363      90.094 105.370 114.229  1.00  0.00           H
ATOM   4734 2HB  ASN D 363      90.576 106.020 112.668  1.00  0.00           H
ATOM   4735 1HD2 ASN D 363      89.905 108.637 115.376  1.00  0.00           H
ATOM   4736 2HD2 ASN D 363      90.650 107.077 115.481  1.00  0.00           H
ATOM   4737  N   LEU D 364      89.474 104.301 110.692  1.00  0.00           N
ATOM   4738  CA  LEU D 364      89.924 103.263 109.766  1.00  0.00           C
ATOM   4739  C   LEU D 364      90.962 102.317 110.371  1.00  0.00           C
ATOM   4740  O   LEU D 364      91.088 101.157 110.004  1.00  0.00           O
ATOM   4741  CB  LEU D 364      90.510 103.914 108.508  1.00  0.00           C
ATOM   4742  CG  LEU D 364      90.938 102.949 107.395  1.00  0.00           C
ATOM   4743  CD1 LEU D 364      89.707 102.270 106.811  1.00  0.00           C
ATOM   4744  CD2 LEU D 364      91.701 103.715 106.324  1.00  0.00           C
ATOM   4745  H   LEU D 364      89.526 105.270 110.409  1.00  0.00           H
ATOM   4746  HA  LEU D 364      89.065 102.655 109.485  1.00  0.00           H
ATOM   4747 1HB  LEU D 364      89.768 104.593 108.090  1.00  0.00           H
ATOM   4748 2HB  LEU D 364      91.384 104.499 108.794  1.00  0.00           H
ATOM   4749  HG  LEU D 364      91.580 102.174 107.814  1.00  0.00           H
ATOM   4750 1HD1 LEU D 364      90.011 101.583 106.021  1.00  0.00           H
ATOM   4751 2HD1 LEU D 364      89.191 101.714 107.595  1.00  0.00           H
ATOM   4752 3HD1 LEU D 364      89.036 103.023 106.399  1.00  0.00           H
ATOM   4753 1HD2 LEU D 364      92.005 103.027 105.533  1.00  0.00           H
ATOM   4754 2HD2 LEU D 364      91.060 104.490 105.903  1.00  0.00           H
ATOM   4755 3HD2 LEU D 364      92.584 104.175 106.765  1.00  0.00           H
ATOM   4756  N   GLY D 365      91.706 102.771 111.403  1.00  0.00           N
ATOM   4757  CA  GLY D 365      92.556 101.884 112.187  1.00  0.00           C
ATOM   4758  C   GLY D 365      91.846 100.739 112.887  1.00  0.00           C
ATOM   4759  O   GLY D 365      92.485  99.765 113.266  1.00  0.00           O
ATOM   4760  H   GLY D 365      91.670 103.752 111.638  1.00  0.00           H
ATOM   4761 1HA  GLY D 365      93.319 101.447 111.541  1.00  0.00           H
ATOM   4762 2HA  GLY D 365      93.076 102.461 112.952  1.00  0.00           H
ATOM   4763  N   MET D 366      90.517 100.822 113.089  1.00  0.00           N
ATOM   4764  CA  MET D 366      89.707  99.726 113.592  1.00  0.00           C
ATOM   4765  C   MET D 366      88.602  99.329 112.626  1.00  0.00           C
ATOM   4766  O   MET D 366      88.373  98.147 112.387  1.00  0.00           O
ATOM   4767  CB  MET D 366      89.113 100.101 114.948  1.00  0.00           C
ATOM   4768  CG  MET D 366      90.135 100.248 116.066  1.00  0.00           C
ATOM   4769  SD  MET D 366      89.395 100.789 117.618  1.00  0.00           S
ATOM   4770  CE  MET D 366      88.471  99.327 118.081  1.00  0.00           C
ATOM   4771  H   MET D 366      90.072 101.703 112.874  1.00  0.00           H
ATOM   4772  HA  MET D 366      90.348  98.852 113.716  1.00  0.00           H
ATOM   4773 1HB  MET D 366      88.576 101.045 114.860  1.00  0.00           H
ATOM   4774 2HB  MET D 366      88.390  99.342 115.252  1.00  0.00           H
ATOM   4775 1HG  MET D 366      90.629  99.291 116.235  1.00  0.00           H
ATOM   4776 2HG  MET D 366      90.893 100.974 115.773  1.00  0.00           H
ATOM   4777 1HE  MET D 366      87.955  99.507 119.025  1.00  0.00           H
ATOM   4778 2HE  MET D 366      87.738  99.098 117.306  1.00  0.00           H
ATOM   4779 3HE  MET D 366      89.154  98.486 118.195  1.00  0.00           H
ATOM   4780  N   TRP D 367      87.873 100.308 112.063  1.00  0.00           N
ATOM   4781  CA  TRP D 367      86.805 100.070 111.110  1.00  0.00           C
ATOM   4782  C   TRP D 367      87.345  99.811 109.710  1.00  0.00           C
ATOM   4783  O   TRP D 367      88.196 100.546 109.228  1.00  0.00           O
ATOM   4784  CB  TRP D 367      85.852 101.266 111.078  1.00  0.00           C
ATOM   4785  CG  TRP D 367      84.845 101.198 109.970  1.00  0.00           C
ATOM   4786  CD1 TRP D 367      84.630 102.137 109.006  1.00  0.00           C
ATOM   4787  CD2 TRP D 367      83.906 100.128 109.704  1.00  0.00           C
ATOM   4788  NE1 TRP D 367      83.626 101.729 108.163  1.00  0.00           N
ATOM   4789  CE2 TRP D 367      83.172 100.500 108.574  1.00  0.00           C
ATOM   4790  CE3 TRP D 367      83.634  98.902 110.324  1.00  0.00           C
ATOM   4791  CZ2 TRP D 367      82.178  99.693 108.046  1.00  0.00           C
ATOM   4792  CZ3 TRP D 367      82.637  98.092 109.794  1.00  0.00           C
ATOM   4793  CH2 TRP D 367      81.929  98.477 108.684  1.00  0.00           C
ATOM   4794  H   TRP D 367      88.092 101.257 112.329  1.00  0.00           H
ATOM   4795  HA  TRP D 367      86.251  99.187 111.425  1.00  0.00           H
ATOM   4796 1HB  TRP D 367      85.315 101.328 112.025  1.00  0.00           H
ATOM   4797 2HB  TRP D 367      86.425 102.185 110.965  1.00  0.00           H
ATOM   4798  HD1 TRP D 367      85.174 103.076 108.918  1.00  0.00           H
ATOM   4799  HE1 TRP D 367      83.277 102.247 107.370  1.00  0.00           H
ATOM   4800  HE3 TRP D 367      84.196  98.590 111.204  1.00  0.00           H
ATOM   4801  HZ2 TRP D 367      81.604  99.981 107.165  1.00  0.00           H
ATOM   4802  HZ3 TRP D 367      82.432  97.139 110.283  1.00  0.00           H
ATOM   4803  HH2 TRP D 367      81.155  97.816 108.294  1.00  0.00           H
ATOM   4804  N   SER D 368      86.865  98.745 109.047  1.00  0.00           N
ATOM   4805  CA  SER D 368      87.326  98.354 107.723  1.00  0.00           C
ATOM   4806  C   SER D 368      86.806  99.249 106.570  1.00  0.00           C
ATOM   4807  O   SER D 368      85.931 100.127 106.790  1.00  0.00           O
ATOM   4808  OXT SER D 368      87.237  99.107 105.459  1.00  0.00           O
ATOM   4809  CB  SER D 368      86.917  96.916 107.471  1.00  0.00           C
ATOM   4810  OG  SER D 368      87.249  96.521 106.168  1.00  0.00           O
ATOM   4811  H   SER D 368      86.149  98.195 109.500  1.00  0.00           H
ATOM   4812  HA  SER D 368      88.414  98.433 107.698  1.00  0.00           H
ATOM   4813 1HB  SER D 368      87.415  96.265 108.189  1.00  0.00           H
ATOM   4814 2HB  SER D 368      85.844  96.811 107.624  1.00  0.00           H
ATOM   4815  HG  SER D 368      87.573  95.620 106.239  1.00  0.00           H
TER    4816      SER D 368
ATOM   4817  N   THR E 369     114.043  91.486  62.098  1.00  0.00           N
ATOM   4818  CA  THR E 369     115.505  91.352  61.749  1.00  0.00           C
ATOM   4819  C   THR E 369     115.928  89.918  61.609  1.00  0.00           C
ATOM   4820  O   THR E 369     115.987  89.421  60.496  1.00  0.00           O
ATOM   4821  CB  THR E 369     116.410  92.021  62.800  1.00  0.00           C
ATOM   4822  OG1 THR E 369     116.170  91.432  64.085  1.00  0.00           O
ATOM   4823  CG2 THR E 369     116.133  93.514  62.871  1.00  0.00           C
ATOM   4824 1H   THR E 369     113.807  92.455  62.181  1.00  0.00           H
ATOM   4825 2H   THR E 369     113.488  91.068  61.379  1.00  0.00           H
ATOM   4826 3H   THR E 369     113.864  91.025  62.967  1.00  0.00           H
ATOM   4827  HA  THR E 369     115.679  91.845  60.792  1.00  0.00           H
ATOM   4828  HB  THR E 369     117.455  91.863  62.534  1.00  0.00           H
ATOM   4829  HG1 THR E 369     115.868  92.110  64.695  1.00  0.00           H
ATOM   4830 1HG2 THR E 369     116.781  93.970  63.619  1.00  0.00           H
ATOM   4831 2HG2 THR E 369     116.325  93.967  61.897  1.00  0.00           H
ATOM   4832 3HG2 THR E 369     115.091  93.677  63.146  1.00  0.00           H
ATOM   4833  N   LEU E 370     116.199  89.194  62.715  1.00  0.00           N
ATOM   4834  CA  LEU E 370     116.675  87.823  62.664  1.00  0.00           C
ATOM   4835  C   LEU E 370     116.013  87.080  63.805  1.00  0.00           C
ATOM   4836  O   LEU E 370     115.293  87.690  64.590  1.00  0.00           O
ATOM   4837  CB  LEU E 370     118.215  87.744  62.820  1.00  0.00           C
ATOM   4838  CG  LEU E 370     119.004  88.401  61.668  1.00  0.00           C
ATOM   4839  CD1 LEU E 370     120.333  89.020  62.107  1.00  0.00           C
ATOM   4840  CD2 LEU E 370     119.181  87.479  60.456  1.00  0.00           C
ATOM   4841  H   LEU E 370     116.061  89.633  63.614  1.00  0.00           H
ATOM   4842  HA  LEU E 370     116.393  87.393  61.703  1.00  0.00           H
ATOM   4843 1HB  LEU E 370     118.496  88.232  63.752  1.00  0.00           H
ATOM   4844 2HB  LEU E 370     118.505  86.695  62.882  1.00  0.00           H
ATOM   4845  HG  LEU E 370     118.478  89.293  61.329  1.00  0.00           H
ATOM   4846 1HD1 LEU E 370     120.831  89.463  61.245  1.00  0.00           H
ATOM   4847 2HD1 LEU E 370     120.147  89.791  62.854  1.00  0.00           H
ATOM   4848 3HD1 LEU E 370     120.970  88.245  62.536  1.00  0.00           H
ATOM   4849 1HD2 LEU E 370     119.743  88.001  59.681  1.00  0.00           H
ATOM   4850 2HD2 LEU E 370     119.725  86.583  60.758  1.00  0.00           H
ATOM   4851 3HD2 LEU E 370     118.203  87.197  60.067  1.00  0.00           H
ATOM   4852  N   ARG E 371     116.208  85.749  63.894  1.00  0.00           N
ATOM   4853  CA  ARG E 371     115.694  84.935  64.981  1.00  0.00           C
ATOM   4854  C   ARG E 371     116.773  84.720  66.029  1.00  0.00           C
ATOM   4855  O   ARG E 371     116.939  85.503  66.952  1.00  0.00           O
ATOM   4856  CB  ARG E 371     115.207  83.588  64.466  1.00  0.00           C
ATOM   4857  CG  ARG E 371     114.535  82.709  65.509  1.00  0.00           C
ATOM   4858  CD  ARG E 371     114.082  81.418  64.930  1.00  0.00           C
ATOM   4859  NE  ARG E 371     113.065  81.611  63.908  1.00  0.00           N
ATOM   4860  CZ  ARG E 371     111.752  81.776  64.156  1.00  0.00           C
ATOM   4861  NH1 ARG E 371     111.311  81.772  65.395  1.00  0.00           N
ATOM   4862  NH2 ARG E 371     110.905  81.943  63.155  1.00  0.00           N
ATOM   4863  H   ARG E 371     116.743  85.309  63.158  1.00  0.00           H
ATOM   4864  HA  ARG E 371     114.851  85.456  65.435  1.00  0.00           H
ATOM   4865 1HB  ARG E 371     114.493  83.745  63.657  1.00  0.00           H
ATOM   4866 2HB  ARG E 371     116.048  83.029  64.055  1.00  0.00           H
ATOM   4867 1HG  ARG E 371     115.240  82.496  66.313  1.00  0.00           H
ATOM   4868 2HG  ARG E 371     113.666  83.227  65.916  1.00  0.00           H
ATOM   4869 1HD  ARG E 371     114.929  80.905  64.475  1.00  0.00           H
ATOM   4870 2HD  ARG E 371     113.660  80.795  65.716  1.00  0.00           H
ATOM   4871  HE  ARG E 371     113.366  81.621  62.942  1.00  0.00           H
ATOM   4872 1HH1 ARG E 371     111.958  81.644  66.161  1.00  0.00           H
ATOM   4873 2HH1 ARG E 371     110.328  81.896  65.582  1.00  0.00           H
ATOM   4874 1HH2 ARG E 371     111.244  81.947  62.203  1.00  0.00           H
ATOM   4875 2HH2 ARG E 371     109.921  82.068  63.342  1.00  0.00           H
ATOM   4876  N   VAL E 372     117.573  83.648  65.892  1.00  0.00           N
ATOM   4877  CA  VAL E 372     118.577  83.265  66.860  1.00  0.00           C
ATOM   4878  C   VAL E 372     119.928  83.873  66.530  1.00  0.00           C
ATOM   4879  O   VAL E 372     120.911  83.530  67.167  1.00  0.00           O
ATOM   4880  CB  VAL E 372     118.707  81.732  66.912  1.00  0.00           C
ATOM   4881  CG1 VAL E 372     119.241  81.197  65.592  1.00  0.00           C
ATOM   4882  CG2 VAL E 372     119.613  81.328  68.065  1.00  0.00           C
ATOM   4883  H   VAL E 372     117.453  83.088  65.061  1.00  0.00           H
ATOM   4884  HA  VAL E 372     118.267  83.626  67.842  1.00  0.00           H
ATOM   4885  HB  VAL E 372     117.717  81.297  67.058  1.00  0.00           H
ATOM   4886 1HG1 VAL E 372     119.326  80.111  65.646  1.00  0.00           H
ATOM   4887 2HG1 VAL E 372     118.558  81.466  64.787  1.00  0.00           H
ATOM   4888 3HG1 VAL E 372     120.223  81.627  65.396  1.00  0.00           H
ATOM   4889 1HG2 VAL E 372     119.699  80.242  68.096  1.00  0.00           H
ATOM   4890 2HG2 VAL E 372     120.601  81.766  67.922  1.00  0.00           H
ATOM   4891 3HG2 VAL E 372     119.190  81.684  69.003  1.00  0.00           H
ATOM   4892  N   GLU E 373     120.054  84.778  65.523  1.00  0.00           N
ATOM   4893  CA  GLU E 373     121.365  85.240  65.058  1.00  0.00           C
ATOM   4894  C   GLU E 373     122.231  85.773  66.191  1.00  0.00           C
ATOM   4895  O   GLU E 373     121.706  86.600  66.937  1.00  0.00           O
ATOM   4896  CB  GLU E 373     121.311  86.351  63.978  1.00  0.00           C
ATOM   4897  CG  GLU E 373     122.705  86.722  63.387  1.00  0.00           C
ATOM   4898  CD  GLU E 373     123.250  85.727  62.371  1.00  0.00           C
ATOM   4899  OE1 GLU E 373     124.493  85.751  62.199  1.00  0.00           O
ATOM   4900  OE2 GLU E 373     122.455  84.944  61.795  1.00  0.00           O
ATOM   4901  H   GLU E 373     119.220  85.142  65.085  1.00  0.00           H
ATOM   4902  HA  GLU E 373     121.893  84.394  64.615  1.00  0.00           H
ATOM   4903 1HB  GLU E 373     120.667  86.031  63.159  1.00  0.00           H
ATOM   4904 2HB  GLU E 373     120.871  87.252  64.406  1.00  0.00           H
ATOM   4905 1HG  GLU E 373     122.634  87.694  62.898  1.00  0.00           H
ATOM   4906 2HG  GLU E 373     123.423  86.807  64.201  1.00  0.00           H
ATOM   4907  N   PRO E 374     123.504  85.397  66.392  1.00  0.00           N
ATOM   4908  CA  PRO E 374     124.416  86.021  67.341  1.00  0.00           C
ATOM   4909  C   PRO E 374     124.352  87.526  67.396  1.00  0.00           C
ATOM   4910  O   PRO E 374     124.427  88.065  68.489  1.00  0.00           O
ATOM   4911  CB  PRO E 374     125.783  85.555  66.829  1.00  0.00           C
ATOM   4912  CG  PRO E 374     125.509  84.228  66.209  1.00  0.00           C
ATOM   4913  CD  PRO E 374     124.185  84.406  65.513  1.00  0.00           C
ATOM   4914  HA  PRO E 374     124.212  85.631  68.349  1.00  0.00           H
ATOM   4915 1HB  PRO E 374     126.185  86.286  66.112  1.00  0.00           H
ATOM   4916 2HB  PRO E 374     126.497  85.497  67.663  1.00  0.00           H
ATOM   4917 1HG  PRO E 374     126.319  83.958  65.515  1.00  0.00           H
ATOM   4918 2HG  PRO E 374     125.478  83.446  66.982  1.00  0.00           H
ATOM   4919 1HD  PRO E 374     124.353  84.812  64.505  1.00  0.00           H
ATOM   4920 2HD  PRO E 374     123.665  83.439  65.461  1.00  0.00           H
ATOM   4921  N   ALA E 375     124.146  88.222  66.262  1.00  0.00           N
ATOM   4922  CA  ALA E 375     123.889  89.643  66.239  1.00  0.00           C
ATOM   4923  C   ALA E 375     122.643  90.094  66.997  1.00  0.00           C
ATOM   4924  O   ALA E 375     122.681  91.021  67.805  1.00  0.00           O
ATOM   4925  CB  ALA E 375     123.752  90.094  64.773  1.00  0.00           C
ATOM   4926  H   ALA E 375     124.174  87.713  65.391  1.00  0.00           H
ATOM   4927  HA  ALA E 375     124.721  90.145  66.732  1.00  0.00           H
ATOM   4928 1HB  ALA E 375     123.557  91.166  64.739  1.00  0.00           H
ATOM   4929 2HB  ALA E 375     124.677  89.876  64.238  1.00  0.00           H
ATOM   4930 3HB  ALA E 375     122.928  89.560  64.304  1.00  0.00           H
ATOM   4931  N   VAL E 376     121.507  89.409  66.784  1.00  0.00           N
ATOM   4932  CA  VAL E 376     120.271  89.639  67.509  1.00  0.00           C
ATOM   4933  C   VAL E 376     120.390  89.179  68.951  1.00  0.00           C
ATOM   4934  O   VAL E 376     120.091  89.936  69.870  1.00  0.00           O
ATOM   4935  CB  VAL E 376     119.096  89.003  66.767  1.00  0.00           C
ATOM   4936  CG1 VAL E 376     117.883  88.745  67.665  1.00  0.00           C
ATOM   4937  CG2 VAL E 376     118.664  89.966  65.646  1.00  0.00           C
ATOM   4938  H   VAL E 376     121.533  88.693  66.072  1.00  0.00           H
ATOM   4939  HA  VAL E 376     120.059  90.710  67.499  1.00  0.00           H
ATOM   4940  HB  VAL E 376     119.417  88.050  66.347  1.00  0.00           H
ATOM   4941 1HG1 VAL E 376     117.085  88.292  67.076  1.00  0.00           H
ATOM   4942 2HG1 VAL E 376     118.166  88.070  68.472  1.00  0.00           H
ATOM   4943 3HG1 VAL E 376     117.533  89.689  68.084  1.00  0.00           H
ATOM   4944 1HG2 VAL E 376     117.825  89.535  65.100  1.00  0.00           H
ATOM   4945 2HG2 VAL E 376     118.362  90.919  66.082  1.00  0.00           H
ATOM   4946 3HG2 VAL E 376     119.498  90.128  64.963  1.00  0.00           H
ATOM   4947  N   MET E 377     120.923  87.961  69.204  1.00  0.00           N
ATOM   4948  CA  MET E 377     121.123  87.447  70.541  1.00  0.00           C
ATOM   4949  C   MET E 377     122.037  88.333  71.348  1.00  0.00           C
ATOM   4950  O   MET E 377     121.665  88.700  72.444  1.00  0.00           O
ATOM   4951  CB  MET E 377     121.710  86.017  70.563  1.00  0.00           C
ATOM   4952  CG  MET E 377     120.751  84.932  70.065  1.00  0.00           C
ATOM   4953  SD  MET E 377     121.356  83.234  70.315  1.00  0.00           S
ATOM   4954  CE  MET E 377     122.974  83.304  69.519  1.00  0.00           C
ATOM   4955  H   MET E 377     121.190  87.391  68.413  1.00  0.00           H
ATOM   4956  HA  MET E 377     120.160  87.424  71.051  1.00  0.00           H
ATOM   4957 1HB  MET E 377     122.606  85.983  69.944  1.00  0.00           H
ATOM   4958 2HB  MET E 377     122.007  85.761  71.581  1.00  0.00           H
ATOM   4959 1HG  MET E 377     119.797  85.024  70.584  1.00  0.00           H
ATOM   4960 2HG  MET E 377     120.572  85.066  68.999  1.00  0.00           H
ATOM   4961 1HE  MET E 377     123.459  82.329  69.596  1.00  0.00           H
ATOM   4962 2HE  MET E 377     122.852  83.566  68.467  1.00  0.00           H
ATOM   4963 3HE  MET E 377     123.591  84.056  70.011  1.00  0.00           H
ATOM   4964  N   GLN E 378     123.196  88.781  70.845  1.00  0.00           N
ATOM   4965  CA  GLN E 378     124.070  89.716  71.527  1.00  0.00           C
ATOM   4966  C   GLN E 378     123.477  91.093  71.711  1.00  0.00           C
ATOM   4967  O   GLN E 378     123.685  91.715  72.745  1.00  0.00           O
ATOM   4968  CB  GLN E 378     125.406  89.852  70.783  1.00  0.00           C
ATOM   4969  CG  GLN E 378     126.307  88.618  70.979  1.00  0.00           C
ATOM   4970  CD  GLN E 378     126.947  88.631  72.359  1.00  0.00           C
ATOM   4971  OE1 GLN E 378     126.512  87.966  73.292  1.00  0.00           O
ATOM   4972  NE2 GLN E 378     128.016  89.443  72.515  1.00  0.00           N
ATOM   4973  H   GLN E 378     123.462  88.435  69.933  1.00  0.00           H
ATOM   4974  HA  GLN E 378     124.270  89.336  72.528  1.00  0.00           H
ATOM   4975 1HB  GLN E 378     125.215  89.988  69.718  1.00  0.00           H
ATOM   4976 2HB  GLN E 378     125.932  90.737  71.138  1.00  0.00           H
ATOM   4977 1HG  GLN E 378     125.703  87.717  70.874  1.00  0.00           H
ATOM   4978 2HG  GLN E 378     127.092  88.632  70.222  1.00  0.00           H
ATOM   4979 1HE2 GLN E 378     128.480  89.496  73.400  1.00  0.00           H
ATOM   4980 2HE2 GLN E 378     128.344  89.992  71.746  1.00  0.00           H
ATOM   4981  N   GLY E 379     122.704  91.611  70.734  1.00  0.00           N
ATOM   4982  CA  GLY E 379     121.989  92.878  70.885  1.00  0.00           C
ATOM   4983  C   GLY E 379     120.988  92.842  72.012  1.00  0.00           C
ATOM   4984  O   GLY E 379     120.751  93.821  72.716  1.00  0.00           O
ATOM   4985  H   GLY E 379     122.620  91.099  69.867  1.00  0.00           H
ATOM   4986 1HA  GLY E 379     122.704  93.680  71.069  1.00  0.00           H
ATOM   4987 2HA  GLY E 379     121.470  93.116  69.957  1.00  0.00           H
ATOM   4988  N   PHE E 380     120.408  91.660  72.238  1.00  0.00           N
ATOM   4989  CA  PHE E 380     119.563  91.375  73.364  1.00  0.00           C
ATOM   4990  C   PHE E 380     120.317  90.998  74.637  1.00  0.00           C
ATOM   4991  O   PHE E 380     119.945  91.431  75.719  1.00  0.00           O
ATOM   4992  CB  PHE E 380     118.540  90.304  72.927  1.00  0.00           C
ATOM   4993  CG  PHE E 380     117.600  90.841  71.866  1.00  0.00           C
ATOM   4994  CD1 PHE E 380     117.041  92.136  71.926  1.00  0.00           C
ATOM   4995  CD2 PHE E 380     117.186  89.995  70.825  1.00  0.00           C
ATOM   4996  CE1 PHE E 380     116.078  92.552  71.000  1.00  0.00           C
ATOM   4997  CE2 PHE E 380     116.170  90.390  69.941  1.00  0.00           C
ATOM   4998  CZ  PHE E 380     115.618  91.667  70.024  1.00  0.00           C
ATOM   4999  H   PHE E 380     120.588  90.933  71.561  1.00  0.00           H
ATOM   5000  HA  PHE E 380     118.991  92.272  73.603  1.00  0.00           H
ATOM   5001 1HB  PHE E 380     119.068  89.435  72.538  1.00  0.00           H
ATOM   5002 2HB  PHE E 380     117.964  89.977  73.792  1.00  0.00           H
ATOM   5003  HD1 PHE E 380     117.370  92.821  72.708  1.00  0.00           H
ATOM   5004  HD2 PHE E 380     117.612  88.994  70.754  1.00  0.00           H
ATOM   5005  HE1 PHE E 380     115.686  93.568  71.041  1.00  0.00           H
ATOM   5006  HE2 PHE E 380     115.809  89.689  69.187  1.00  0.00           H
ATOM   5007  HZ  PHE E 380     114.833  91.974  69.335  1.00  0.00           H
ATOM   5008  N   ALA E 381     121.402  90.211  74.561  1.00  0.00           N
ATOM   5009  CA  ALA E 381     122.237  89.793  75.664  1.00  0.00           C
ATOM   5010  C   ALA E 381     122.955  90.938  76.310  1.00  0.00           C
ATOM   5011  O   ALA E 381     122.923  91.086  77.516  1.00  0.00           O
ATOM   5012  CB  ALA E 381     123.291  88.777  75.213  1.00  0.00           C
ATOM   5013  H   ALA E 381     121.628  89.899  73.627  1.00  0.00           H
ATOM   5014  HA  ALA E 381     121.596  89.348  76.425  1.00  0.00           H
ATOM   5015 1HB  ALA E 381     123.903  88.483  76.066  1.00  0.00           H
ATOM   5016 2HB  ALA E 381     122.795  87.898  74.801  1.00  0.00           H
ATOM   5017 3HB  ALA E 381     123.925  89.227  74.450  1.00  0.00           H
ATOM   5018  N   ALA E 382     123.546  91.846  75.528  1.00  0.00           N
ATOM   5019  CA  ALA E 382     124.226  93.020  76.025  1.00  0.00           C
ATOM   5020  C   ALA E 382     123.298  93.940  76.812  1.00  0.00           C
ATOM   5021  O   ALA E 382     123.644  94.480  77.861  1.00  0.00           O
ATOM   5022  CB  ALA E 382     124.851  93.732  74.813  1.00  0.00           C
ATOM   5023  H   ALA E 382     123.506  91.687  74.531  1.00  0.00           H
ATOM   5024  HA  ALA E 382     125.008  92.693  76.712  1.00  0.00           H
ATOM   5025 1HB  ALA E 382     125.374  94.628  75.147  1.00  0.00           H
ATOM   5026 2HB  ALA E 382     125.554  93.062  74.320  1.00  0.00           H
ATOM   5027 3HB  ALA E 382     124.066  94.013  74.112  1.00  0.00           H
ATOM   5028  N   SER E 383     122.051  94.082  76.331  1.00  0.00           N
ATOM   5029  CA  SER E 383     120.960  94.665  77.091  1.00  0.00           C
ATOM   5030  C   SER E 383     120.570  93.848  78.317  1.00  0.00           C
ATOM   5031  O   SER E 383     120.382  94.395  79.401  1.00  0.00           O
ATOM   5032  CB  SER E 383     119.752  94.831  76.191  1.00  0.00           C
ATOM   5033  OG  SER E 383     120.003  95.770  75.182  1.00  0.00           O
ATOM   5034  H   SER E 383     121.878  93.761  75.389  1.00  0.00           H
ATOM   5035  HA  SER E 383     121.275  95.644  77.453  1.00  0.00           H
ATOM   5036 1HB  SER E 383     119.499  93.870  75.742  1.00  0.00           H
ATOM   5037 2HB  SER E 383     118.897  95.150  76.785  1.00  0.00           H
ATOM   5038  HG  SER E 383     120.214  95.264  74.394  1.00  0.00           H
ATOM   5039  N   LEU E 384     120.472  92.502  78.202  1.00  0.00           N
ATOM   5040  CA  LEU E 384     120.187  91.613  79.317  1.00  0.00           C
ATOM   5041  C   LEU E 384     121.213  91.689  80.418  1.00  0.00           C
[truncated: 552,587 more chars]
