# Supplementary material for: Pore-forming Esx proteins mediate toxin secretion by Mycobacterium tuberculosis
Source: Nat Commun. 2021 Jan 15;12:394. doi: 10.1038/s41467-020-20533-1 (PMC7810871; doi:10.1038/s41467-020-20533-1)
Supplement: Supplementary file 4 — Supplementary Data 1 [file 41467_2020_20533_MOESM4_ESM.zip › SupplDataFile2_EsxEF-CTDTrunc-RigidBodyFitting_Pentamer.pdb]

TITLE     SWISS-MODEL SERVER (https://swissmodel.expasy.org)
TITLE    2 esxef
EXPDTA    THEORETICAL MODEL (SWISS-MODEL SERVER)
AUTHOR    SWISS-MODEL SERVER (SEE REFERENCE IN JRNL Records)
REVDAT   1   28-JUN-19 1MOD    1       18:15
JRNL        AUTH   A.WATERHOUSE,M.BERTONI,S.BIENERT,G.STUDER,G.TAURIELLO,
JRNL        AUTH 2 R.GUMIENNY,F.T.HEER,T.A.P.DE BEER,C.REMPFER,L.BORDOLI,
JRNL        AUTH 3 R.LEPORE,T.SCHWEDE
JRNL        TITL   SWISS-MODEL: HOMOLOGY MODELLING OF PROTEIN STRUCTURES AND
JRNL        TITL 2 COMPLEXES
JRNL        REF    NUCLEIC.ACIDS.RES..           V.  46 W296  2018
JRNL        PMID   29788355
JRNL        DOI    10.1093/nar/gky427
REMARK   1
REMARK   1 REFERENCE 1
REMARK   1  AUTH   S.BIENERT,A.WATERHOUSE,T.A.P.DE BEER,G.TAURIELLO,G.STUDER,
REMARK   1  AUTH 2 L.BORDOLI,T.SCHWEDE
REMARK   1  TITL   THE SWISS-MODEL REPOSITORY - NEW FEATURES AND FUNCTIONALITY
REMARK   1  REF    NUCLEIC.ACIDS.RES..           V.  22       2017
REMARK   1  REFN                   ISSN 0305-1048
REMARK   1  PMID   27899672
REMARK   1  DOI    10.1093/nar/gkw1132
REMARK   1
REMARK   1 REFERENCE 2
REMARK   1  AUTH   N.GUEX,M.C.PEITSCH,T.SCHWEDE
REMARK   1  TITL   AUTOMATED COMPARATIVE PROTEIN STRUCTURE MODELING WITH
REMARK   1  TITL 2 SWISS-MODEL AND SWISS-PDBVIEWER: A HISTORICAL PERSPECTIVE
REMARK   1  REF    ELECTROPHORESIS               V.  30       2009
REMARK   1  REFN                   ISSN 0173-0835
REMARK   1  PMID   19517507
REMARK   1  DOI    10.1002/elps.200900140
REMARK   1
REMARK   1 REFERENCE 3
REMARK   1  AUTH   P.BENKERT,M.BIASINI,T.SCHWEDE
REMARK   1  TITL   TOWARD THE ESTIMATION OF THE ABSOLUTE QUALITY OF INDIVIDUAL
REMARK   1  TITL 2 PROTEIN STRUCTURE MODELS
REMARK   1  REF    BIOINFORMATICS                V.  27       2011
REMARK   1  REFN                   ISSN 1367-4803
REMARK   1  PMID   21134891
REMARK   1  DOI    10.1093/bioinformatics/btq662
REMARK   1
REMARK   1 REFERENCE 4
REMARK   1  AUTH   M.BERTONI,F.KIEFER,M.BIASINI,L.BORDOLI,T.SCHWEDE
REMARK   1  TITL   MODELING PROTEIN QUATERNARY STRUCTURE OF HOMO- AND
REMARK   1  TITL 2 HETERO-OLIGOMERS BEYOND BINARY INTERACTIONS BY HOMOLOGY
REMARK   1  REF    SCI.REP.                      V.   7       2017
REMARK   1  REFN                   ISSN
REMARK   1  PMID   28874689
REMARK   1  DOI    10.1038/s41598-017-09654-8
REMARK   1
REMARK   1 DISCLAIMER
REMARK   1 The SWISS-MODEL SERVER produces theoretical models for proteins.
REMARK   1 The results of any theoretical modelling procedure is
REMARK   1 NON-EXPERIMENTAL and MUST be considered with care. These models may
REMARK   1 contain significant errors. This is especially true for automated
REMARK   1 modeling since there is no human intervention during model
REMARK   1 building. Please read the header section and the logfile carefully
REMARK   1 to know what templates and alignments were used during the model
REMARK   1 building process. All information by the SWISS-MODEL SERVER is
REMARK   1 provided "AS-IS", without any warranty, expressed or implied.
REMARK   2
REMARK   2 COPYRIGHT NOTICE
REMARK   2 This SWISS-MODEL protein model is copyright. It is produced by the
REMARK   2 SWISS-MODEL server, developed by the Computational Structural
REMARK   2 Biology Group at the SIB Swiss Institute of Bioinformatics at the
REMARK   2 Biozentrum, University of Basel (https://swissmodel.expasy.org). This
REMARK   2 model is licensed under the CC BY-SA 4.0 Creative Commons
REMARK   2 Attribution-ShareAlike 4.0 International License
REMARK   2 (https://creativecommons.org/licenses/by-sa/4.0/legalcode), i.e. you
REMARK   2 can copy and redistribute the model in any medium or format,
REMARK   2 transform and build upon the model for any purpose, even
REMARK   2 commercially, under the following terms:
REMARK   2 Attribution - You must give appropriate credit, provide a link to
REMARK   2 the license, and indicate if changes were made. You may do so in any
REMARK   2 reasonable manner, but not in any way that suggests the licensor
REMARK   2 endorses you or your use. When you publish, patent or distribute
REMARK   2 results that were fully or partially based on the model, please cite
REMARK   2 the corresponding papers mentioned under JRNL.
REMARK   2 ShareAlike - If you remix, transform, or build upon the material,
REMARK   2 you must distribute your contributions under the same license as the
REMARK   2 original.
REMARK   2 No additional restrictions - you may not apply legal terms or
REMARK   2 technological measures that legally restrict others from doing
REMARK   2 anything the license permits.
REMARK   2 Find a human-readable summary of (and not a substitute for) the
REMARK   2 CC BY-SA 4.0 license at this link:
REMARK   2 https://creativecommons.org/licenses/by-sa/4.0/
REMARK   3 
REMARK   3 MODEL INFORMATION
REMARK   3  ENGIN   PROMOD3
REMARK   3  VERSN   1.3.0
REMARK   3  OSTAT   hetero-1-1-mer
REMARK   3  OSRSN   PREDICTION
REMARK   3  QSPRD   0.410
REMARK   3  QMN4    -4.97
REMARK   3  MODT    FALSE
REMARK   3 
REMARK   3 TEMPLATE 1
REMARK   3  PDBID   1wa8
REMARK   3  CHAIN   B
REMARK   3  MMCIF   B
REMARK   3  CHAIN   A
REMARK   3  MMCIF   A
REMARK   3  PDBV    2019-06-21
REMARK   3  SMTLE   1wa8.1
REMARK   3  SMTLV   2019-06-27
REMARK   3  MTHD    SOLUTION NMR 0.00 A
REMARK   3  FOUND   HHblits
REMARK   3  SIM     0.32
REMARK   3  SID     21.20
REMARK   3  OSTAT   hetero-1-1-mer
REMARK   3  ALN B TRG VDPTVLADAVARMAEFGRHVEELVAEIESLVTRLHVTWTGEGAAAHAEAQRHWAAGEA
REMARK   3  ALN B TRG MMRQALAQLTAAGQSAHANYTGAMATNLGMWS
REMARK   3  ALN B TPL WNFAGIEAAASAIQGNVTSIHSLLDEGKQSLTKLAAAWGGSGSEAYQGVQQKWDATAT
REMARK   3  ALN B TPL ELNNALQNLARTISEAGQAMASTEGNVTGMFA
REMARK   3  ALN B OFF 5
REMARK   3  ALN A TRG MGADDTLRVEPAVMQGFAASLDGAAEHLAVQLAELDAQVGQMLGGWRGASGSAYGSAW
REMARK   3  ALN A TRG ELWHRGAGEVQLGLSMLAAAIAHAGAGYQHNETASAQVLREVGGG
REMARK   3  ALN A TPL -----EMKTDAATLAQEAGNFERISGDLKTQIDQVESTAGSLQGQWRGAAGTAAQAAV
REMARK   3  ALN A TPL VRFQEAANKQKQELDEISTNIRQAGVQYSRADEEQQQALSS----
REMARK   3  ALN A OFF 1
HELIX    1   1 PRO A   11  MET A   42  1                                  32
HELIX    2   2 SER A   50  ALA A   82  1                                  33
HELIX    3   3 PRO B    3  ARG B   33  1                                  31
HELIX    4   4 HIS B   35  TRP B   38  1                                   4
HELIX    5   5 ALA B   44  TYR B   78  1                                  35
MODEL        1
ATOM      1  N   THR A   6      -4.874  28.723   0.275  1.00  0.36           N
ATOM      2  CA  THR A   6      -3.734  29.364  -0.477  1.00  0.36           C
ATOM      3  C   THR A   6      -4.211  30.233  -1.605  1.00  0.36           C
ATOM      4  O   THR A   6      -4.299  31.438  -1.431  1.00  0.36           O
ATOM      5  CB  THR A   6      -2.708  28.326  -0.938  1.00  0.36           C
ATOM      6  OG1 THR A   6      -2.278  27.573   0.186  1.00  0.36           O
ATOM      7  CG2 THR A   6      -1.456  28.993  -1.519  1.00  0.36           C
ATOM      8  N   LEU A   7      -4.571  29.666  -2.775  1.00  0.40           N
ATOM      9  CA  LEU A   7      -4.982  30.439  -3.934  1.00  0.40           C
ATOM     10  C   LEU A   7      -6.104  29.674  -4.603  1.00  0.40           C
ATOM     11  O   LEU A   7      -6.434  28.575  -4.166  1.00  0.40           O
ATOM     12  CB  LEU A   7      -3.817  30.632  -4.937  1.00  0.40           C
ATOM     13  CG  LEU A   7      -2.642  31.470  -4.392  1.00  0.40           C
ATOM     14  CD1 LEU A   7      -1.279  31.054  -4.949  1.00  0.40           C
ATOM     15  CD2 LEU A   7      -2.869  32.981  -4.521  1.00  0.40           C
ATOM     16  N   ARG A   8      -6.736  30.254  -5.642  1.00  0.38           N
ATOM     17  CA  ARG A   8      -7.774  29.597  -6.417  1.00  0.38           C
ATOM     18  C   ARG A   8      -7.181  28.995  -7.680  1.00  0.38           C
ATOM     19  O   ARG A   8      -6.720  27.863  -7.699  1.00  0.38           O
ATOM     20  CB  ARG A   8      -8.889  30.606  -6.796  1.00  0.38           C
ATOM     21  CG  ARG A   8      -9.649  31.206  -5.597  1.00  0.38           C
ATOM     22  CD  ARG A   8     -10.626  32.307  -6.026  1.00  0.38           C
ATOM     23  NE  ARG A   8     -11.261  32.822  -4.775  1.00  0.38           N
ATOM     24  CZ  ARG A   8     -12.073  33.886  -4.711  1.00  0.38           C
ATOM     25  NH1 ARG A   8     -12.576  34.239  -3.530  1.00  0.38           N
ATOM     26  NH2 ARG A   8     -12.390  34.598  -5.787  1.00  0.38           N
ATOM     27  N   VAL A   9      -7.147  29.764  -8.782  1.00  0.49           N
ATOM     28  CA  VAL A   9      -6.701  29.295 -10.076  1.00  0.49           C
ATOM     29  C   VAL A   9      -5.220  29.553 -10.280  1.00  0.49           C
ATOM     30  O   VAL A   9      -4.721  29.348 -11.376  1.00  0.49           O
ATOM     31  CB  VAL A   9      -7.491  29.940 -11.228  1.00  0.49           C
ATOM     32  CG1 VAL A   9      -8.989  29.972 -10.897  1.00  0.49           C
ATOM     33  CG2 VAL A   9      -7.015  31.358 -11.606  1.00  0.49           C
ATOM     34  N   GLU A  10      -4.451  30.025  -9.263  1.00  0.52           N
ATOM     35  CA  GLU A  10      -3.067  30.460  -9.477  1.00  0.52           C
ATOM     36  C   GLU A  10      -2.221  29.396 -10.162  1.00  0.52           C
ATOM     37  O   GLU A  10      -2.263  28.266  -9.674  1.00  0.52           O
ATOM     38  CB  GLU A  10      -2.313  30.865  -8.185  1.00  0.52           C
ATOM     39  CG  GLU A  10      -0.898  31.467  -8.445  1.00  0.52           C
ATOM     40  CD  GLU A  10      -0.901  32.912  -8.927  1.00  0.52           C
ATOM     41  OE1 GLU A  10       0.133  33.284  -9.535  1.00  0.52           O
ATOM     42  OE2 GLU A  10      -1.913  33.624  -8.717  1.00  0.52           O
ATOM     43  N   PRO A  11      -1.450  29.638 -11.233  1.00  0.54           N
ATOM     44  CA  PRO A  11      -0.488  28.699 -11.796  1.00  0.54           C
ATOM     45  C   PRO A  11       0.331  27.938 -10.784  1.00  0.54           C
ATOM     46  O   PRO A  11       0.552  26.756 -10.996  1.00  0.54           O
ATOM     47  CB  PRO A  11       0.321  29.500 -12.818  1.00  0.54           C
ATOM     48  CG  PRO A  11      -0.660  30.586 -13.269  1.00  0.54           C
ATOM     49  CD  PRO A  11      -1.527  30.859 -12.037  1.00  0.54           C
ATOM     50  N   ALA A  12       0.729  28.555  -9.656  1.00  0.59           N
ATOM     51  CA  ALA A  12       1.355  27.864  -8.553  1.00  0.59           C
ATOM     52  C   ALA A  12       0.516  26.763  -7.911  1.00  0.59           C
ATOM     53  O   ALA A  12       0.974  25.640  -7.706  1.00  0.59           O
ATOM     54  CB  ALA A  12       1.713  28.895  -7.467  1.00  0.59           C
ATOM     55  N   VAL A  13      -0.764  27.052  -7.617  1.00  0.59           N
ATOM     56  CA  VAL A  13      -1.719  26.084  -7.111  1.00  0.59           C
ATOM     57  C   VAL A  13      -2.094  25.075  -8.182  1.00  0.59           C
ATOM     58  O   VAL A  13      -2.020  23.871  -7.952  1.00  0.59           O
ATOM     59  CB  VAL A  13      -2.927  26.800  -6.507  1.00  0.59           C
ATOM     60  CG1 VAL A  13      -4.174  25.915  -6.423  1.00  0.59           C
ATOM     61  CG2 VAL A  13      -2.556  27.238  -5.079  1.00  0.59           C
ATOM     62  N   MET A  14      -2.413  25.525  -9.418  1.00  0.56           N
ATOM     63  CA  MET A  14      -2.738  24.646 -10.520  1.00  0.56           C
ATOM     64  C   MET A  14      -1.602  23.709 -10.840  1.00  0.56           C
ATOM     65  O   MET A  14      -1.838  22.520 -10.914  1.00  0.56           O
ATOM     66  CB  MET A  14      -3.104  25.404 -11.816  1.00  0.56           C
ATOM     67  CG  MET A  14      -4.436  26.159 -11.752  1.00  0.56           C
ATOM     68  SD  MET A  14      -4.977  26.848 -13.347  1.00  0.56           S
ATOM     69  CE  MET A  14      -3.530  27.810 -13.837  1.00  0.56           C
ATOM     70  N   GLN A  15      -0.343  24.154 -10.958  1.00  0.52           N
ATOM     71  CA  GLN A  15       0.807  23.293 -11.162  1.00  0.52           C
ATOM     72  C   GLN A  15       1.109  22.381  -9.998  1.00  0.52           C
ATOM     73  O   GLN A  15       1.494  21.236 -10.201  1.00  0.52           O
ATOM     74  CB  GLN A  15       2.058  24.126 -11.472  1.00  0.52           C
ATOM     75  CG  GLN A  15       2.034  24.702 -12.901  1.00  0.52           C
ATOM     76  CD  GLN A  15       2.361  23.624 -13.923  1.00  0.52           C
ATOM     77  OE1 GLN A  15       1.495  23.045 -14.569  1.00  0.52           O
ATOM     78  NE2 GLN A  15       3.668  23.313 -14.066  1.00  0.52           N
ATOM     79  N   GLY A  16       0.928  22.838  -8.741  1.00  0.61           N
ATOM     80  CA  GLY A  16       1.073  21.981  -7.564  1.00  0.61           C
ATOM     81  C   GLY A  16       0.095  20.835  -7.564  1.00  0.61           C
ATOM     82  O   GLY A  16       0.377  19.725  -7.117  1.00  0.61           O
ATOM     83  N   PHE A  17      -1.090  21.081  -8.129  1.00  0.58           N
ATOM     84  CA  PHE A  17      -2.090  20.081  -8.382  1.00  0.58           C
ATOM     85  C   PHE A  17      -1.883  19.298  -9.677  1.00  0.58           C
ATOM     86  O   PHE A  17      -2.080  18.091  -9.700  1.00  0.58           O
ATOM     87  CB  PHE A  17      -3.472  20.764  -8.302  1.00  0.58           C
ATOM     88  CG  PHE A  17      -3.764  21.253  -6.897  1.00  0.58           C
ATOM     89  CD1 PHE A  17      -3.464  20.492  -5.747  1.00  0.58           C
ATOM     90  CD2 PHE A  17      -4.443  22.469  -6.721  1.00  0.58           C
ATOM     91  CE1 PHE A  17      -3.864  20.917  -4.474  1.00  0.58           C
ATOM     92  CE2 PHE A  17      -4.904  22.857  -5.454  1.00  0.58           C
ATOM     93  CZ  PHE A  17      -4.612  22.086  -4.330  1.00  0.58           C
ATOM     94  N   ALA A  18      -1.463  19.936 -10.781  1.00  0.62           N
ATOM     95  CA  ALA A  18      -1.192  19.335 -12.068  1.00  0.62           C
ATOM     96  C   ALA A  18      -0.040  18.379 -12.026  1.00  0.62           C
ATOM     97  O   ALA A  18      -0.147  17.262 -12.492  1.00  0.62           O
ATOM     98  CB  ALA A  18      -0.878  20.398 -13.125  1.00  0.62           C
ATOM     99  N   ALA A  19       1.072  18.744 -11.380  1.00  0.65           N
ATOM    100  CA  ALA A  19       2.231  17.895 -11.226  1.00  0.65           C
ATOM    101  C   ALA A  19       1.916  16.611 -10.466  1.00  0.65           C
ATOM    102  O   ALA A  19       2.361  15.518 -10.810  1.00  0.65           O
ATOM    103  CB  ALA A  19       3.315  18.729 -10.521  1.00  0.65           C
ATOM    104  N   SER A  20       1.067  16.725  -9.430  1.00  0.68           N
ATOM    105  CA  SER A  20       0.428  15.590  -8.789  1.00  0.68           C
ATOM    106  C   SER A  20      -0.532  14.837  -9.702  1.00  0.68           C
ATOM    107  O   SER A  20      -0.514  13.610  -9.756  1.00  0.68           O
ATOM    108  CB  SER A  20      -0.341  16.030  -7.525  1.00  0.68           C
ATOM    109  OG  SER A  20       0.554  16.635  -6.592  1.00  0.68           O
ATOM    110  N   LEU A  21      -1.378  15.545 -10.487  1.00  0.66           N
ATOM    111  CA  LEU A  21      -2.281  14.942 -11.456  1.00  0.66           C
ATOM    112  C   LEU A  21      -1.568  14.149 -12.520  1.00  0.66           C
ATOM    113  O   LEU A  21      -1.937  13.008 -12.761  1.00  0.66           O
ATOM    114  CB  LEU A  21      -3.182  15.984 -12.193  1.00  0.66           C
ATOM    115  CG  LEU A  21      -4.157  15.392 -13.247  1.00  0.66           C
ATOM    116  CD1 LEU A  21      -5.108  14.392 -12.616  1.00  0.66           C
ATOM    117  CD2 LEU A  21      -4.942  16.416 -14.082  1.00  0.66           C
ATOM    118  N   ASP A  22      -0.514  14.689 -13.143  1.00  0.66           N
ATOM    119  CA  ASP A  22       0.227  14.085 -14.225  1.00  0.66           C
ATOM    120  C   ASP A  22       0.802  12.751 -13.829  1.00  0.66           C
ATOM    121  O   ASP A  22       0.694  11.784 -14.575  1.00  0.66           O
ATOM    122  CB  ASP A  22       1.371  15.011 -14.687  1.00  0.66           C
ATOM    123  CG  ASP A  22       0.829  16.217 -15.435  1.00  0.66           C
ATOM    124  OD1 ASP A  22      -0.346  16.173 -15.884  1.00  0.66           O
ATOM    125  OD2 ASP A  22       1.614  17.187 -15.584  1.00  0.66           O
ATOM    126  N   GLY A  23       1.338  12.638 -12.595  1.00  0.71           N
ATOM    127  CA  GLY A  23       1.781  11.353 -12.075  1.00  0.71           C
ATOM    128  C   GLY A  23       0.656  10.356 -11.908  1.00  0.71           C
ATOM    129  O   GLY A  23       0.780   9.200 -12.290  1.00  0.71           O
ATOM    130  N   ALA A  24      -0.512  10.786 -11.394  1.00  0.71           N
ATOM    131  CA  ALA A  24      -1.709   9.969 -11.327  1.00  0.71           C
ATOM    132  C   ALA A  24      -2.304   9.617 -12.696  1.00  0.71           C
ATOM    133  O   ALA A  24      -2.714   8.488 -12.939  1.00  0.71           O
ATOM    134  CB  ALA A  24      -2.748  10.622 -10.398  1.00  0.71           C
ATOM    135  N   ALA A  25      -2.344  10.551 -13.658  1.00  0.66           N
ATOM    136  CA  ALA A  25      -2.735  10.327 -15.033  1.00  0.66           C
ATOM    137  C   ALA A  25      -1.819   9.350 -15.754  1.00  0.66           C
ATOM    138  O   ALA A  25      -2.273   8.389 -16.373  1.00  0.66           O
ATOM    139  CB  ALA A  25      -2.726  11.682 -15.768  1.00  0.66           C
ATOM    140  N   GLU A  26      -0.494   9.530 -15.627  1.00  0.65           N
ATOM    141  CA  GLU A  26       0.509   8.620 -16.137  1.00  0.65           C
ATOM    142  C   GLU A  26       0.403   7.258 -15.497  1.00  0.65           C
ATOM    143  O   GLU A  26       0.319   6.249 -16.185  1.00  0.65           O
ATOM    144  CB  GLU A  26       1.917   9.182 -15.846  1.00  0.65           C
ATOM    145  CG  GLU A  26       3.093   8.296 -16.330  1.00  0.65           C
ATOM    146  CD  GLU A  26       4.461   8.827 -15.901  1.00  0.65           C
ATOM    147  OE1 GLU A  26       4.521   9.838 -15.158  1.00  0.65           O
ATOM    148  OE2 GLU A  26       5.462   8.183 -16.306  1.00  0.65           O
ATOM    149  N   HIS A  27       0.304   7.185 -14.154  1.00  0.63           N
ATOM    150  CA  HIS A  27       0.122   5.934 -13.446  1.00  0.63           C
ATOM    151  C   HIS A  27      -1.170   5.235 -13.827  1.00  0.63           C
ATOM    152  O   HIS A  27      -1.165   4.040 -14.076  1.00  0.63           O
ATOM    153  CB  HIS A  27       0.110   6.108 -11.914  1.00  0.63           C
ATOM    154  CG  HIS A  27       1.397   6.506 -11.268  1.00  0.63           C
ATOM    155  ND1 HIS A  27       1.386   6.771  -9.911  1.00  0.63           N
ATOM    156  CD2 HIS A  27       2.638   6.704 -11.777  1.00  0.63           C
ATOM    157  CE1 HIS A  27       2.618   7.138  -9.625  1.00  0.63           C
ATOM    158  NE2 HIS A  27       3.418   7.113 -10.718  1.00  0.63           N
ATOM    159  N   LEU A  28      -2.309   5.949 -13.945  1.00  0.66           N
ATOM    160  CA  LEU A  28      -3.570   5.384 -14.400  1.00  0.66           C
ATOM    161  C   LEU A  28      -3.432   4.792 -15.796  1.00  0.66           C
ATOM    162  O   LEU A  28      -3.774   3.636 -16.013  1.00  0.66           O
ATOM    163  CB  LEU A  28      -4.697   6.450 -14.323  1.00  0.66           C
ATOM    164  CG  LEU A  28      -6.137   5.924 -14.493  1.00  0.66           C
ATOM    165  CD1 LEU A  28      -6.693   5.379 -13.182  1.00  0.66           C
ATOM    166  CD2 LEU A  28      -7.082   7.005 -15.023  1.00  0.66           C
ATOM    167  N   ALA A  29      -2.804   5.522 -16.737  1.00  0.68           N
ATOM    168  CA  ALA A  29      -2.454   5.031 -18.057  1.00  0.68           C
ATOM    169  C   ALA A  29      -1.508   3.833 -18.061  1.00  0.68           C
ATOM    170  O   ALA A  29      -1.713   2.880 -18.806  1.00  0.68           O
ATOM    171  CB  ALA A  29      -1.858   6.181 -18.885  1.00  0.68           C
ATOM    172  N   VAL A  30      -0.476   3.821 -17.198  1.00  0.69           N
ATOM    173  CA  VAL A  30       0.424   2.696 -16.995  1.00  0.69           C
ATOM    174  C   VAL A  30      -0.321   1.461 -16.544  1.00  0.69           C
ATOM    175  O   VAL A  30      -0.243   0.429 -17.197  1.00  0.69           O
ATOM    176  CB  VAL A  30       1.497   3.073 -15.979  1.00  0.69           C
ATOM    177  CG1 VAL A  30       2.250   1.861 -15.404  1.00  0.69           C
ATOM    178  CG2 VAL A  30       2.510   4.024 -16.641  1.00  0.69           C
ATOM    179  N   GLN A  31      -1.165   1.570 -15.504  1.00  0.68           N
ATOM    180  CA  GLN A  31      -1.956   0.476 -14.980  1.00  0.68           C
ATOM    181  C   GLN A  31      -2.927  -0.055 -16.032  1.00  0.68           C
ATOM    182  O   GLN A  31      -3.132  -1.259 -16.188  1.00  0.68           O
ATOM    183  CB  GLN A  31      -2.674   0.962 -13.696  1.00  0.68           C
ATOM    184  CG  GLN A  31      -1.689   1.416 -12.584  1.00  0.68           C
ATOM    185  CD  GLN A  31      -0.938   0.249 -11.962  1.00  0.68           C
ATOM    186  OE1 GLN A  31      -1.543  -0.788 -11.727  1.00  0.68           O
ATOM    187  NE2 GLN A  31       0.359   0.413 -11.654  1.00  0.68           N
ATOM    188  N   LEU A  32      -3.522   0.843 -16.841  1.00  0.69           N
ATOM    189  CA  LEU A  32      -4.341   0.482 -17.972  1.00  0.69           C
ATOM    190  C   LEU A  32      -3.585  -0.241 -19.073  1.00  0.69           C
ATOM    191  O   LEU A  32      -3.990  -1.305 -19.526  1.00  0.69           O
ATOM    192  CB  LEU A  32      -5.035   1.741 -18.562  1.00  0.69           C
ATOM    193  CG  LEU A  32      -6.085   2.376 -17.657  1.00  0.69           C
ATOM    194  CD1 LEU A  32      -6.578   3.722 -18.212  1.00  0.69           C
ATOM    195  CD2 LEU A  32      -7.214   1.399 -17.475  1.00  0.69           C
ATOM    196  N   ALA A  33      -2.425   0.257 -19.499  1.00  0.71           N
ATOM    197  CA  ALA A  33      -1.589  -0.362 -20.503  1.00  0.71           C
ATOM    198  C   ALA A  33      -1.051  -1.710 -20.052  1.00  0.71           C
ATOM    199  O   ALA A  33      -1.033  -2.680 -20.807  1.00  0.71           O
ATOM    200  CB  ALA A  33      -0.453   0.608 -20.859  1.00  0.71           C
ATOM    201  N   GLU A  34      -0.667  -1.813 -18.764  1.00  0.69           N
ATOM    202  CA  GLU A  34      -0.305  -3.048 -18.109  1.00  0.69           C
ATOM    203  C   GLU A  34      -1.453  -4.049 -18.152  1.00  0.69           C
ATOM    204  O   GLU A  34      -1.259  -5.212 -18.490  1.00  0.69           O
ATOM    205  CB  GLU A  34       0.111  -2.791 -16.643  1.00  0.69           C
ATOM    206  CG  GLU A  34       1.474  -2.097 -16.432  1.00  0.69           C
ATOM    207  CD  GLU A  34       1.803  -1.840 -14.956  1.00  0.69           C
ATOM    208  OE1 GLU A  34       2.820  -2.387 -14.468  1.00  0.69           O
ATOM    209  OE2 GLU A  34       1.057  -1.069 -14.311  1.00  0.69           O
ATOM    210  N   LEU A  35      -2.704  -3.619 -17.894  1.00  0.71           N
ATOM    211  CA  LEU A  35      -3.870  -4.447 -18.099  1.00  0.71           C
ATOM    212  C   LEU A  35      -4.081  -4.935 -19.502  1.00  0.71           C
ATOM    213  O   LEU A  35      -4.139  -6.141 -19.708  1.00  0.71           O
ATOM    214  CB  LEU A  35      -5.147  -3.826 -17.540  1.00  0.71           C
ATOM    215  CG  LEU A  35      -6.319  -4.793 -17.411  1.00  0.71           C
ATOM    216  CD1 LEU A  35      -7.150  -4.377 -16.241  1.00  0.71           C
ATOM    217  CD2 LEU A  35      -7.203  -4.816 -18.643  1.00  0.71           C
ATOM    218  N   ASP A  36      -4.112  -4.035 -20.497  1.00  0.66           N
ATOM    219  CA  ASP A  36      -4.322  -4.339 -21.908  1.00  0.66           C
ATOM    220  C   ASP A  36      -3.366  -5.428 -22.389  1.00  0.66           C
ATOM    221  O   ASP A  36      -3.739  -6.492 -22.890  1.00  0.66           O
ATOM    222  CB  ASP A  36      -4.101  -3.015 -22.700  1.00  0.66           C
ATOM    223  CG  ASP A  36      -4.227  -3.184 -24.208  1.00  0.66           C
ATOM    224  OD1 ASP A  36      -3.501  -2.453 -24.928  1.00  0.66           O
ATOM    225  OD2 ASP A  36      -5.022  -4.058 -24.636  1.00  0.66           O
ATOM    226  N   ALA A  37      -2.080  -5.208 -22.105  1.00  0.70           N
ATOM    227  CA  ALA A  37      -1.020  -6.129 -22.392  1.00  0.70           C
ATOM    228  C   ALA A  37      -1.101  -7.480 -21.682  1.00  0.70           C
ATOM    229  O   ALA A  37      -0.942  -8.527 -22.308  1.00  0.70           O
ATOM    230  CB  ALA A  37       0.272  -5.397 -22.007  1.00  0.70           C
ATOM    231  N   GLN A  38      -1.376  -7.511 -20.363  1.00  0.64           N
ATOM    232  CA  GLN A  38      -1.515  -8.746 -19.612  1.00  0.64           C
ATOM    233  C   GLN A  38      -2.788  -9.500 -19.965  1.00  0.64           C
ATOM    234  O   GLN A  38      -2.827 -10.728 -19.991  1.00  0.64           O
ATOM    235  CB  GLN A  38      -1.518  -8.488 -18.105  1.00  0.64           C
ATOM    236  CG  GLN A  38      -0.249  -7.901 -17.435  1.00  0.64           C
ATOM    237  CD  GLN A  38       0.959  -8.824 -17.292  1.00  0.64           C
ATOM    238  OE1 GLN A  38       0.889  -9.950 -16.809  1.00  0.64           O
ATOM    239  NE2 GLN A  38       2.152  -8.270 -17.616  1.00  0.64           N
ATOM    240  N   VAL A  39      -3.879  -8.793 -20.304  1.00  0.67           N
ATOM    241  CA  VAL A  39      -5.088  -9.372 -20.855  1.00  0.67           C
ATOM    242  C   VAL A  39      -4.786 -10.092 -22.149  1.00  0.67           C
ATOM    243  O   VAL A  39      -5.330 -11.157 -22.428  1.00  0.67           O
ATOM    244  CB  VAL A  39      -6.154  -8.347 -21.143  1.00  0.67           C
ATOM    245  CG1 VAL A  39      -7.248  -8.964 -22.018  1.00  0.67           C
ATOM    246  CG2 VAL A  39      -6.779  -7.830 -19.851  1.00  0.67           C
ATOM    247  N   GLY A  40      -3.849  -9.574 -22.957  1.00  0.65           N
ATOM    248  CA  GLY A  40      -3.371 -10.273 -24.139  1.00  0.65           C
ATOM    249  C   GLY A  40      -2.799 -11.654 -23.876  1.00  0.65           C
ATOM    250  O   GLY A  40      -2.782 -12.508 -24.760  1.00  0.65           O
ATOM    251  N   GLN A  41      -2.323 -11.943 -22.646  1.00  0.63           N
ATOM    252  CA  GLN A  41      -2.084 -13.303 -22.204  1.00  0.63           C
ATOM    253  C   GLN A  41      -3.357 -14.054 -21.880  1.00  0.63           C
ATOM    254  O   GLN A  41      -3.577 -15.147 -22.383  1.00  0.63           O
ATOM    255  CB  GLN A  41      -1.134 -13.388 -20.987  1.00  0.63           C
ATOM    256  CG  GLN A  41       0.333 -13.061 -21.324  1.00  0.63           C
ATOM    257  CD  GLN A  41       0.618 -11.568 -21.260  1.00  0.63           C
ATOM    258  OE1 GLN A  41       0.827 -10.999 -20.193  1.00  0.63           O
ATOM    259  NE2 GLN A  41       0.632 -10.898 -22.428  1.00  0.63           N
ATOM    260  N   MET A  42      -4.261 -13.468 -21.090  1.00  0.59           N
ATOM    261  CA  MET A  42      -5.518 -14.086 -20.725  1.00  0.59           C
ATOM    262  C   MET A  42      -6.405 -14.461 -21.885  1.00  0.59           C
ATOM    263  O   MET A  42      -6.807 -15.611 -22.007  1.00  0.59           O
ATOM    264  CB  MET A  42      -6.301 -13.114 -19.830  1.00  0.59           C
ATOM    265  CG  MET A  42      -5.636 -12.806 -18.487  1.00  0.59           C
ATOM    266  SD  MET A  42      -4.961 -14.268 -17.704  1.00  0.59           S
ATOM    267  CE  MET A  42      -6.474 -15.262 -17.661  1.00  0.59           C
ATOM    268  N   LEU A  43      -6.647 -13.541 -22.837  1.00  0.58           N
ATOM    269  CA  LEU A  43      -7.450 -13.791 -24.022  1.00  0.58           C
ATOM    270  C   LEU A  43      -6.798 -14.825 -24.926  1.00  0.58           C
ATOM    271  O   LEU A  43      -7.451 -15.533 -25.689  1.00  0.58           O
ATOM    272  CB  LEU A  43      -7.730 -12.461 -24.769  1.00  0.58           C
ATOM    273  CG  LEU A  43      -8.657 -12.552 -26.006  1.00  0.58           C
ATOM    274  CD1 LEU A  43      -9.954 -13.325 -25.718  1.00  0.58           C
ATOM    275  CD2 LEU A  43      -9.004 -11.156 -26.548  1.00  0.58           C
ATOM    276  N   GLY A  44      -5.476 -15.004 -24.767  1.00  0.58           N
ATOM    277  CA  GLY A  44      -4.737 -16.087 -25.386  1.00  0.58           C
ATOM    278  C   GLY A  44      -4.887 -17.437 -24.724  1.00  0.58           C
ATOM    279  O   GLY A  44      -4.309 -18.411 -25.198  1.00  0.58           O
ATOM    280  N   GLY A  45      -5.636 -17.561 -23.610  1.00  0.55           N
ATOM    281  CA  GLY A  45      -5.814 -18.849 -22.958  1.00  0.55           C
ATOM    282  C   GLY A  45      -7.077 -18.984 -22.175  1.00  0.55           C
ATOM    283  O   GLY A  45      -7.089 -18.777 -20.966  1.00  0.55           O
ATOM    284  N   TRP A  46      -8.163 -19.458 -22.806  1.00  0.33           N
ATOM    285  CA  TRP A  46      -9.436 -19.672 -22.144  1.00  0.33           C
ATOM    286  C   TRP A  46     -10.096 -20.977 -22.593  1.00  0.33           C
ATOM    287  O   TRP A  46      -9.630 -21.637 -23.517  1.00  0.33           O
ATOM    288  CB  TRP A  46     -10.353 -18.461 -22.331  1.00  0.33           C
ATOM    289  CG  TRP A  46      -9.937 -17.186 -21.592  1.00  0.33           C
ATOM    290  CD1 TRP A  46      -9.732 -15.950 -22.131  1.00  0.33           C
ATOM    291  CD2 TRP A  46      -9.883 -17.008 -20.168  1.00  0.33           C
ATOM    292  NE1 TRP A  46      -9.494 -15.035 -21.138  1.00  0.33           N
ATOM    293  CE2 TRP A  46      -9.580 -15.649 -19.927  1.00  0.33           C
ATOM    294  CE3 TRP A  46     -10.088 -17.875 -19.107  1.00  0.33           C
ATOM    295  CZ2 TRP A  46      -9.476 -15.164 -18.636  1.00  0.33           C
ATOM    296  CZ3 TRP A  46      -9.997 -17.378 -17.797  1.00  0.33           C
ATOM    297  CH2 TRP A  46      -9.685 -16.037 -17.563  1.00  0.33           C
ATOM    298  N   ARG A  47     -11.178 -21.429 -21.914  1.00  0.34           N
ATOM    299  CA  ARG A  47     -11.860 -22.683 -22.235  1.00  0.34           C
ATOM    300  C   ARG A  47     -13.391 -22.530 -22.221  1.00  0.34           C
ATOM    301  O   ARG A  47     -14.102 -23.290 -21.572  1.00  0.34           O
ATOM    302  CB  ARG A  47     -11.450 -23.846 -21.272  1.00  0.34           C
ATOM    303  CG  ARG A  47     -10.132 -24.591 -21.601  1.00  0.34           C
ATOM    304  CD  ARG A  47      -8.828 -23.959 -21.146  1.00  0.34           C
ATOM    305  NE  ARG A  47      -8.337 -24.650 -19.924  1.00  0.34           N
ATOM    306  CZ  ARG A  47      -7.122 -24.478 -19.402  1.00  0.34           C
ATOM    307  NH1 ARG A  47      -6.364 -23.469 -19.790  1.00  0.34           N
ATOM    308  NH2 ARG A  47      -6.664 -25.320 -18.485  1.00  0.34           N
ATOM    309  N   GLY A  48     -13.966 -21.551 -22.959  1.00  0.49           N
ATOM    310  CA  GLY A  48     -15.414 -21.290 -22.958  1.00  0.49           C
ATOM    311  C   GLY A  48     -15.922 -20.629 -21.701  1.00  0.49           C
ATOM    312  O   GLY A  48     -15.365 -20.806 -20.624  1.00  0.49           O
ATOM    313  N   ALA A  49     -16.995 -19.811 -21.812  1.00  0.49           N
ATOM    314  CA  ALA A  49     -17.531 -18.998 -20.726  1.00  0.49           C
ATOM    315  C   ALA A  49     -16.574 -17.936 -20.243  1.00  0.49           C
ATOM    316  O   ALA A  49     -16.715 -16.768 -20.577  1.00  0.49           O
ATOM    317  CB  ALA A  49     -18.098 -19.825 -19.560  1.00  0.49           C
ATOM    318  N   SER A  50     -15.533 -18.333 -19.496  1.00  0.50           N
ATOM    319  CA  SER A  50     -14.438 -17.502 -19.047  1.00  0.50           C
ATOM    320  C   SER A  50     -13.776 -16.787 -20.207  1.00  0.50           C
ATOM    321  O   SER A  50     -13.436 -15.614 -20.110  1.00  0.50           O
ATOM    322  CB  SER A  50     -13.406 -18.335 -18.245  1.00  0.50           C
ATOM    323  OG  SER A  50     -12.856 -19.421 -19.002  1.00  0.50           O
ATOM    324  N   GLY A  51     -13.675 -17.449 -21.376  1.00  0.58           N
ATOM    325  CA  GLY A  51     -13.145 -16.846 -22.591  1.00  0.58           C
ATOM    326  C   GLY A  51     -13.918 -15.729 -23.194  1.00  0.58           C
ATOM    327  O   GLY A  51     -13.375 -14.663 -23.465  1.00  0.58           O
ATOM    328  N   SER A  52     -15.221 -15.918 -23.427  1.00  0.61           N
ATOM    329  CA  SER A  52     -16.064 -14.851 -23.921  1.00  0.61           C
ATOM    330  C   SER A  52     -16.317 -13.814 -22.857  1.00  0.61           C
ATOM    331  O   SER A  52     -16.287 -12.626 -23.148  1.00  0.61           O
ATOM    332  CB  SER A  52     -17.393 -15.362 -24.525  1.00  0.61           C
ATOM    333  OG  SER A  52     -18.052 -16.278 -23.648  1.00  0.61           O
ATOM    334  N   ALA A  53     -16.510 -14.220 -21.587  1.00  0.62           N
ATOM    335  CA  ALA A  53     -16.711 -13.313 -20.479  1.00  0.62           C
ATOM    336  C   ALA A  53     -15.546 -12.371 -20.273  1.00  0.62           C
ATOM    337  O   ALA A  53     -15.715 -11.157 -20.211  1.00  0.62           O
ATOM    338  CB  ALA A  53     -16.920 -14.114 -19.179  1.00  0.62           C
ATOM    339  N   TYR A  54     -14.316 -12.901 -20.238  1.00  0.60           N
ATOM    340  CA  TYR A  54     -13.134 -12.093 -20.148  1.00  0.60           C
ATOM    341  C   TYR A  54     -12.809 -11.366 -21.431  1.00  0.60           C
ATOM    342  O   TYR A  54     -12.468 -10.191 -21.400  1.00  0.60           O
ATOM    343  CB  TYR A  54     -11.953 -12.981 -19.747  1.00  0.60           C
ATOM    344  CG  TYR A  54     -10.807 -12.168 -19.256  1.00  0.60           C
ATOM    345  CD1 TYR A  54      -9.755 -11.832 -20.114  1.00  0.60           C
ATOM    346  CD2 TYR A  54     -10.779 -11.714 -17.935  1.00  0.60           C
ATOM    347  CE1 TYR A  54      -8.681 -11.086 -19.629  1.00  0.60           C
ATOM    348  CE2 TYR A  54      -9.651 -11.043 -17.458  1.00  0.60           C
ATOM    349  CZ  TYR A  54      -8.599 -10.752 -18.288  1.00  0.60           C
ATOM    350  OH  TYR A  54      -7.468 -10.146 -17.735  1.00  0.60           O
ATOM    351  N   GLY A  55     -12.898 -12.015 -22.610  1.00  0.66           N
ATOM    352  CA  GLY A  55     -12.515 -11.348 -23.848  1.00  0.66           C
ATOM    353  C   GLY A  55     -13.433 -10.220 -24.211  1.00  0.66           C
ATOM    354  O   GLY A  55     -13.003  -9.195 -24.725  1.00  0.66           O
ATOM    355  N   SER A  56     -14.723 -10.362 -23.868  1.00  0.70           N
ATOM    356  CA  SER A  56     -15.709  -9.292 -23.922  1.00  0.70           C
ATOM    357  C   SER A  56     -15.439  -8.222 -22.890  1.00  0.70           C
ATOM    358  O   SER A  56     -15.466  -7.029 -23.182  1.00  0.70           O
ATOM    359  CB  SER A  56     -17.142  -9.836 -23.706  1.00  0.70           C
ATOM    360  OG  SER A  56     -18.144  -8.832 -23.868  1.00  0.70           O
ATOM    361  N   ALA A  57     -15.097  -8.614 -21.644  1.00  0.70           N
ATOM    362  CA  ALA A  57     -14.732  -7.673 -20.612  1.00  0.70           C
ATOM    363  C   ALA A  57     -13.506  -6.854 -20.984  1.00  0.70           C
ATOM    364  O   ALA A  57     -13.484  -5.646 -20.787  1.00  0.70           O
ATOM    365  CB  ALA A  57     -14.531  -8.388 -19.269  1.00  0.70           C
ATOM    366  N   TRP A  58     -12.491  -7.487 -21.613  1.00  0.64           N
ATOM    367  CA  TRP A  58     -11.361  -6.821 -22.230  1.00  0.64           C
ATOM    368  C   TRP A  58     -11.785  -5.906 -23.323  1.00  0.64           C
ATOM    369  O   TRP A  58     -11.329  -4.777 -23.368  1.00  0.64           O
ATOM    370  CB  TRP A  58     -10.381  -7.811 -22.900  1.00  0.64           C
ATOM    371  CG  TRP A  58      -9.203  -7.161 -23.672  1.00  0.64           C
ATOM    372  CD1 TRP A  58      -8.162  -6.370 -23.243  1.00  0.64           C
ATOM    373  CD2 TRP A  58      -9.072  -7.231 -25.102  1.00  0.64           C
ATOM    374  NE1 TRP A  58      -7.335  -6.053 -24.300  1.00  0.64           N
ATOM    375  CE2 TRP A  58      -7.867  -6.590 -25.440  1.00  0.64           C
ATOM    376  CE3 TRP A  58      -9.893  -7.783 -26.083  1.00  0.64           C
ATOM    377  CZ2 TRP A  58      -7.423  -6.553 -26.750  1.00  0.64           C
ATOM    378  CZ3 TRP A  58      -9.467  -7.702 -27.416  1.00  0.64           C
ATOM    379  CH2 TRP A  58      -8.234  -7.120 -27.743  1.00  0.64           C
ATOM    380  N   GLU A  59     -12.670  -6.343 -24.228  1.00  0.66           N
ATOM    381  CA  GLU A  59     -13.111  -5.482 -25.292  1.00  0.66           C
ATOM    382  C   GLU A  59     -13.814  -4.237 -24.784  1.00  0.66           C
ATOM    383  O   GLU A  59     -13.476  -3.118 -25.171  1.00  0.66           O
ATOM    384  CB  GLU A  59     -14.022  -6.221 -26.281  1.00  0.66           C
ATOM    385  CG  GLU A  59     -14.384  -5.290 -27.451  1.00  0.66           C
ATOM    386  CD  GLU A  59     -15.255  -5.923 -28.518  1.00  0.66           C
ATOM    387  OE1 GLU A  59     -15.744  -7.057 -28.354  1.00  0.66           O
ATOM    388  OE2 GLU A  59     -15.438  -5.198 -29.535  1.00  0.66           O
ATOM    389  N   LEU A  60     -14.743  -4.389 -23.821  1.00  0.69           N
ATOM    390  CA  LEU A  60     -15.391  -3.272 -23.167  1.00  0.69           C
ATOM    391  C   LEU A  60     -14.396  -2.374 -22.458  1.00  0.69           C
ATOM    392  O   LEU A  60     -14.391  -1.154 -22.618  1.00  0.69           O
ATOM    393  CB  LEU A  60     -16.423  -3.803 -22.144  1.00  0.69           C
ATOM    394  CG  LEU A  60     -17.186  -2.714 -21.362  1.00  0.69           C
ATOM    395  CD1 LEU A  60     -17.988  -1.798 -22.297  1.00  0.69           C
ATOM    396  CD2 LEU A  60     -18.108  -3.355 -20.317  1.00  0.69           C
ATOM    397  N   TRP A  61     -13.465  -2.988 -21.710  1.00  0.63           N
ATOM    398  CA  TRP A  61     -12.417  -2.301 -21.008  1.00  0.63           C
ATOM    399  C   TRP A  61     -11.482  -1.551 -21.938  1.00  0.63           C
ATOM    400  O   TRP A  61     -11.134  -0.415 -21.666  1.00  0.63           O
ATOM    401  CB  TRP A  61     -11.652  -3.326 -20.132  1.00  0.63           C
ATOM    402  CG  TRP A  61     -10.519  -2.717 -19.335  1.00  0.63           C
ATOM    403  CD1 TRP A  61     -10.519  -2.104 -18.116  1.00  0.63           C
ATOM    404  CD2 TRP A  61      -9.243  -2.504 -19.938  1.00  0.63           C
ATOM    405  NE1 TRP A  61      -9.275  -1.562 -17.895  1.00  0.63           N
ATOM    406  CE2 TRP A  61      -8.512  -1.701 -19.000  1.00  0.63           C
ATOM    407  CE3 TRP A  61      -8.691  -2.867 -21.146  1.00  0.63           C
ATOM    408  CZ2 TRP A  61      -7.260  -1.282 -19.363  1.00  0.63           C
ATOM    409  CZ3 TRP A  61      -7.446  -2.350 -21.515  1.00  0.63           C
ATOM    410  CH2 TRP A  61      -6.754  -1.540 -20.619  1.00  0.63           C
ATOM    411  N   HIS A  62     -11.061  -2.169 -23.051  1.00  0.61           N
ATOM    412  CA  HIS A  62     -10.094  -1.669 -24.012  1.00  0.61           C
ATOM    413  C   HIS A  62     -10.616  -0.456 -24.726  1.00  0.61           C
ATOM    414  O   HIS A  62      -9.955   0.574 -24.843  1.00  0.61           O
ATOM    415  CB  HIS A  62      -9.758  -2.786 -25.029  1.00  0.61           C
ATOM    416  CG  HIS A  62      -8.784  -2.392 -26.083  1.00  0.61           C
ATOM    417  ND1 HIS A  62      -7.498  -2.116 -25.702  1.00  0.61           N
ATOM    418  CD2 HIS A  62      -8.933  -2.215 -27.420  1.00  0.61           C
ATOM    419  CE1 HIS A  62      -6.867  -1.791 -26.808  1.00  0.61           C
ATOM    420  NE2 HIS A  62      -7.695  -1.825 -27.884  1.00  0.61           N
ATOM    421  N   ARG A  63     -11.888  -0.519 -25.157  1.00  0.60           N
ATOM    422  CA  ARG A  63     -12.585   0.615 -25.717  1.00  0.60           C
ATOM    423  C   ARG A  63     -12.696   1.747 -24.688  1.00  0.60           C
ATOM    424  O   ARG A  63     -12.407   2.903 -24.993  1.00  0.60           O
ATOM    425  CB  ARG A  63     -13.957   0.147 -26.275  1.00  0.60           C
ATOM    426  CG  ARG A  63     -13.830  -0.870 -27.441  1.00  0.60           C
ATOM    427  CD  ARG A  63     -15.176  -1.392 -27.977  1.00  0.60           C
ATOM    428  NE  ARG A  63     -14.932  -2.451 -29.019  1.00  0.60           N
ATOM    429  CZ  ARG A  63     -14.552  -2.268 -30.288  1.00  0.60           C
ATOM    430  NH1 ARG A  63     -14.436  -3.347 -31.055  1.00  0.60           N
ATOM    431  NH2 ARG A  63     -14.310  -1.070 -30.804  1.00  0.60           N
ATOM    432  N   GLY A  64     -13.013   1.417 -23.415  1.00  0.66           N
ATOM    433  CA  GLY A  64     -12.987   2.367 -22.302  1.00  0.66           C
ATOM    434  C   GLY A  64     -11.625   2.901 -21.930  1.00  0.66           C
ATOM    435  O   GLY A  64     -11.484   4.041 -21.511  1.00  0.66           O
ATOM    436  N   ALA A  65     -10.547   2.121 -22.090  1.00  0.63           N
ATOM    437  CA  ALA A  65      -9.183   2.508 -21.819  1.00  0.63           C
ATOM    438  C   ALA A  65      -8.764   3.672 -22.691  1.00  0.63           C
ATOM    439  O   ALA A  65      -8.178   4.639 -22.215  1.00  0.63           O
ATOM    440  CB  ALA A  65      -8.244   1.305 -22.024  1.00  0.63           C
ATOM    441  N   GLY A  66      -9.141   3.643 -23.986  1.00  0.64           N
ATOM    442  CA  GLY A  66      -8.933   4.763 -24.895  1.00  0.64           C
ATOM    443  C   GLY A  66      -9.774   5.971 -24.582  1.00  0.64           C
ATOM    444  O   GLY A  66      -9.298   7.098 -24.691  1.00  0.64           O
ATOM    445  N   GLU A  67     -11.030   5.774 -24.128  1.00  0.58           N
ATOM    446  CA  GLU A  67     -11.906   6.847 -23.678  1.00  0.58           C
ATOM    447  C   GLU A  67     -11.300   7.574 -22.490  1.00  0.58           C
ATOM    448  O   GLU A  67     -11.215   8.801 -22.427  1.00  0.58           O
ATOM    449  CB  GLU A  67     -13.285   6.261 -23.278  1.00  0.58           C
ATOM    450  CG  GLU A  67     -14.341   7.276 -22.771  1.00  0.58           C
ATOM    451  CD  GLU A  67     -15.657   6.606 -22.365  1.00  0.58           C
ATOM    452  OE1 GLU A  67     -16.556   7.358 -21.908  1.00  0.58           O
ATOM    453  OE2 GLU A  67     -15.768   5.359 -22.479  1.00  0.58           O
ATOM    454  N   VAL A  68     -10.777   6.799 -21.532  1.00  0.54           N
ATOM    455  CA  VAL A  68     -10.107   7.298 -20.354  1.00  0.54           C
ATOM    456  C   VAL A  68      -8.805   7.939 -20.689  1.00  0.54           C
ATOM    457  O   VAL A  68      -8.561   9.043 -20.240  1.00  0.54           O
ATOM    458  CB  VAL A  68      -9.856   6.192 -19.369  1.00  0.54           C
ATOM    459  CG1 VAL A  68      -9.055   6.640 -18.130  1.00  0.54           C
ATOM    460  CG2 VAL A  68     -11.212   5.658 -18.965  1.00  0.54           C
ATOM    461  N   GLN A  69      -7.964   7.320 -21.539  1.00  0.53           N
ATOM    462  CA  GLN A  69      -6.700   7.872 -21.983  1.00  0.53           C
ATOM    463  C   GLN A  69      -6.884   9.217 -22.653  1.00  0.53           C
ATOM    464  O   GLN A  69      -6.128  10.154 -22.400  1.00  0.53           O
ATOM    465  CB  GLN A  69      -6.012   6.883 -22.951  1.00  0.53           C
ATOM    466  CG  GLN A  69      -4.582   7.275 -23.382  1.00  0.53           C
ATOM    467  CD  GLN A  69      -3.634   7.264 -22.185  1.00  0.53           C
ATOM    468  OE1 GLN A  69      -3.627   6.330 -21.387  1.00  0.53           O
ATOM    469  NE2 GLN A  69      -2.803   8.321 -22.047  1.00  0.53           N
ATOM    470  N   LEU A  70      -7.950   9.361 -23.465  1.00  0.58           N
ATOM    471  CA  LEU A  70      -8.385  10.640 -23.975  1.00  0.58           C
ATOM    472  C   LEU A  70      -8.791  11.630 -22.894  1.00  0.58           C
ATOM    473  O   LEU A  70      -8.307  12.755 -22.875  1.00  0.58           O
ATOM    474  CB  LEU A  70      -9.584  10.426 -24.925  1.00  0.58           C
ATOM    475  CG  LEU A  70     -10.125  11.701 -25.597  1.00  0.58           C
ATOM    476  CD1 LEU A  70      -9.057  12.354 -26.481  1.00  0.58           C
ATOM    477  CD2 LEU A  70     -11.390  11.377 -26.402  1.00  0.58           C
ATOM    478  N   GLY A  71      -9.646  11.244 -21.921  1.00  0.56           N
ATOM    479  CA  GLY A  71     -10.028  12.129 -20.821  1.00  0.56           C
ATOM    480  C   GLY A  71      -8.865  12.511 -19.949  1.00  0.56           C
ATOM    481  O   GLY A  71      -8.782  13.628 -19.463  1.00  0.56           O
ATOM    482  N   LEU A  72      -7.905  11.603 -19.771  1.00  0.51           N
ATOM    483  CA  LEU A  72      -6.671  11.773 -19.041  1.00  0.51           C
ATOM    484  C   LEU A  72      -5.743  12.771 -19.678  1.00  0.51           C
ATOM    485  O   LEU A  72      -5.311  13.722 -19.035  1.00  0.51           O
ATOM    486  CB  LEU A  72      -5.961  10.398 -18.979  1.00  0.51           C
ATOM    487  CG  LEU A  72      -5.398   9.937 -17.639  1.00  0.51           C
ATOM    488  CD1 LEU A  72      -6.417  10.102 -16.513  1.00  0.51           C
ATOM    489  CD2 LEU A  72      -5.018   8.461 -17.802  1.00  0.51           C
ATOM    490  N   SER A  73      -5.458  12.622 -20.989  1.00  0.63           N
ATOM    491  CA  SER A  73      -4.643  13.576 -21.719  1.00  0.63           C
ATOM    492  C   SER A  73      -5.331  14.903 -21.859  1.00  0.63           C
ATOM    493  O   SER A  73      -4.715  15.941 -21.649  1.00  0.63           O
ATOM    494  CB  SER A  73      -4.160  13.081 -23.108  1.00  0.63           C
ATOM    495  OG  SER A  73      -5.236  12.791 -24.000  1.00  0.63           O
ATOM    496  N   MET A  74      -6.643  14.908 -22.151  1.00  0.54           N
ATOM    497  CA  MET A  74      -7.445  16.108 -22.217  1.00  0.54           C
ATOM    498  C   MET A  74      -7.489  16.858 -20.898  1.00  0.54           C
ATOM    499  O   MET A  74      -7.293  18.066 -20.869  1.00  0.54           O
ATOM    500  CB  MET A  74      -8.876  15.755 -22.688  1.00  0.54           C
ATOM    501  CG  MET A  74      -9.774  16.953 -23.048  1.00  0.54           C
ATOM    502  SD  MET A  74      -9.209  17.894 -24.500  1.00  0.54           S
ATOM    503  CE  MET A  74      -9.700  16.673 -25.756  1.00  0.54           C
ATOM    504  N   LEU A  75      -7.695  16.181 -19.753  1.00  0.53           N
ATOM    505  CA  LEU A  75      -7.659  16.821 -18.452  1.00  0.53           C
ATOM    506  C   LEU A  75      -6.269  17.271 -18.055  1.00  0.53           C
ATOM    507  O   LEU A  75      -6.116  18.383 -17.564  1.00  0.53           O
ATOM    508  CB  LEU A  75      -8.332  15.968 -17.348  1.00  0.53           C
ATOM    509  CG  LEU A  75      -9.864  16.163 -17.186  1.00  0.53           C
ATOM    510  CD1 LEU A  75     -10.664  16.203 -18.502  1.00  0.53           C
ATOM    511  CD2 LEU A  75     -10.423  15.071 -16.279  1.00  0.53           C
ATOM    512  N   ALA A  76      -5.215  16.471 -18.309  1.00  0.58           N
ATOM    513  CA  ALA A  76      -3.842  16.887 -18.091  1.00  0.58           C
ATOM    514  C   ALA A  76      -3.472  18.112 -18.934  1.00  0.58           C
ATOM    515  O   ALA A  76      -2.935  19.107 -18.454  1.00  0.58           O
ATOM    516  CB  ALA A  76      -2.913  15.696 -18.391  1.00  0.58           C
ATOM    517  N   ALA A  77      -3.848  18.130 -20.219  1.00  0.63           N
ATOM    518  CA  ALA A  77      -3.601  19.239 -21.106  1.00  0.63           C
ATOM    519  C   ALA A  77      -4.514  20.431 -20.889  1.00  0.63           C
ATOM    520  O   ALA A  77      -4.149  21.558 -21.217  1.00  0.63           O
ATOM    521  CB  ALA A  77      -3.717  18.759 -22.558  1.00  0.63           C
ATOM    522  N   ALA A  78      -5.694  20.259 -20.261  1.00  0.57           N
ATOM    523  CA  ALA A  78      -6.565  21.342 -19.850  1.00  0.57           C
ATOM    524  C   ALA A  78      -5.832  22.264 -18.908  1.00  0.57           C
ATOM    525  O   ALA A  78      -5.960  23.486 -18.959  1.00  0.57           O
ATOM    526  CB  ALA A  78      -7.817  20.798 -19.146  1.00  0.57           C
ATOM    527  N   ILE A  79      -4.969  21.666 -18.068  1.00  0.58           N
ATOM    528  CA  ILE A  79      -4.100  22.396 -17.185  1.00  0.58           C
ATOM    529  C   ILE A  79      -3.125  23.286 -17.895  1.00  0.58           C
ATOM    530  O   ILE A  79      -3.032  24.476 -17.593  1.00  0.58           O
ATOM    531  CB  ILE A  79      -3.483  21.557 -16.083  1.00  0.58           C
ATOM    532  CG1 ILE A  79      -4.336  20.333 -15.639  1.00  0.58           C
ATOM    533  CG2 ILE A  79      -3.187  22.496 -14.903  1.00  0.58           C
ATOM    534  CD1 ILE A  79      -5.805  20.568 -15.262  1.00  0.58           C
ATOM    535  N   ALA A  80      -2.484  22.783 -18.952  1.00  0.59           N
ATOM    536  CA  ALA A  80      -1.619  23.565 -19.806  1.00  0.59           C
ATOM    537  C   ALA A  80      -2.319  24.770 -20.446  1.00  0.59           C
ATOM    538  O   ALA A  80      -1.797  25.884 -20.442  1.00  0.59           O
ATOM    539  CB  ALA A  80      -1.000  22.656 -20.888  1.00  0.59           C
ATOM    540  N   HIS A  81      -3.563  24.585 -20.932  1.00  0.50           N
ATOM    541  CA  HIS A  81      -4.371  25.630 -21.551  1.00  0.50           C
ATOM    542  C   HIS A  81      -4.855  26.716 -20.601  1.00  0.50           C
ATOM    543  O   HIS A  81      -5.151  27.833 -21.017  1.00  0.50           O
ATOM    544  CB  HIS A  81      -5.607  25.012 -22.238  1.00  0.50           C
ATOM    545  CG  HIS A  81      -5.250  24.211 -23.451  1.00  0.50           C
ATOM    546  ND1 HIS A  81      -4.652  24.862 -24.511  1.00  0.50           N
ATOM    547  CD2 HIS A  81      -5.418  22.895 -23.744  1.00  0.50           C
ATOM    548  CE1 HIS A  81      -4.464  23.936 -25.425  1.00  0.50           C
ATOM    549  NE2 HIS A  81      -4.908  22.724 -25.015  1.00  0.50           N
ATOM    550  N   ALA A  82      -4.915  26.450 -19.287  1.00  0.57           N
ATOM    551  CA  ALA A  82      -5.320  27.438 -18.309  1.00  0.57           C
ATOM    552  C   ALA A  82      -4.260  28.485 -18.020  1.00  0.57           C
ATOM    553  O   ALA A  82      -4.528  29.523 -17.416  1.00  0.57           O
ATOM    554  CB  ALA A  82      -5.639  26.702 -17.024  1.00  0.57           C
TER     555      ALA A  82
ATOM    556  N   VAL B   1       1.703 -16.089 -25.221  1.00  0.35           N
ATOM    557  CA  VAL B   1       1.209 -16.175 -23.813  1.00  0.35           C
ATOM    558  C   VAL B   1       1.903 -17.267 -23.055  1.00  0.35           C
ATOM    559  O   VAL B   1       1.762 -18.446 -23.361  1.00  0.35           O
ATOM    560  CB  VAL B   1      -0.314 -16.301 -23.726  1.00  0.35           C
ATOM    561  CG1 VAL B   1      -0.894 -17.344 -24.693  1.00  0.35           C
ATOM    562  CG2 VAL B   1      -0.733 -16.647 -22.286  1.00  0.35           C
ATOM    563  N   ASP B   2       2.706 -16.890 -22.057  1.00  0.50           N
ATOM    564  CA  ASP B   2       3.508 -17.840 -21.329  1.00  0.50           C
ATOM    565  C   ASP B   2       2.757 -18.322 -20.111  1.00  0.50           C
ATOM    566  O   ASP B   2       2.018 -17.523 -19.533  1.00  0.50           O
ATOM    567  CB  ASP B   2       4.866 -17.234 -20.945  1.00  0.50           C
ATOM    568  CG  ASP B   2       5.580 -16.775 -22.203  1.00  0.50           C
ATOM    569  OD1 ASP B   2       5.155 -17.181 -23.317  1.00  0.50           O
ATOM    570  OD2 ASP B   2       6.518 -15.961 -22.062  1.00  0.50           O
ATOM    571  N   PRO B   3       2.864 -19.576 -19.661  1.00  0.57           N
ATOM    572  CA  PRO B   3       2.149 -20.073 -18.491  1.00  0.57           C
ATOM    573  C   PRO B   3       2.366 -19.263 -17.239  1.00  0.57           C
ATOM    574  O   PRO B   3       1.410 -18.984 -16.521  1.00  0.57           O
ATOM    575  CB  PRO B   3       2.657 -21.507 -18.305  1.00  0.57           C
ATOM    576  CG  PRO B   3       3.039 -21.959 -19.717  1.00  0.57           C
ATOM    577  CD  PRO B   3       3.478 -20.670 -20.420  1.00  0.57           C
ATOM    578  N   THR B   4       3.618 -18.855 -16.985  1.00  0.62           N
ATOM    579  CA  THR B   4       4.008 -18.078 -15.822  1.00  0.62           C
ATOM    580  C   THR B   4       3.560 -16.649 -15.947  1.00  0.62           C
ATOM    581  O   THR B   4       3.434 -15.932 -14.964  1.00  0.62           O
ATOM    582  CB  THR B   4       5.519 -18.066 -15.636  1.00  0.62           C
ATOM    583  OG1 THR B   4       6.183 -17.732 -16.851  1.00  0.62           O
ATOM    584  CG2 THR B   4       5.984 -19.478 -15.261  1.00  0.62           C
ATOM    585  N   VAL B   5       3.271 -16.200 -17.172  1.00  0.69           N
ATOM    586  CA  VAL B   5       2.741 -14.887 -17.410  1.00  0.69           C
ATOM    587  C   VAL B   5       1.224 -14.902 -17.320  1.00  0.69           C
ATOM    588  O   VAL B   5       0.668 -14.092 -16.604  1.00  0.69           O
ATOM    589  CB  VAL B   5       3.261 -14.315 -18.712  1.00  0.69           C
ATOM    590  CG1 VAL B   5       2.817 -12.855 -18.854  1.00  0.69           C
ATOM    591  CG2 VAL B   5       4.803 -14.356 -18.732  1.00  0.69           C
ATOM    592  N   LEU B   6       0.476 -15.837 -17.953  1.00  0.60           N
ATOM    593  CA  LEU B   6      -0.980 -15.929 -17.815  1.00  0.60           C
ATOM    594  C   LEU B   6      -1.427 -16.179 -16.384  1.00  0.60           C
ATOM    595  O   LEU B   6      -2.389 -15.579 -15.907  1.00  0.60           O
ATOM    596  CB  LEU B   6      -1.567 -16.997 -18.781  1.00  0.60           C
ATOM    597  CG  LEU B   6      -3.095 -17.263 -18.727  1.00  0.60           C
ATOM    598  CD1 LEU B   6      -3.633 -17.734 -20.084  1.00  0.60           C
ATOM    599  CD2 LEU B   6      -3.535 -18.274 -17.655  1.00  0.60           C
ATOM    600  N   ALA B   7      -0.707 -17.050 -15.647  1.00  0.59           N
ATOM    601  CA  ALA B   7      -0.984 -17.326 -14.252  1.00  0.59           C
ATOM    602  C   ALA B   7      -0.925 -16.092 -13.357  1.00  0.59           C
ATOM    603  O   ALA B   7      -1.877 -15.800 -12.633  1.00  0.59           O
ATOM    604  CB  ALA B   7       0.037 -18.366 -13.753  1.00  0.59           C
ATOM    605  N   ASP B   8       0.161 -15.300 -13.457  1.00  0.65           N
ATOM    606  CA  ASP B   8       0.316 -14.081 -12.697  1.00  0.65           C
ATOM    607  C   ASP B   8      -0.401 -12.906 -13.323  1.00  0.65           C
ATOM    608  O   ASP B   8      -0.692 -11.941 -12.622  1.00  0.65           O
ATOM    609  CB  ASP B   8       1.799 -13.668 -12.571  1.00  0.65           C
ATOM    610  CG  ASP B   8       2.573 -14.518 -11.576  1.00  0.65           C
ATOM    611  OD1 ASP B   8       2.006 -15.472 -10.996  1.00  0.65           O
ATOM    612  OD2 ASP B   8       3.756 -14.149 -11.356  1.00  0.65           O
ATOM    613  N   ALA B   9      -0.764 -12.947 -14.625  1.00  0.65           N
ATOM    614  CA  ALA B   9      -1.393 -11.863 -15.364  1.00  0.65           C
ATOM    615  C   ALA B   9      -2.644 -11.419 -14.680  1.00  0.65           C
ATOM    616  O   ALA B   9      -2.908 -10.248 -14.490  1.00  0.65           O
ATOM    617  CB  ALA B   9      -1.767 -12.293 -16.797  1.00  0.65           C
ATOM    618  N   VAL B  10      -3.405 -12.375 -14.187  1.00  0.62           N
ATOM    619  CA  VAL B  10      -4.535 -12.203 -13.326  1.00  0.62           C
ATOM    620  C   VAL B  10      -4.305 -11.536 -11.994  1.00  0.62           C
ATOM    621  O   VAL B  10      -5.080 -10.671 -11.581  1.00  0.62           O
ATOM    622  CB  VAL B  10      -5.022 -13.582 -13.135  1.00  0.62           C
ATOM    623  CG1 VAL B  10      -6.118 -13.637 -12.105  1.00  0.62           C
ATOM    624  CG2 VAL B  10      -5.543 -13.916 -14.509  1.00  0.62           C
ATOM    625  N   ALA B  11      -3.224 -11.900 -11.284  1.00  0.63           N
ATOM    626  CA  ALA B  11      -2.825 -11.255 -10.053  1.00  0.63           C
ATOM    627  C   ALA B  11      -2.489  -9.800 -10.314  1.00  0.63           C
ATOM    628  O   ALA B  11      -2.933  -8.906  -9.601  1.00  0.63           O
ATOM    629  CB  ALA B  11      -1.661 -12.032  -9.414  1.00  0.63           C
ATOM    630  N   ARG B  12      -1.823  -9.558 -11.457  1.00  0.59           N
ATOM    631  CA  ARG B  12      -1.616  -8.248 -12.016  1.00  0.59           C
ATOM    632  C   ARG B  12      -2.912  -7.509 -12.321  1.00  0.59           C
ATOM    633  O   ARG B  12      -3.049  -6.341 -11.998  1.00  0.59           O
ATOM    634  CB  ARG B  12      -0.744  -8.321 -13.294  1.00  0.59           C
ATOM    635  CG  ARG B  12       0.616  -9.029 -13.194  1.00  0.59           C
ATOM    636  CD  ARG B  12       1.360  -8.693 -11.912  1.00  0.59           C
ATOM    637  NE  ARG B  12       2.647  -9.440 -11.937  1.00  0.59           N
ATOM    638  CZ  ARG B  12       3.408  -9.515 -10.841  1.00  0.59           C
ATOM    639  NH1 ARG B  12       4.505 -10.270 -10.865  1.00  0.59           N
ATOM    640  NH2 ARG B  12       3.074  -8.848  -9.736  1.00  0.59           N
ATOM    641  N   MET B  13      -3.953  -8.143 -12.889  1.00  0.63           N
ATOM    642  CA  MET B  13      -5.231  -7.478 -13.118  1.00  0.63           C
ATOM    643  C   MET B  13      -5.898  -7.026 -11.843  1.00  0.63           C
ATOM    644  O   MET B  13      -6.419  -5.917 -11.771  1.00  0.63           O
ATOM    645  CB  MET B  13      -6.243  -8.307 -13.936  1.00  0.63           C
ATOM    646  CG  MET B  13      -5.735  -9.026 -15.189  1.00  0.63           C
ATOM    647  SD  MET B  13      -5.087  -8.052 -16.555  1.00  0.63           S
ATOM    648  CE  MET B  13      -3.563  -7.347 -15.893  1.00  0.63           C
ATOM    649  N   ALA B  14      -5.870  -7.860 -10.789  1.00  0.63           N
ATOM    650  CA  ALA B  14      -6.377  -7.508  -9.482  1.00  0.63           C
ATOM    651  C   ALA B  14      -5.651  -6.309  -8.878  1.00  0.63           C
ATOM    652  O   ALA B  14      -6.287  -5.366  -8.403  1.00  0.63           O
ATOM    653  CB  ALA B  14      -6.286  -8.741  -8.562  1.00  0.63           C
ATOM    654  N   GLU B  15      -4.303  -6.290  -8.973  1.00  0.65           N
ATOM    655  CA  GLU B  15      -3.473  -5.170  -8.574  1.00  0.65           C
ATOM    656  C   GLU B  15      -3.819  -3.923  -9.363  1.00  0.65           C
ATOM    657  O   GLU B  15      -4.186  -2.902  -8.789  1.00  0.65           O
ATOM    658  CB  GLU B  15      -1.969  -5.519  -8.778  1.00  0.65           C
ATOM    659  CG  GLU B  15      -1.453  -6.605  -7.791  1.00  0.65           C
ATOM    660  CD  GLU B  15      -0.136  -7.319  -8.151  1.00  0.65           C
ATOM    661  OE1 GLU B  15       0.365  -7.255  -9.307  1.00  0.65           O
ATOM    662  OE2 GLU B  15       0.403  -7.992  -7.234  1.00  0.65           O
ATOM    663  N   PHE B  16      -3.859  -4.014 -10.697  1.00  0.64           N
ATOM    664  CA  PHE B  16      -4.102  -2.925 -11.619  1.00  0.64           C
ATOM    665  C   PHE B  16      -5.491  -2.341 -11.482  1.00  0.64           C
ATOM    666  O   PHE B  16      -5.700  -1.132 -11.562  1.00  0.64           O
ATOM    667  CB  PHE B  16      -3.840  -3.344 -13.090  1.00  0.64           C
ATOM    668  CG  PHE B  16      -2.440  -3.878 -13.330  1.00  0.64           C
ATOM    669  CD1 PHE B  16      -1.356  -3.741 -12.438  1.00  0.64           C
ATOM    670  CD2 PHE B  16      -2.226  -4.626 -14.491  1.00  0.64           C
ATOM    671  CE1 PHE B  16      -0.106  -4.304 -12.711  1.00  0.64           C
ATOM    672  CE2 PHE B  16      -1.000  -5.243 -14.739  1.00  0.64           C
ATOM    673  CZ  PHE B  16       0.084  -5.039 -13.876  1.00  0.64           C
ATOM    674  N   GLY B  17      -6.496  -3.189 -11.211  1.00  0.62           N
ATOM    675  CA  GLY B  17      -7.841  -2.734 -10.931  1.00  0.62           C
ATOM    676  C   GLY B  17      -7.987  -1.988  -9.645  1.00  0.62           C
ATOM    677  O   GLY B  17      -8.650  -0.954  -9.602  1.00  0.62           O
ATOM    678  N   ARG B  18      -7.333  -2.452  -8.561  1.00  0.60           N
ATOM    679  CA  ARG B  18      -7.286  -1.689  -7.331  1.00  0.60           C
ATOM    680  C   ARG B  18      -6.501  -0.401  -7.484  1.00  0.60           C
ATOM    681  O   ARG B  18      -6.936   0.656  -7.030  1.00  0.60           O
ATOM    682  CB  ARG B  18      -6.727  -2.488  -6.127  1.00  0.60           C
ATOM    683  CG  ARG B  18      -6.758  -1.703  -4.793  1.00  0.60           C
ATOM    684  CD  ARG B  18      -8.169  -1.279  -4.373  1.00  0.60           C
ATOM    685  NE  ARG B  18      -8.027  -0.302  -3.265  1.00  0.60           N
ATOM    686  CZ  ARG B  18      -9.025   0.438  -2.774  1.00  0.60           C
ATOM    687  NH1 ARG B  18      -8.705   1.399  -1.917  1.00  0.60           N
ATOM    688  NH2 ARG B  18     -10.290   0.269  -3.133  1.00  0.60           N
ATOM    689  N   HIS B  19      -5.354  -0.447  -8.187  1.00  0.65           N
ATOM    690  CA  HIS B  19      -4.540   0.706  -8.501  1.00  0.65           C
ATOM    691  C   HIS B  19      -5.338   1.769  -9.199  1.00  0.65           C
ATOM    692  O   HIS B  19      -5.325   2.914  -8.774  1.00  0.65           O
ATOM    693  CB  HIS B  19      -3.403   0.340  -9.469  1.00  0.65           C
ATOM    694  CG  HIS B  19      -2.124  -0.078  -8.830  1.00  0.65           C
ATOM    695  ND1 HIS B  19      -1.729  -1.394  -8.814  1.00  0.65           N
ATOM    696  CD2 HIS B  19      -1.119   0.716  -8.391  1.00  0.65           C
ATOM    697  CE1 HIS B  19      -0.494  -1.387  -8.379  1.00  0.65           C
ATOM    698  NE2 HIS B  19      -0.073  -0.131  -8.102  1.00  0.65           N
ATOM    699  N   VAL B  20      -6.105   1.413 -10.245  1.00  0.66           N
ATOM    700  CA  VAL B  20      -7.032   2.318 -10.899  1.00  0.66           C
ATOM    701  C   VAL B  20      -8.104   2.844  -9.973  1.00  0.66           C
ATOM    702  O   VAL B  20      -8.341   4.046  -9.950  1.00  0.66           O
ATOM    703  CB  VAL B  20      -7.686   1.664 -12.091  1.00  0.66           C
ATOM    704  CG1 VAL B  20      -8.927   2.420 -12.558  1.00  0.66           C
ATOM    705  CG2 VAL B  20      -6.648   1.594 -13.230  1.00  0.66           C
ATOM    706  N   GLU B  21      -8.749   1.979  -9.162  1.00  0.58           N
ATOM    707  CA  GLU B  21      -9.802   2.346  -8.223  1.00  0.58           C
ATOM    708  C   GLU B  21      -9.334   3.464  -7.277  1.00  0.58           C
ATOM    709  O   GLU B  21     -10.023   4.457  -7.052  1.00  0.58           O
ATOM    710  CB  GLU B  21     -10.231   1.049  -7.473  1.00  0.58           C
ATOM    711  CG  GLU B  21     -11.375   1.124  -6.424  1.00  0.58           C
ATOM    712  CD  GLU B  21     -12.790   0.786  -6.898  1.00  0.58           C
ATOM    713  OE1 GLU B  21     -13.736   1.101  -6.135  1.00  0.58           O
ATOM    714  OE2 GLU B  21     -12.983   0.176  -7.979  1.00  0.58           O
ATOM    715  N   GLU B  22      -8.089   3.372  -6.770  1.00  0.67           N
ATOM    716  CA  GLU B  22      -7.431   4.436  -6.033  1.00  0.67           C
ATOM    717  C   GLU B  22      -6.918   5.592  -6.872  1.00  0.67           C
ATOM    718  O   GLU B  22      -7.099   6.748  -6.509  1.00  0.67           O
ATOM    719  CB  GLU B  22      -6.260   3.853  -5.232  1.00  0.67           C
ATOM    720  CG  GLU B  22      -6.759   2.841  -4.184  1.00  0.67           C
ATOM    721  CD  GLU B  22      -5.658   2.249  -3.318  1.00  0.67           C
ATOM    722  OE1 GLU B  22      -4.470   2.592  -3.493  1.00  0.67           O
ATOM    723  OE2 GLU B  22      -6.050   1.412  -2.453  1.00  0.67           O
ATOM    724  N   LEU B  23      -6.283   5.336  -8.031  1.00  0.65           N
ATOM    725  CA  LEU B  23      -5.750   6.340  -8.937  1.00  0.65           C
ATOM    726  C   LEU B  23      -6.819   7.278  -9.412  1.00  0.65           C
ATOM    727  O   LEU B  23      -6.605   8.481  -9.484  1.00  0.65           O
ATOM    728  CB  LEU B  23      -5.084   5.689 -10.163  1.00  0.65           C
ATOM    729  CG  LEU B  23      -3.601   5.399  -9.938  1.00  0.65           C
ATOM    730  CD1 LEU B  23      -3.142   4.226 -10.808  1.00  0.65           C
ATOM    731  CD2 LEU B  23      -2.775   6.658 -10.173  1.00  0.65           C
ATOM    732  N   VAL B  24      -8.021   6.764  -9.696  1.00  0.62           N
ATOM    733  CA  VAL B  24      -9.186   7.558  -9.996  1.00  0.62           C
ATOM    734  C   VAL B  24      -9.544   8.486  -8.872  1.00  0.62           C
ATOM    735  O   VAL B  24      -9.725   9.673  -9.098  1.00  0.62           O
ATOM    736  CB  VAL B  24     -10.376   6.672 -10.294  1.00  0.62           C
ATOM    737  CG1 VAL B  24     -11.709   7.433 -10.209  1.00  0.62           C
ATOM    738  CG2 VAL B  24     -10.167   6.072 -11.697  1.00  0.62           C
ATOM    739  N   ALA B  25      -9.593   7.982  -7.631  1.00  0.71           N
ATOM    740  CA  ALA B  25      -9.871   8.775  -6.459  1.00  0.71           C
ATOM    741  C   ALA B  25      -8.812   9.839  -6.187  1.00  0.71           C
ATOM    742  O   ALA B  25      -9.115  10.992  -5.872  1.00  0.71           O
ATOM    743  CB  ALA B  25     -10.005   7.823  -5.267  1.00  0.71           C
ATOM    744  N   GLU B  26      -7.525   9.490  -6.373  1.00  0.59           N
ATOM    745  CA  GLU B  26      -6.427  10.438  -6.401  1.00  0.59           C
ATOM    746  C   GLU B  26      -6.608  11.518  -7.452  1.00  0.59           C
ATOM    747  O   GLU B  26      -6.600  12.711  -7.153  1.00  0.59           O
ATOM    748  CB  GLU B  26      -5.077   9.710  -6.650  1.00  0.59           C
ATOM    749  CG  GLU B  26      -4.268   9.487  -5.354  1.00  0.59           C
ATOM    750  CD  GLU B  26      -3.992  10.824  -4.669  1.00  0.59           C
ATOM    751  OE1 GLU B  26      -3.235  11.641  -5.252  1.00  0.59           O
ATOM    752  OE2 GLU B  26      -4.575  11.059  -3.580  1.00  0.59           O
ATOM    753  N   ILE B  27      -6.889  11.138  -8.715  1.00  0.57           N
ATOM    754  CA  ILE B  27      -7.170  12.089  -9.770  1.00  0.57           C
ATOM    755  C   ILE B  27      -8.396  12.900  -9.470  1.00  0.57           C
ATOM    756  O   ILE B  27      -8.343  14.099  -9.643  1.00  0.57           O
ATOM    757  CB  ILE B  27      -7.250  11.474 -11.156  1.00  0.57           C
ATOM    758  CG1 ILE B  27      -5.882  10.910 -11.564  1.00  0.57           C
ATOM    759  CG2 ILE B  27      -7.776  12.483 -12.194  1.00  0.57           C
ATOM    760  CD1 ILE B  27      -5.971  10.028 -12.797  1.00  0.57           C
ATOM    761  N   GLU B  28      -9.490  12.329  -8.948  1.00  0.54           N
ATOM    762  CA  GLU B  28     -10.725  13.004  -8.605  1.00  0.54           C
ATOM    763  C   GLU B  28     -10.526  14.129  -7.605  1.00  0.54           C
ATOM    764  O   GLU B  28     -11.039  15.238  -7.784  1.00  0.54           O
ATOM    765  CB  GLU B  28     -11.731  11.972  -8.076  1.00  0.54           C
ATOM    766  CG  GLU B  28     -13.147  12.547  -7.878  1.00  0.54           C
ATOM    767  CD  GLU B  28     -14.128  11.523  -7.317  1.00  0.54           C
ATOM    768  OE1 GLU B  28     -15.284  11.950  -7.067  1.00  0.54           O
ATOM    769  OE2 GLU B  28     -13.737  10.345  -7.123  1.00  0.54           O
ATOM    770  N   SER B  29      -9.669  13.914  -6.582  1.00  0.63           N
ATOM    771  CA  SER B  29      -9.159  14.992  -5.742  1.00  0.63           C
ATOM    772  C   SER B  29      -8.460  16.078  -6.543  1.00  0.63           C
ATOM    773  O   SER B  29      -8.730  17.266  -6.389  1.00  0.63           O
ATOM    774  CB  SER B  29      -8.098  14.531  -4.712  1.00  0.63           C
ATOM    775  OG  SER B  29      -8.657  13.749  -3.662  1.00  0.63           O
ATOM    776  N   LEU B  30      -7.557  15.714  -7.465  1.00  0.60           N
ATOM    777  CA  LEU B  30      -6.959  16.650  -8.399  1.00  0.60           C
ATOM    778  C   LEU B  30      -7.941  17.306  -9.350  1.00  0.60           C
ATOM    779  O   LEU B  30      -7.789  18.489  -9.603  1.00  0.60           O
ATOM    780  CB  LEU B  30      -5.741  16.088  -9.171  1.00  0.60           C
ATOM    781  CG  LEU B  30      -4.429  15.989  -8.358  1.00  0.60           C
ATOM    782  CD1 LEU B  30      -4.151  17.247  -7.532  1.00  0.60           C
ATOM    783  CD2 LEU B  30      -4.343  14.757  -7.460  1.00  0.60           C
ATOM    784  N   VAL B  31      -8.995  16.627  -9.856  1.00  0.53           N
ATOM    785  CA  VAL B  31     -10.060  17.186 -10.668  1.00  0.53           C
ATOM    786  C   VAL B  31     -10.629  18.374  -9.919  1.00  0.53           C
ATOM    787  O   VAL B  31     -10.558  19.457 -10.460  1.00  0.53           O
ATOM    788  CB  VAL B  31     -11.158  16.192 -11.087  1.00  0.53           C
ATOM    789  CG1 VAL B  31     -12.100  16.814 -12.125  1.00  0.53           C
ATOM    790  CG2 VAL B  31     -10.600  14.932 -11.765  1.00  0.53           C
ATOM    791  N   THR B  32     -11.045  18.258  -8.625  1.00  0.52           N
ATOM    792  CA  THR B  32     -11.522  19.420  -7.833  1.00  0.52           C
ATOM    793  C   THR B  32     -10.514  20.530  -7.659  1.00  0.52           C
ATOM    794  O   THR B  32     -10.768  21.704  -7.932  1.00  0.52           O
ATOM    795  CB  THR B  32     -12.285  19.090  -6.527  1.00  0.52           C
ATOM    796  OG1 THR B  32     -12.494  20.209  -5.672  1.00  0.52           O
ATOM    797  CG2 THR B  32     -11.569  18.066  -5.648  1.00  0.52           C
ATOM    798  N   ARG B  33      -9.289  20.176  -7.322  1.00  0.46           N
ATOM    799  CA  ARG B  33      -8.228  21.113  -7.067  1.00  0.46           C
ATOM    800  C   ARG B  33      -7.731  21.799  -8.330  1.00  0.46           C
ATOM    801  O   ARG B  33      -7.151  22.876  -8.295  1.00  0.46           O
ATOM    802  CB  ARG B  33      -7.132  20.290  -6.388  1.00  0.46           C
ATOM    803  CG  ARG B  33      -7.525  19.856  -4.970  1.00  0.46           C
ATOM    804  CD  ARG B  33      -6.639  18.730  -4.470  1.00  0.46           C
ATOM    805  NE  ARG B  33      -7.144  18.380  -3.118  1.00  0.46           N
ATOM    806  CZ  ARG B  33      -6.684  17.339  -2.414  1.00  0.46           C
ATOM    807  NH1 ARG B  33      -7.212  17.081  -1.222  1.00  0.46           N
ATOM    808  NH2 ARG B  33      -5.724  16.553  -2.894  1.00  0.46           N
ATOM    809  N   LEU B  34      -8.002  21.194  -9.491  1.00  0.50           N
ATOM    810  CA  LEU B  34      -7.771  21.736 -10.799  1.00  0.50           C
ATOM    811  C   LEU B  34      -9.064  22.193 -11.421  1.00  0.50           C
ATOM    812  O   LEU B  34      -9.057  22.616 -12.564  1.00  0.50           O
ATOM    813  CB  LEU B  34      -7.164  20.675 -11.747  1.00  0.50           C
ATOM    814  CG  LEU B  34      -5.769  20.203 -11.332  1.00  0.50           C
ATOM    815  CD1 LEU B  34      -5.454  18.853 -11.965  1.00  0.50           C
ATOM    816  CD2 LEU B  34      -4.715  21.253 -11.674  1.00  0.50           C
ATOM    817  N   HIS B  35     -10.235  22.203 -10.765  1.00  0.40           N
ATOM    818  CA  HIS B  35     -11.479  22.650 -11.394  1.00  0.40           C
ATOM    819  C   HIS B  35     -11.374  24.126 -11.746  1.00  0.40           C
ATOM    820  O   HIS B  35     -11.832  24.591 -12.783  1.00  0.40           O
ATOM    821  CB  HIS B  35     -12.707  22.492 -10.479  1.00  0.40           C
ATOM    822  CG  HIS B  35     -13.298  21.144 -10.219  1.00  0.40           C
ATOM    823  ND1 HIS B  35     -14.197  20.983  -9.182  1.00  0.40           N
ATOM    824  CD2 HIS B  35     -13.077  19.954 -10.818  1.00  0.40           C
ATOM    825  CE1 HIS B  35     -14.484  19.703  -9.156  1.00  0.40           C
ATOM    826  NE2 HIS B  35     -13.819  19.020 -10.118  1.00  0.40           N
ATOM    827  N   VAL B  36     -10.641  24.855 -10.892  1.00  0.37           N
ATOM    828  CA  VAL B  36     -10.167  26.210 -11.021  1.00  0.37           C
ATOM    829  C   VAL B  36      -9.521  26.526 -12.365  1.00  0.37           C
ATOM    830  O   VAL B  36      -9.760  27.574 -12.960  1.00  0.37           O
ATOM    831  CB  VAL B  36      -9.200  26.477  -9.878  1.00  0.37           C
ATOM    832  CG1 VAL B  36      -9.897  26.272  -8.540  1.00  0.37           C
ATOM    833  CG2 VAL B  36      -7.980  25.555  -9.863  1.00  0.37           C
ATOM    834  N   THR B  37      -8.760  25.565 -12.900  1.00  0.44           N
ATOM    835  CA  THR B  37      -8.110  25.512 -14.196  1.00  0.44           C
ATOM    836  C   THR B  37      -9.075  25.607 -15.358  1.00  0.44           C
ATOM    837  O   THR B  37      -8.761  26.149 -16.409  1.00  0.44           O
ATOM    838  CB  THR B  37      -7.347  24.206 -14.285  1.00  0.44           C
ATOM    839  OG1 THR B  37      -6.526  23.981 -13.143  1.00  0.44           O
ATOM    840  CG2 THR B  37      -6.420  24.113 -15.445  1.00  0.44           C
ATOM    841  N   TRP B  38     -10.320  25.132 -15.196  1.00  0.35           N
ATOM    842  CA  TRP B  38     -11.357  25.223 -16.211  1.00  0.35           C
ATOM    843  C   TRP B  38     -12.197  26.472 -15.985  1.00  0.35           C
ATOM    844  O   TRP B  38     -13.313  26.580 -16.493  1.00  0.35           O
ATOM    845  CB  TRP B  38     -12.266  23.966 -16.172  1.00  0.35           C
ATOM    846  CG  TRP B  38     -11.744  22.729 -16.881  1.00  0.35           C
ATOM    847  CD1 TRP B  38     -11.992  22.293 -18.154  1.00  0.35           C
ATOM    848  CD2 TRP B  38     -10.930  21.722 -16.265  1.00  0.35           C
ATOM    849  NE1 TRP B  38     -11.339  21.100 -18.383  1.00  0.35           N
ATOM    850  CE2 TRP B  38     -10.678  20.741 -17.238  1.00  0.35           C
ATOM    851  CE3 TRP B  38     -10.427  21.595 -14.982  1.00  0.35           C
ATOM    852  CZ2 TRP B  38      -9.902  19.640 -16.944  1.00  0.35           C
ATOM    853  CZ3 TRP B  38      -9.627  20.482 -14.683  1.00  0.35           C
ATOM    854  CH2 TRP B  38      -9.362  19.515 -15.656  1.00  0.35           C
ATOM    855  N   THR B  39     -11.657  27.442 -15.217  1.00  0.40           N
ATOM    856  CA  THR B  39     -12.252  28.746 -14.957  1.00  0.40           C
ATOM    857  C   THR B  39     -13.247  28.666 -13.810  1.00  0.40           C
ATOM    858  O   THR B  39     -14.404  29.070 -13.888  1.00  0.40           O
ATOM    859  CB  THR B  39     -12.786  29.460 -16.192  1.00  0.40           C
ATOM    860  OG1 THR B  39     -11.786  29.475 -17.203  1.00  0.40           O
ATOM    861  CG2 THR B  39     -13.127  30.928 -15.925  1.00  0.40           C
ATOM    862  N   GLY B  40     -12.775  28.140 -12.661  1.00  0.40           N
ATOM    863  CA  GLY B  40     -13.554  27.984 -11.431  1.00  0.40           C
ATOM    864  C   GLY B  40     -14.354  26.705 -11.284  1.00  0.40           C
ATOM    865  O   GLY B  40     -14.800  26.100 -12.250  1.00  0.40           O
ATOM    866  N   GLU B  41     -14.599  26.276 -10.029  1.00  0.38           N
ATOM    867  CA  GLU B  41     -15.303  25.048  -9.663  1.00  0.38           C
ATOM    868  C   GLU B  41     -16.816  25.117  -9.801  1.00  0.38           C
ATOM    869  O   GLU B  41     -17.525  24.117  -9.736  1.00  0.38           O
ATOM    870  CB  GLU B  41     -15.010  24.681  -8.184  1.00  0.38           C
ATOM    871  CG  GLU B  41     -13.530  24.427  -7.824  1.00  0.38           C
ATOM    872  CD  GLU B  41     -13.207  24.831  -6.392  1.00  0.38           C
ATOM    873  OE1 GLU B  41     -12.272  25.659  -6.235  1.00  0.38           O
ATOM    874  OE2 GLU B  41     -13.918  24.366  -5.468  1.00  0.38           O
ATOM    875  N   GLY B  42     -17.371  26.327  -9.983  1.00  0.44           N
ATOM    876  CA  GLY B  42     -18.797  26.521 -10.222  1.00  0.44           C
ATOM    877  C   GLY B  42     -19.117  26.681 -11.679  1.00  0.44           C
ATOM    878  O   GLY B  42     -20.229  27.052 -12.043  1.00  0.44           O
ATOM    879  N   ALA B  43     -18.138  26.445 -12.566  1.00  0.62           N
ATOM    880  CA  ALA B  43     -18.308  26.632 -13.984  1.00  0.62           C
ATOM    881  C   ALA B  43     -18.719  25.363 -14.709  1.00  0.62           C
ATOM    882  O   ALA B  43     -18.273  24.253 -14.426  1.00  0.62           O
ATOM    883  CB  ALA B  43     -17.008  27.166 -14.601  1.00  0.62           C
ATOM    884  N   ALA B  44     -19.583  25.504 -15.732  1.00  0.64           N
ATOM    885  CA  ALA B  44     -20.051  24.391 -16.529  1.00  0.64           C
ATOM    886  C   ALA B  44     -18.949  23.662 -17.286  1.00  0.64           C
ATOM    887  O   ALA B  44     -18.992  22.442 -17.405  1.00  0.64           O
ATOM    888  CB  ALA B  44     -21.152  24.853 -17.493  1.00  0.64           C
ATOM    889  N   ALA B  45     -17.909  24.392 -17.744  1.00  0.55           N
ATOM    890  CA  ALA B  45     -16.748  23.876 -18.451  1.00  0.55           C
ATOM    891  C   ALA B  45     -16.042  22.780 -17.664  1.00  0.55           C
ATOM    892  O   ALA B  45     -15.738  21.683 -18.130  1.00  0.55           O
ATOM    893  CB  ALA B  45     -15.747  25.047 -18.595  1.00  0.55           C
ATOM    894  N   HIS B  46     -15.833  23.078 -16.376  1.00  0.48           N
ATOM    895  CA  HIS B  46     -15.358  22.161 -15.383  1.00  0.48           C
ATOM    896  C   HIS B  46     -16.357  21.036 -15.105  1.00  0.48           C
ATOM    897  O   HIS B  46     -15.986  19.867 -15.023  1.00  0.48           O
ATOM    898  CB  HIS B  46     -15.049  22.991 -14.108  1.00  0.48           C
ATOM    899  CG  HIS B  46     -15.082  22.190 -12.876  1.00  0.48           C
ATOM    900  ND1 HIS B  46     -16.113  22.451 -12.017  1.00  0.48           N
ATOM    901  CD2 HIS B  46     -14.718  20.900 -12.790  1.00  0.48           C
ATOM    902  CE1 HIS B  46     -16.376  21.318 -11.424  1.00  0.48           C
ATOM    903  NE2 HIS B  46     -15.582  20.337 -11.887  1.00  0.48           N
ATOM    904  N   ALA B  47     -17.656  21.342 -14.962  1.00  0.67           N
ATOM    905  CA  ALA B  47     -18.680  20.351 -14.691  1.00  0.67           C
ATOM    906  C   ALA B  47     -18.773  19.258 -15.750  1.00  0.67           C
ATOM    907  O   ALA B  47     -18.941  18.078 -15.433  1.00  0.67           O
ATOM    908  CB  ALA B  47     -20.046  21.029 -14.494  1.00  0.67           C
ATOM    909  N   GLU B  48     -18.607  19.615 -17.036  1.00  0.63           N
ATOM    910  CA  GLU B  48     -18.428  18.667 -18.113  1.00  0.63           C
ATOM    911  C   GLU B  48     -17.203  17.790 -17.929  1.00  0.63           C
ATOM    912  O   GLU B  48     -17.308  16.573 -18.022  1.00  0.63           O
ATOM    913  CB  GLU B  48     -18.348  19.417 -19.453  1.00  0.63           C
ATOM    914  CG  GLU B  48     -19.689  20.102 -19.808  1.00  0.63           C
ATOM    915  CD  GLU B  48     -19.635  20.940 -21.084  1.00  0.63           C
ATOM    916  OE1 GLU B  48     -18.554  21.036 -21.712  1.00  0.63           O
ATOM    917  OE2 GLU B  48     -20.715  21.494 -21.416  1.00  0.63           O
ATOM    918  N   ALA B  49     -16.039  18.360 -17.558  1.00  0.60           N
ATOM    919  CA  ALA B  49     -14.847  17.614 -17.201  1.00  0.60           C
ATOM    920  C   ALA B  49     -15.028  16.668 -16.017  1.00  0.60           C
ATOM    921  O   ALA B  49     -14.548  15.544 -16.062  1.00  0.60           O
ATOM    922  CB  ALA B  49     -13.663  18.564 -16.942  1.00  0.60           C
ATOM    923  N   GLN B  50     -15.752  17.059 -14.946  1.00  0.57           N
ATOM    924  CA  GLN B  50     -16.101  16.176 -13.834  1.00  0.57           C
ATOM    925  C   GLN B  50     -16.949  14.973 -14.247  1.00  0.57           C
ATOM    926  O   GLN B  50     -16.652  13.831 -13.908  1.00  0.57           O
ATOM    927  CB  GLN B  50     -16.859  16.968 -12.729  1.00  0.57           C
ATOM    928  CG  GLN B  50     -16.067  17.172 -11.415  1.00  0.57           C
ATOM    929  CD  GLN B  50     -16.335  16.109 -10.350  1.00  0.57           C
ATOM    930  OE1 GLN B  50     -17.286  15.340 -10.434  1.00  0.57           O
ATOM    931  NE2 GLN B  50     -15.509  16.116  -9.276  1.00  0.57           N
ATOM    932  N   ARG B  51     -18.017  15.182 -15.040  1.00  0.58           N
ATOM    933  CA  ARG B  51     -18.803  14.078 -15.559  1.00  0.58           C
ATOM    934  C   ARG B  51     -18.066  13.257 -16.594  1.00  0.58           C
ATOM    935  O   ARG B  51     -18.177  12.045 -16.591  1.00  0.58           O
ATOM    936  CB  ARG B  51     -20.149  14.543 -16.149  1.00  0.58           C
ATOM    937  CG  ARG B  51     -21.141  15.049 -15.084  1.00  0.58           C
ATOM    938  CD  ARG B  51     -22.553  15.287 -15.632  1.00  0.58           C
ATOM    939  NE  ARG B  51     -22.449  16.347 -16.690  1.00  0.58           N
ATOM    940  CZ  ARG B  51     -22.471  17.665 -16.454  1.00  0.58           C
ATOM    941  NH1 ARG B  51     -22.293  18.510 -17.467  1.00  0.58           N
ATOM    942  NH2 ARG B  51     -22.673  18.152 -15.235  1.00  0.58           N
ATOM    943  N   HIS B  52     -17.291  13.882 -17.498  1.00  0.60           N
ATOM    944  CA  HIS B  52     -16.448  13.214 -18.481  1.00  0.60           C
ATOM    945  C   HIS B  52     -15.369  12.384 -17.810  1.00  0.60           C
ATOM    946  O   HIS B  52     -15.080  11.263 -18.223  1.00  0.60           O
ATOM    947  CB  HIS B  52     -15.840  14.255 -19.447  1.00  0.60           C
ATOM    948  CG  HIS B  52     -15.123  13.678 -20.622  1.00  0.60           C
ATOM    949  ND1 HIS B  52     -15.836  12.943 -21.543  1.00  0.60           N
ATOM    950  CD2 HIS B  52     -13.811  13.725 -20.968  1.00  0.60           C
ATOM    951  CE1 HIS B  52     -14.948  12.546 -22.430  1.00  0.60           C
ATOM    952  NE2 HIS B  52     -13.704  12.995 -22.132  1.00  0.60           N
ATOM    953  N   TRP B  53     -14.786  12.887 -16.704  1.00  0.57           N
ATOM    954  CA  TRP B  53     -13.979  12.129 -15.776  1.00  0.57           C
ATOM    955  C   TRP B  53     -14.686  10.892 -15.260  1.00  0.57           C
ATOM    956  O   TRP B  53     -14.288   9.794 -15.617  1.00  0.57           O
ATOM    957  CB  TRP B  53     -13.512  13.030 -14.589  1.00  0.57           C
ATOM    958  CG  TRP B  53     -12.670  12.319 -13.562  1.00  0.57           C
ATOM    959  CD1 TRP B  53     -12.986  11.874 -12.306  1.00  0.57           C
ATOM    960  CD2 TRP B  53     -11.416  11.735 -13.902  1.00  0.57           C
ATOM    961  NE1 TRP B  53     -12.006  11.020 -11.853  1.00  0.57           N
ATOM    962  CE2 TRP B  53     -11.052  10.907 -12.835  1.00  0.57           C
ATOM    963  CE3 TRP B  53     -10.645  11.829 -15.049  1.00  0.57           C
ATOM    964  CZ2 TRP B  53      -9.910  10.147 -12.906  1.00  0.57           C
ATOM    965  CZ3 TRP B  53      -9.482  11.072 -15.124  1.00  0.57           C
ATOM    966  CH2 TRP B  53      -9.124  10.242 -14.061  1.00  0.57           C
ATOM    967  N   ALA B  54     -15.790  11.045 -14.503  1.00  0.63           N
ATOM    968  CA  ALA B  54     -16.509   9.957 -13.871  1.00  0.63           C
ATOM    969  C   ALA B  54     -17.192   9.014 -14.861  1.00  0.63           C
ATOM    970  O   ALA B  54     -17.440   7.846 -14.574  1.00  0.63           O
ATOM    971  CB  ALA B  54     -17.507  10.562 -12.877  1.00  0.63           C
ATOM    972  N   ALA B  55     -17.472   9.489 -16.087  1.00  0.62           N
ATOM    973  CA  ALA B  55     -17.955   8.701 -17.194  1.00  0.62           C
ATOM    974  C   ALA B  55     -16.986   7.615 -17.589  1.00  0.62           C
ATOM    975  O   ALA B  55     -17.164   6.456 -17.219  1.00  0.62           O
ATOM    976  CB  ALA B  55     -18.197   9.613 -18.413  1.00  0.62           C
ATOM    977  N   GLY B  56     -15.893   7.980 -18.294  1.00  0.58           N
ATOM    978  CA  GLY B  56     -14.919   7.016 -18.779  1.00  0.58           C
ATOM    979  C   GLY B  56     -14.298   6.245 -17.659  1.00  0.58           C
ATOM    980  O   GLY B  56     -14.049   5.053 -17.789  1.00  0.58           O
ATOM    981  N   GLU B  57     -14.111   6.900 -16.500  1.00  0.51           N
ATOM    982  CA  GLU B  57     -13.756   6.307 -15.227  1.00  0.51           C
ATOM    983  C   GLU B  57     -14.614   5.137 -14.820  1.00  0.51           C
ATOM    984  O   GLU B  57     -14.136   4.011 -14.750  1.00  0.51           O
ATOM    985  CB  GLU B  57     -13.866   7.388 -14.153  1.00  0.51           C
ATOM    986  CG  GLU B  57     -13.585   7.038 -12.689  1.00  0.51           C
ATOM    987  CD  GLU B  57     -14.635   6.218 -11.944  1.00  0.51           C
ATOM    988  OE1 GLU B  57     -14.316   5.057 -11.589  1.00  0.51           O
ATOM    989  OE2 GLU B  57     -15.762   6.728 -11.736  1.00  0.51           O
ATOM    990  N   ALA B  58     -15.925   5.290 -14.592  1.00  0.58           N
ATOM    991  CA  ALA B  58     -16.664   4.189 -14.025  1.00  0.58           C
ATOM    992  C   ALA B  58     -16.894   3.111 -15.053  1.00  0.58           C
ATOM    993  O   ALA B  58     -16.996   1.934 -14.727  1.00  0.58           O
ATOM    994  CB  ALA B  58     -17.981   4.680 -13.417  1.00  0.58           C
ATOM    995  N   MET B  59     -16.865   3.492 -16.341  1.00  0.54           N
ATOM    996  CA  MET B  59     -16.823   2.571 -17.449  1.00  0.54           C
ATOM    997  C   MET B  59     -15.592   1.677 -17.410  1.00  0.54           C
ATOM    998  O   MET B  59     -15.694   0.453 -17.410  1.00  0.54           O
ATOM    999  CB  MET B  59     -16.819   3.392 -18.758  1.00  0.54           C
ATOM   1000  CG  MET B  59     -18.155   4.098 -19.049  1.00  0.54           C
ATOM   1001  SD  MET B  59     -19.539   2.958 -19.317  1.00  0.54           S
ATOM   1002  CE  MET B  59     -18.913   2.344 -20.904  1.00  0.54           C
ATOM   1003  N   MET B  60     -14.391   2.268 -17.285  1.00  0.50           N
ATOM   1004  CA  MET B  60     -13.139   1.560 -17.146  1.00  0.50           C
ATOM   1005  C   MET B  60     -12.973   0.816 -15.845  1.00  0.50           C
ATOM   1006  O   MET B  60     -12.411  -0.269 -15.841  1.00  0.50           O
ATOM   1007  CB  MET B  60     -11.925   2.453 -17.462  1.00  0.50           C
ATOM   1008  CG  MET B  60     -11.600   3.605 -16.477  1.00  0.50           C
ATOM   1009  SD  MET B  60     -10.992   3.306 -14.827  1.00  0.50           S
ATOM   1010  CE  MET B  60      -9.669   2.452 -15.651  1.00  0.50           C
ATOM   1011  N   ARG B  61     -13.451   1.360 -14.713  1.00  0.49           N
ATOM   1012  CA  ARG B  61     -13.419   0.751 -13.405  1.00  0.49           C
ATOM   1013  C   ARG B  61     -14.347  -0.441 -13.315  1.00  0.49           C
ATOM   1014  O   ARG B  61     -13.987  -1.508 -12.826  1.00  0.49           O
ATOM   1015  CB  ARG B  61     -13.823   1.798 -12.356  1.00  0.49           C
ATOM   1016  CG  ARG B  61     -13.619   1.350 -10.901  1.00  0.49           C
ATOM   1017  CD  ARG B  61     -14.241   2.318  -9.890  1.00  0.49           C
ATOM   1018  NE  ARG B  61     -15.724   2.121  -9.940  1.00  0.49           N
ATOM   1019  CZ  ARG B  61     -16.356   1.146  -9.274  1.00  0.49           C
ATOM   1020  NH1 ARG B  61     -17.680   1.034  -9.393  1.00  0.49           N
ATOM   1021  NH2 ARG B  61     -15.710   0.267  -8.513  1.00  0.49           N
ATOM   1022  N   GLN B  62     -15.577  -0.314 -13.848  1.00  0.55           N
ATOM   1023  CA  GLN B  62     -16.502  -1.418 -13.959  1.00  0.55           C
ATOM   1024  C   GLN B  62     -15.989  -2.480 -14.893  1.00  0.55           C
ATOM   1025  O   GLN B  62     -16.025  -3.662 -14.570  1.00  0.55           O
ATOM   1026  CB  GLN B  62     -17.876  -0.950 -14.484  1.00  0.55           C
ATOM   1027  CG  GLN B  62     -18.964  -2.044 -14.509  1.00  0.55           C
ATOM   1028  CD  GLN B  62     -19.247  -2.538 -13.093  1.00  0.55           C
ATOM   1029  OE1 GLN B  62     -19.573  -1.770 -12.187  1.00  0.55           O
ATOM   1030  NE2 GLN B  62     -19.097  -3.861 -12.867  1.00  0.55           N
ATOM   1031  N   ALA B  63     -15.448  -2.082 -16.059  1.00  0.53           N
ATOM   1032  CA  ALA B  63     -14.832  -2.984 -16.995  1.00  0.53           C
ATOM   1033  C   ALA B  63     -13.640  -3.676 -16.389  1.00  0.53           C
ATOM   1034  O   ALA B  63     -13.475  -4.873 -16.560  1.00  0.53           O
ATOM   1035  CB  ALA B  63     -14.488  -2.254 -18.294  1.00  0.53           C
ATOM   1036  N   LEU B  64     -12.832  -2.972 -15.584  1.00  0.52           N
ATOM   1037  CA  LEU B  64     -11.800  -3.556 -14.775  1.00  0.52           C
ATOM   1038  C   LEU B  64     -12.301  -4.569 -13.779  1.00  0.52           C
ATOM   1039  O   LEU B  64     -11.781  -5.669 -13.738  1.00  0.52           O
ATOM   1040  CB  LEU B  64     -11.058  -2.437 -14.030  1.00  0.52           C
ATOM   1041  CG  LEU B  64      -9.684  -2.181 -14.586  1.00  0.52           C
ATOM   1042  CD1 LEU B  64      -9.220  -0.802 -14.188  1.00  0.52           C
ATOM   1043  CD2 LEU B  64      -8.841  -3.307 -14.063  1.00  0.52           C
ATOM   1044  N   ALA B  65     -13.353  -4.264 -13.008  1.00  0.62           N
ATOM   1045  CA  ALA B  65     -13.997  -5.191 -12.104  1.00  0.62           C
ATOM   1046  C   ALA B  65     -14.644  -6.397 -12.783  1.00  0.62           C
ATOM   1047  O   ALA B  65     -14.547  -7.515 -12.305  1.00  0.62           O
ATOM   1048  CB  ALA B  65     -15.018  -4.420 -11.250  1.00  0.62           C
ATOM   1049  N   GLN B  66     -15.322  -6.225 -13.933  1.00  0.62           N
ATOM   1050  CA  GLN B  66     -15.867  -7.325 -14.716  1.00  0.62           C
ATOM   1051  C   GLN B  66     -14.792  -8.189 -15.335  1.00  0.62           C
ATOM   1052  O   GLN B  66     -14.851  -9.419 -15.328  1.00  0.62           O
ATOM   1053  CB  GLN B  66     -16.761  -6.792 -15.852  1.00  0.62           C
ATOM   1054  CG  GLN B  66     -18.055  -6.167 -15.305  1.00  0.62           C
ATOM   1055  CD  GLN B  66     -18.892  -5.544 -16.416  1.00  0.62           C
ATOM   1056  OE1 GLN B  66     -18.410  -5.150 -17.474  1.00  0.62           O
ATOM   1057  NE2 GLN B  66     -20.214  -5.426 -16.152  1.00  0.62           N
ATOM   1058  N   LEU B  67     -13.751  -7.542 -15.873  1.00  0.58           N
ATOM   1059  CA  LEU B  67     -12.571  -8.190 -16.378  1.00  0.58           C
ATOM   1060  C   LEU B  67     -11.830  -8.927 -15.286  1.00  0.58           C
ATOM   1061  O   LEU B  67     -11.572 -10.111 -15.407  1.00  0.58           O
ATOM   1062  CB  LEU B  67     -11.675  -7.142 -17.061  1.00  0.58           C
ATOM   1063  CG  LEU B  67     -10.362  -7.706 -17.585  1.00  0.58           C
ATOM   1064  CD1 LEU B  67     -10.234  -7.500 -19.084  1.00  0.58           C
ATOM   1065  CD2 LEU B  67      -9.183  -7.120 -16.839  1.00  0.58           C
ATOM   1066  N   THR B  68     -11.542  -8.307 -14.136  1.00  0.59           N
ATOM   1067  CA  THR B  68     -10.955  -8.974 -12.983  1.00  0.59           C
ATOM   1068  C   THR B  68     -11.865 -10.009 -12.374  1.00  0.59           C
ATOM   1069  O   THR B  68     -11.381 -11.017 -11.894  1.00  0.59           O
ATOM   1070  CB  THR B  68     -10.395  -8.081 -11.881  1.00  0.59           C
ATOM   1071  OG1 THR B  68     -11.385  -7.270 -11.281  1.00  0.59           O
ATOM   1072  CG2 THR B  68      -9.324  -7.152 -12.455  1.00  0.59           C
ATOM   1073  N   ALA B  69     -13.194  -9.890 -12.413  1.00  0.61           N
ATOM   1074  CA  ALA B  69     -14.081 -10.975 -12.046  1.00  0.61           C
ATOM   1075  C   ALA B  69     -13.912 -12.240 -12.893  1.00  0.61           C
ATOM   1076  O   ALA B  69     -13.738 -13.347 -12.380  1.00  0.61           O
ATOM   1077  CB  ALA B  69     -15.529 -10.474 -12.180  1.00  0.61           C
ATOM   1078  N   ALA B  70     -13.875 -12.118 -14.231  1.00  0.59           N
ATOM   1079  CA  ALA B  70     -13.692 -13.260 -15.107  1.00  0.59           C
ATOM   1080  C   ALA B  70     -12.228 -13.647 -15.244  1.00  0.59           C
ATOM   1081  O   ALA B  70     -11.889 -14.737 -15.695  1.00  0.59           O
ATOM   1082  CB  ALA B  70     -14.339 -12.988 -16.479  1.00  0.59           C
ATOM   1083  N   GLY B  71     -11.336 -12.757 -14.792  1.00  0.59           N
ATOM   1084  CA  GLY B  71      -9.899 -12.848 -14.898  1.00  0.59           C
ATOM   1085  C   GLY B  71      -9.239 -13.345 -13.691  1.00  0.59           C
ATOM   1086  O   GLY B  71      -8.425 -14.229 -13.807  1.00  0.59           O
ATOM   1087  N   GLN B  72      -9.614 -12.883 -12.488  1.00  0.54           N
ATOM   1088  CA  GLN B  72      -9.188 -13.337 -11.170  1.00  0.54           C
ATOM   1089  C   GLN B  72      -9.423 -14.797 -11.022  1.00  0.54           C
ATOM   1090  O   GLN B  72      -8.637 -15.541 -10.441  1.00  0.54           O
ATOM   1091  CB  GLN B  72      -9.765 -12.537  -9.997  1.00  0.54           C
ATOM   1092  CG  GLN B  72      -9.034 -12.787  -8.655  1.00  0.54           C
ATOM   1093  CD  GLN B  72      -9.553 -11.892  -7.531  1.00  0.54           C
ATOM   1094  OE1 GLN B  72     -10.374 -10.997  -7.709  1.00  0.54           O
ATOM   1095  NE2 GLN B  72      -9.028 -12.127  -6.306  1.00  0.54           N
ATOM   1096  N   SER B  73     -10.473 -15.259 -11.715  1.00  0.58           N
ATOM   1097  CA  SER B  73     -10.700 -16.647 -11.942  1.00  0.58           C
ATOM   1098  C   SER B  73      -9.521 -17.410 -12.523  1.00  0.58           C
ATOM   1099  O   SER B  73      -9.433 -18.597 -12.254  1.00  0.58           O
ATOM   1100  CB  SER B  73     -12.018 -16.903 -12.720  1.00  0.58           C
ATOM   1101  OG  SER B  73     -11.897 -16.997 -14.148  1.00  0.58           O
ATOM   1102  N   ALA B  74      -8.549 -16.831 -13.257  1.00  0.54           N
ATOM   1103  CA  ALA B  74      -7.502 -17.638 -13.836  1.00  0.54           C
ATOM   1104  C   ALA B  74      -6.625 -18.422 -12.905  1.00  0.54           C
ATOM   1105  O   ALA B  74      -6.415 -19.607 -13.119  1.00  0.54           O
ATOM   1106  CB  ALA B  74      -6.567 -16.960 -14.793  1.00  0.54           C
ATOM   1107  N   HIS B  75      -6.121 -17.812 -11.823  1.00  0.41           N
ATOM   1108  CA  HIS B  75      -5.318 -18.561 -10.882  1.00  0.41           C
ATOM   1109  C   HIS B  75      -6.174 -19.051  -9.733  1.00  0.41           C
ATOM   1110  O   HIS B  75      -5.737 -19.854  -8.915  1.00  0.41           O
ATOM   1111  CB  HIS B  75      -4.099 -17.731 -10.424  1.00  0.41           C
ATOM   1112  CG  HIS B  75      -4.402 -16.387  -9.837  1.00  0.41           C
ATOM   1113  ND1 HIS B  75      -5.262 -16.286  -8.764  1.00  0.41           N
ATOM   1114  CD2 HIS B  75      -3.850 -15.178 -10.102  1.00  0.41           C
ATOM   1115  CE1 HIS B  75      -5.215 -15.029  -8.393  1.00  0.41           C
ATOM   1116  NE2 HIS B  75      -4.375 -14.311  -9.171  1.00  0.41           N
ATOM   1117  N   ALA B  76      -7.453 -18.635  -9.711  1.00  0.54           N
ATOM   1118  CA  ALA B  76      -8.384 -18.986  -8.671  1.00  0.54           C
ATOM   1119  C   ALA B  76      -9.332 -20.123  -9.024  1.00  0.54           C
ATOM   1120  O   ALA B  76      -9.277 -21.194  -8.432  1.00  0.54           O
ATOM   1121  CB  ALA B  76      -9.176 -17.721  -8.304  1.00  0.54           C
ATOM   1122  N   ASN B  77     -10.230 -19.945 -10.008  1.00  0.43           N
ATOM   1123  CA  ASN B  77     -11.226 -20.951 -10.320  1.00  0.43           C
ATOM   1124  C   ASN B  77     -10.884 -21.729 -11.597  1.00  0.43           C
ATOM   1125  O   ASN B  77     -11.048 -22.937 -11.664  1.00  0.43           O
ATOM   1126  CB  ASN B  77     -12.608 -20.288 -10.514  1.00  0.43           C
ATOM   1127  CG  ASN B  77     -13.108 -19.518  -9.295  1.00  0.43           C
ATOM   1128  OD1 ASN B  77     -12.905 -19.887  -8.142  1.00  0.43           O
ATOM   1129  ND2 ASN B  77     -13.810 -18.388  -9.552  1.00  0.43           N
ATOM   1130  N   TYR B  78     -10.369 -21.053 -12.643  1.00  0.38           N
ATOM   1131  CA  TYR B  78     -10.012 -21.594 -13.949  1.00  0.38           C
ATOM   1132  C   TYR B  78      -8.840 -22.554 -13.870  1.00  0.38           C
ATOM   1133  O   TYR B  78      -8.877 -23.635 -14.447  1.00  0.38           O
ATOM   1134  CB  TYR B  78      -9.645 -20.378 -14.835  1.00  0.38           C
ATOM   1135  CG  TYR B  78      -9.195 -20.606 -16.254  1.00  0.38           C
ATOM   1136  CD1 TYR B  78      -9.877 -21.479 -17.106  1.00  0.38           C
ATOM   1137  CD2 TYR B  78      -8.092 -19.898 -16.765  1.00  0.38           C
ATOM   1138  CE1 TYR B  78      -9.426 -21.694 -18.415  1.00  0.38           C
ATOM   1139  CE2 TYR B  78      -7.645 -20.084 -18.067  1.00  0.38           C
ATOM   1140  CZ  TYR B  78      -8.295 -21.001 -18.874  1.00  0.38           C
ATOM   1141  OH  TYR B  78      -7.743 -21.192 -20.148  1.00  0.38           O
ATOM   1142  N   THR B  79      -7.787 -22.196 -13.101  1.00  0.42           N
ATOM   1143  CA  THR B  79      -6.739 -23.122 -12.676  1.00  0.42           C
ATOM   1144  C   THR B  79      -7.323 -24.220 -11.825  1.00  0.42           C
ATOM   1145  O   THR B  79      -6.985 -25.385 -11.995  1.00  0.42           O
ATOM   1146  CB  THR B  79      -5.620 -22.408 -11.912  1.00  0.42           C
ATOM   1147  OG1 THR B  79      -4.692 -21.842 -12.827  1.00  0.42           O
ATOM   1148  CG2 THR B  79      -4.785 -23.304 -10.989  1.00  0.42           C
ATOM   1149  N   GLY B  80      -8.244 -23.870 -10.899  1.00  0.41           N
ATOM   1150  CA  GLY B  80      -8.873 -24.823  -9.997  1.00  0.41           C
ATOM   1151  C   GLY B  80      -9.536 -26.008 -10.658  1.00  0.41           C
ATOM   1152  O   GLY B  80      -9.160 -27.147 -10.397  1.00  0.41           O
ATOM   1153  N   ALA B  81     -10.536 -25.762 -11.527  1.00  0.41           N
ATOM   1154  CA  ALA B  81     -11.077 -26.757 -12.429  1.00  0.41           C
ATOM   1155  C   ALA B  81     -12.068 -26.152 -13.410  1.00  0.41           C
ATOM   1156  O   ALA B  81     -12.510 -25.010 -13.324  1.00  0.41           O
ATOM   1157  CB  ALA B  81     -11.771 -27.932 -11.706  1.00  0.41           C
ATOM   1158  N   MET B  82     -12.491 -26.947 -14.405  1.00  0.25           N
ATOM   1159  CA  MET B  82     -13.668 -26.627 -15.180  1.00  0.25           C
ATOM   1160  C   MET B  82     -14.947 -26.775 -14.358  1.00  0.25           C
ATOM   1161  O   MET B  82     -15.016 -27.576 -13.430  1.00  0.25           O
ATOM   1162  CB  MET B  82     -13.720 -27.441 -16.489  1.00  0.25           C
ATOM   1163  CG  MET B  82     -12.569 -27.104 -17.464  1.00  0.25           C
ATOM   1164  SD  MET B  82     -12.472 -25.358 -17.977  1.00  0.25           S
ATOM   1165  CE  MET B  82     -14.016 -25.316 -18.932  1.00  0.25           C
ATOM   1166  N   ALA B  83     -15.965 -25.939 -14.662  1.00  0.32           N
ATOM   1167  CA  ALA B  83     -17.243 -25.853 -13.965  1.00  0.32           C
ATOM   1168  C   ALA B  83     -17.201 -25.211 -12.586  1.00  0.32           C
ATOM   1169  O   ALA B  83     -18.231 -24.900 -11.998  1.00  0.32           O
ATOM   1170  CB  ALA B  83     -17.962 -27.212 -13.915  1.00  0.32           C
ATOM   1171  N   THR B  84     -16.003 -24.916 -12.057  1.00  0.41           N
ATOM   1172  CA  THR B  84     -15.861 -24.228 -10.784  1.00  0.41           C
ATOM   1173  C   THR B  84     -15.649 -22.741 -11.007  1.00  0.41           C
ATOM   1174  O   THR B  84     -15.576 -21.951 -10.074  1.00  0.41           O
ATOM   1175  CB  THR B  84     -14.704 -24.772  -9.961  1.00  0.41           C
ATOM   1176  OG1 THR B  84     -13.472 -24.622 -10.642  1.00  0.41           O
ATOM   1177  CG2 THR B  84     -14.892 -26.276  -9.729  1.00  0.41           C
ATOM   1178  N   ASN B  85     -15.571 -22.301 -12.280  1.00  0.47           N
ATOM   1179  CA  ASN B  85     -15.471 -20.914 -12.692  1.00  0.47           C
ATOM   1180  C   ASN B  85     -16.641 -20.048 -12.237  1.00  0.47           C
ATOM   1181  O   ASN B  85     -17.738 -20.559 -12.038  1.00  0.47           O
ATOM   1182  CB  ASN B  85     -15.247 -20.826 -14.223  1.00  0.47           C
ATOM   1183  CG  ASN B  85     -14.546 -19.525 -14.571  1.00  0.47           C
ATOM   1184  OD1 ASN B  85     -15.182 -18.495 -14.787  1.00  0.47           O
ATOM   1185  ND2 ASN B  85     -13.197 -19.540 -14.546  1.00  0.47           N
ATOM   1186  N   LEU B  86     -16.440 -18.712 -12.104  1.00  0.46           N
ATOM   1187  CA  LEU B  86     -17.427 -17.723 -11.672  1.00  0.46           C
ATOM   1188  C   LEU B  86     -18.720 -17.759 -12.486  1.00  0.46           C
ATOM   1189  O   LEU B  86     -19.800 -17.420 -12.023  1.00  0.46           O
ATOM   1190  CB  LEU B  86     -16.788 -16.304 -11.697  1.00  0.46           C
ATOM   1191  CG  LEU B  86     -17.720 -15.105 -11.388  1.00  0.46           C
ATOM   1192  CD1 LEU B  86     -18.268 -15.123  -9.955  1.00  0.46           C
ATOM   1193  CD2 LEU B  86     -17.008 -13.773 -11.649  1.00  0.46           C
ATOM   1194  N   GLY B  87     -18.665 -18.262 -13.739  1.00  0.48           N
ATOM   1195  CA  GLY B  87     -19.871 -18.544 -14.509  1.00  0.48           C
ATOM   1196  C   GLY B  87     -20.828 -19.547 -13.888  1.00  0.48           C
ATOM   1197  O   GLY B  87     -21.994 -19.588 -14.262  1.00  0.48           O
ATOM   1198  N   MET B  88     -20.369 -20.385 -12.939  1.00  0.48           N
ATOM   1199  CA  MET B  88     -21.223 -21.265 -12.160  1.00  0.48           C
ATOM   1200  C   MET B  88     -21.123 -20.999 -10.666  1.00  0.48           C
ATOM   1201  O   MET B  88     -22.132 -20.949  -9.969  1.00  0.48           O
ATOM   1202  CB  MET B  88     -20.828 -22.746 -12.397  1.00  0.48           C
ATOM   1203  CG  MET B  88     -21.886 -23.541 -13.174  1.00  0.48           C
ATOM   1204  SD  MET B  88     -21.367 -25.257 -13.471  1.00  0.48           S
ATOM   1205  CE  MET B  88     -21.786 -25.237 -15.232  1.00  0.48           C
ATOM   1206  N   TRP B  89     -19.898 -20.843 -10.132  1.00  0.46           N
ATOM   1207  CA  TRP B  89     -19.662 -20.563  -8.729  1.00  0.46           C
ATOM   1208  C   TRP B  89     -19.877 -19.092  -8.402  1.00  0.46           C
ATOM   1209  O   TRP B  89     -19.379 -18.222  -9.104  1.00  0.46           O
ATOM   1210  CB  TRP B  89     -18.222 -21.004  -8.363  1.00  0.46           C
ATOM   1211  CG  TRP B  89     -17.825 -20.860  -6.905  1.00  0.46           C
ATOM   1212  CD1 TRP B  89     -17.095 -19.859  -6.331  1.00  0.46           C
ATOM   1213  CD2 TRP B  89     -18.212 -21.743  -5.838  1.00  0.46           C
ATOM   1214  NE1 TRP B  89     -16.984 -20.063  -4.974  1.00  0.46           N
ATOM   1215  CE2 TRP B  89     -17.665 -21.210  -4.650  1.00  0.46           C
ATOM   1216  CE3 TRP B  89     -18.982 -22.904  -5.819  1.00  0.46           C
ATOM   1217  CZ2 TRP B  89     -17.877 -21.829  -3.428  1.00  0.46           C
ATOM   1218  CZ3 TRP B  89     -19.215 -23.516  -4.577  1.00  0.46           C
ATOM   1219  CH2 TRP B  89     -18.668 -22.988  -3.398  1.00  0.46           C
ATOM   1220  N   SER B  90     -20.641 -18.797  -7.336  1.00  0.48           N
ATOM   1221  CA  SER B  90     -20.966 -17.436  -6.938  1.00  0.48           C
ATOM   1222  C   SER B  90     -19.803 -16.668  -6.260  1.00  0.48           C
ATOM   1223  O   SER B  90     -18.738 -17.265  -5.954  1.00  0.48           O
ATOM   1224  CB  SER B  90     -22.140 -17.374  -5.923  1.00  0.48           C
ATOM   1225  OG  SER B  90     -23.318 -18.043  -6.389  1.00  0.48           O
ATOM   1226  OXT SER B  90     -20.008 -15.450  -5.999  1.00  0.48           O
ENDMDL
MODEL        2
ATOM      1  N   THR A   6     -31.721   8.856  28.047  1.00  0.36           N
ATOM      2  CA  THR A   6     -30.463   8.684  28.863  1.00  0.36           C
ATOM      3  C   THR A   6     -29.332   9.529  28.352  1.00  0.36           C
ATOM      4  O   THR A   6     -29.102  10.602  28.888  1.00  0.36           O
ATOM      5  CB  THR A   6     -30.073   7.210  28.994  1.00  0.36           C
ATOM      6  OG1 THR A   6     -31.176   6.486  29.517  1.00  0.36           O
ATOM      7  CG2 THR A   6     -28.920   7.020  29.986  1.00  0.36           C
ATOM      8  N   LEU A   7     -28.615   9.110  27.289  1.00  0.40           N
ATOM      9  CA  LEU A   7     -27.468   9.836  26.773  1.00  0.40           C
ATOM     10  C   LEU A   7     -27.512   9.723  25.264  1.00  0.40           C
ATOM     11  O   LEU A   7     -28.381   9.038  24.732  1.00  0.40           O
ATOM     12  CB  LEU A   7     -26.134   9.247  27.298  1.00  0.40           C
ATOM     13  CG  LEU A   7     -25.938   9.377  28.823  1.00  0.40           C
ATOM     14  CD1 LEU A   7     -25.140   8.228  29.441  1.00  0.40           C
ATOM     15  CD2 LEU A   7     -25.384  10.743  29.244  1.00  0.40           C
ATOM     16  N   ARG A   8     -26.609  10.421  24.549  1.00  0.38           N
ATOM     17  CA  ARG A   8     -26.495  10.340  23.103  1.00  0.38           C
ATOM     18  C   ARG A   8     -25.393   9.366  22.720  1.00  0.38           C
ATOM     19  O   ARG A   8     -25.611   8.172  22.576  1.00  0.38           O
ATOM     20  CB  ARG A   8     -26.185  11.737  22.504  1.00  0.38           C
ATOM     21  CG  ARG A   8     -27.287  12.792  22.728  1.00  0.38           C
ATOM     22  CD  ARG A   8     -26.856  14.184  22.252  1.00  0.38           C
ATOM     23  NE  ARG A   8     -27.991  15.107  22.560  1.00  0.38           N
ATOM     24  CZ  ARG A   8     -27.952  16.439  22.423  1.00  0.38           C
ATOM     25  NH1 ARG A   8     -29.037  17.148  22.730  1.00  0.38           N
ATOM     26  NH2 ARG A   8     -26.867  17.074  21.992  1.00  0.38           N
ATOM     27  N   VAL A   9     -24.150   9.856  22.574  1.00  0.49           N
ATOM     28  CA  VAL A   9     -23.024   9.068  22.120  1.00  0.49           C
ATOM     29  C   VAL A   9     -22.267   8.459  23.285  1.00  0.49           C
ATOM     30  O   VAL A   9     -21.207   7.887  23.078  1.00  0.49           O
ATOM     31  CB  VAL A   9     -22.052   9.892  21.259  1.00  0.49           C
ATOM     32  CG1 VAL A   9     -22.827  10.767  20.265  1.00  0.49           C
ATOM     33  CG2 VAL A   9     -21.077  10.772  22.070  1.00  0.49           C
ATOM     34  N   GLU A  10     -22.746   8.561  24.553  1.00  0.52           N
ATOM     35  CA  GLU A  10     -21.951   8.151  25.716  1.00  0.52           C
ATOM     36  C   GLU A  10     -21.432   6.725  25.593  1.00  0.52           C
ATOM     37  O   GLU A  10     -22.261   5.865  25.294  1.00  0.52           O
ATOM     38  CB  GLU A  10     -22.700   8.238  27.070  1.00  0.52           C
ATOM     39  CG  GLU A  10     -21.797   7.945  28.307  1.00  0.52           C
ATOM     40  CD  GLU A  10     -20.880   9.092  28.711  1.00  0.52           C
ATOM     41  OE1 GLU A  10     -19.876   8.771  29.394  1.00  0.52           O
ATOM     42  OE2 GLU A  10     -21.157  10.257  28.334  1.00  0.52           O
ATOM     43  N   PRO A  11     -20.152   6.382  25.803  1.00  0.54           N
ATOM     44  CA  PRO A  11     -19.659   5.012  25.881  1.00  0.54           C
ATOM     45  C   PRO A  11     -20.539   4.058  26.650  1.00  0.54           C
ATOM     46  O   PRO A  11     -20.683   2.929  26.210  1.00  0.54           O
ATOM     47  CB  PRO A  11     -18.219   5.120  26.385  1.00  0.54           C
ATOM     48  CG  PRO A  11     -17.776   6.500  25.890  1.00  0.54           C
ATOM     49  CD  PRO A  11     -19.053   7.344  25.904  1.00  0.54           C
ATOM     50  N   ALA A  12     -21.188   4.494  27.745  1.00  0.59           N
ATOM     51  CA  ALA A  12     -22.188   3.714  28.437  1.00  0.59           C
ATOM     52  C   ALA A  12     -23.406   3.326  27.604  1.00  0.59           C
ATOM     53  O   ALA A  12     -23.819   2.168  27.565  1.00  0.59           O
ATOM     54  CB  ALA A  12     -22.672   4.511  29.661  1.00  0.59           C
ATOM     55  N   VAL A  13     -23.989   4.293  26.873  1.00  0.59           N
ATOM     56  CA  VAL A  13     -25.081   4.063  25.946  1.00  0.59           C
ATOM     57  C   VAL A  13     -24.608   3.295  24.725  1.00  0.59           C
ATOM     58  O   VAL A  13     -25.197   2.279  24.364  1.00  0.59           O
ATOM     59  CB  VAL A  13     -25.768   5.384  25.600  1.00  0.59           C
ATOM     60  CG1 VAL A  13     -26.556   5.329  24.288  1.00  0.59           C
ATOM     61  CG2 VAL A  13     -26.751   5.721  26.734  1.00  0.59           C
ATOM     62  N   MET A  14     -23.472   3.693  24.105  1.00  0.56           N
ATOM     63  CA  MET A  14     -22.911   3.002  22.964  1.00  0.56           C
ATOM     64  C   MET A  14     -22.573   1.570  23.289  1.00  0.56           C
ATOM     65  O   MET A  14     -22.993   0.698  22.556  1.00  0.56           O
ATOM     66  CB  MET A  14     -21.633   3.675  22.414  1.00  0.56           C
ATOM     67  CG  MET A  14     -21.872   5.030  21.740  1.00  0.56           C
ATOM     68  SD  MET A  14     -20.412   5.704  20.887  1.00  0.56           S
ATOM     69  CE  MET A  14     -19.174   5.666  22.200  1.00  0.56           C
ATOM     70  N   GLN A  15     -21.901   1.248  24.403  1.00  0.52           N
ATOM     71  CA  GLN A  15     -21.635  -0.115  24.826  1.00  0.52           C
ATOM     72  C   GLN A  15     -22.871  -0.897  25.199  1.00  0.52           C
ATOM     73  O   GLN A  15     -22.956  -2.083  24.906  1.00  0.52           O
ATOM     74  CB  GLN A  15     -20.664  -0.133  26.014  1.00  0.52           C
ATOM     75  CG  GLN A  15     -19.218   0.187  25.588  1.00  0.52           C
ATOM     76  CD  GLN A  15     -18.579  -1.011  24.903  1.00  0.52           C
ATOM     77  OE1 GLN A  15     -18.495  -1.104  23.684  1.00  0.52           O
ATOM     78  NE2 GLN A  15     -18.127  -1.992  25.714  1.00  0.52           N
ATOM     79  N   GLY A  16     -23.881  -0.267  25.835  1.00  0.61           N
ATOM     80  CA  GLY A  16     -25.161  -0.917  26.117  1.00  0.61           C
ATOM     81  C   GLY A  16     -25.876  -1.345  24.861  1.00  0.61           C
ATOM     82  O   GLY A  16     -26.555  -2.368  24.803  1.00  0.61           O
ATOM     83  N   PHE A  17     -25.687  -0.569  23.791  1.00  0.58           N
ATOM     84  CA  PHE A  17     -26.137  -0.893  22.465  1.00  0.58           C
ATOM     85  C   PHE A  17     -25.196  -1.814  21.690  1.00  0.58           C
ATOM     86  O   PHE A  17     -25.654  -2.716  21.002  1.00  0.58           O
ATOM     87  CB  PHE A  17     -26.431   0.431  21.729  1.00  0.58           C
ATOM     88  CG  PHE A  17     -27.596   1.166  22.362  1.00  0.58           C
ATOM     89  CD1 PHE A  17     -28.769   0.509  22.792  1.00  0.58           C
ATOM     90  CD2 PHE A  17     -27.560   2.567  22.445  1.00  0.58           C
ATOM     91  CE1 PHE A  17     -29.876   1.233  23.253  1.00  0.58           C
ATOM     92  CE2 PHE A  17     -28.695   3.292  22.840  1.00  0.58           C
ATOM     93  CZ  PHE A  17     -29.850   2.628  23.248  1.00  0.58           C
ATOM     94  N   ALA A  18     -23.868  -1.642  21.784  1.00  0.62           N
ATOM     95  CA  ALA A  18     -22.852  -2.444  21.141  1.00  0.62           C
ATOM     96  C   ALA A  18     -22.834  -3.857  21.637  1.00  0.62           C
ATOM     97  O   ALA A  18     -22.841  -4.787  20.854  1.00  0.62           O
ATOM     98  CB  ALA A  18     -21.455  -1.855  21.360  1.00  0.62           C
ATOM     99  N   ALA A  19     -22.910  -4.075  22.954  1.00  0.65           N
ATOM    100  CA  ALA A  19     -22.952  -5.389  23.553  1.00  0.65           C
ATOM    101  C   ALA A  19     -24.164  -6.197  23.101  1.00  0.65           C
ATOM    102  O   ALA A  19     -24.087  -7.390  22.812  1.00  0.65           O
ATOM    103  CB  ALA A  19     -22.929  -5.194  25.079  1.00  0.65           C
ATOM    104  N   SER A  20     -25.317  -5.519  22.970  1.00  0.68           N
ATOM    105  CA  SER A  20     -26.480  -6.043  22.276  1.00  0.68           C
ATOM    106  C   SER A  20     -26.252  -6.263  20.786  1.00  0.68           C
ATOM    107  O   SER A  20     -26.617  -7.302  20.242  1.00  0.68           O
ATOM    108  CB  SER A  20     -27.696  -5.109  22.453  1.00  0.68           C
ATOM    109  OG  SER A  20     -28.014  -4.975  23.839  1.00  0.68           O
ATOM    110  N   LEU A  21     -25.599  -5.311  20.077  1.00  0.66           N
ATOM    111  CA  LEU A  21     -25.251  -5.444  18.670  1.00  0.66           C
ATOM    112  C   LEU A  21     -24.350  -6.618  18.388  1.00  0.66           C
ATOM    113  O   LEU A  21     -24.650  -7.399  17.496  1.00  0.66           O
ATOM    114  CB  LEU A  21     -24.545  -4.178  18.087  1.00  0.66           C
ATOM    115  CG  LEU A  21     -24.143  -4.273  16.589  1.00  0.66           C
ATOM    116  CD1 LEU A  21     -25.354  -4.517  15.709  1.00  0.66           C
ATOM    117  CD2 LEU A  21     -23.318  -3.097  16.043  1.00  0.66           C
ATOM    118  N   ASP A  22     -23.269  -6.811  19.153  1.00  0.66           N
ATOM    119  CA  ASP A  22     -22.279  -7.845  18.966  1.00  0.66           C
ATOM    120  C   ASP A  22     -22.892  -9.219  19.014  1.00  0.66           C
ATOM    121  O   ASP A  22     -22.602 -10.057  18.167  1.00  0.66           O
ATOM    122  CB  ASP A  22     -21.177  -7.746  20.042  1.00  0.66           C
ATOM    123  CG  ASP A  22     -20.287  -6.539  19.802  1.00  0.66           C
ATOM    124  OD1 ASP A  22     -20.295  -5.996  18.667  1.00  0.66           O
ATOM    125  OD2 ASP A  22     -19.564  -6.172  20.763  1.00  0.66           O
ATOM    126  N   GLY A  23     -23.839  -9.453  19.948  1.00  0.71           N
ATOM    127  CA  GLY A  23     -24.589 -10.700  19.971  1.00  0.71           C
ATOM    128  C   GLY A  23     -25.449 -10.904  18.744  1.00  0.71           C
ATOM    129  O   GLY A  23     -25.467 -11.981  18.162  1.00  0.71           O
ATOM    130  N   ALA A  24     -26.140  -9.854  18.263  1.00  0.71           N
ATOM    131  CA  ALA A  24     -26.874  -9.881  17.012  1.00  0.71           C
ATOM    132  C   ALA A  24     -25.987 -10.019  15.768  1.00  0.71           C
ATOM    133  O   ALA A  24     -26.295 -10.768  14.848  1.00  0.71           O
ATOM    134  CB  ALA A  24     -27.812  -8.664  16.918  1.00  0.71           C
ATOM    135  N   ALA A  25     -24.835  -9.335  15.701  1.00  0.66           N
ATOM    136  CA  ALA A  25     -23.831  -9.477  14.668  1.00  0.66           C
ATOM    137  C   ALA A  25     -23.228 -10.872  14.621  1.00  0.66           C
ATOM    138  O   ALA A  25     -23.162 -11.503  13.567  1.00  0.66           O
ATOM    139  CB  ALA A  25     -22.719  -8.441  14.926  1.00  0.66           C
ATOM    140  N   GLU A  26     -22.840 -11.421  15.784  1.00  0.65           N
ATOM    141  CA  GLU A  26     -22.370 -12.782  15.930  1.00  0.65           C
ATOM    142  C   GLU A  26     -23.434 -13.783  15.551  1.00  0.65           C
ATOM    143  O   GLU A  26     -23.201 -14.661  14.731  1.00  0.65           O
ATOM    144  CB  GLU A  26     -21.968 -13.038  17.399  1.00  0.65           C
ATOM    145  CG  GLU A  26     -21.456 -14.470  17.702  1.00  0.65           C
ATOM    146  CD  GLU A  26     -21.200 -14.713  19.189  1.00  0.65           C
ATOM    147  OE1 GLU A  26     -21.488 -13.813  20.017  1.00  0.65           O
ATOM    148  OE2 GLU A  26     -20.732 -15.839  19.498  1.00  0.65           O
ATOM    149  N   HIS A  27     -24.673 -13.628  16.060  1.00  0.63           N
ATOM    150  CA  HIS A  27     -25.783 -14.487  15.701  1.00  0.63           C
ATOM    151  C   HIS A  27     -26.114 -14.419  14.222  1.00  0.63           C
ATOM    152  O   HIS A  27     -26.302 -15.447  13.592  1.00  0.63           O
ATOM    153  CB  HIS A  27     -27.075 -14.150  16.472  1.00  0.63           C
ATOM    154  CG  HIS A  27     -27.082 -14.435  17.939  1.00  0.63           C
ATOM    155  ND1 HIS A  27     -28.189 -14.044  18.670  1.00  0.63           N
ATOM    156  CD2 HIS A  27     -26.156 -15.001  18.752  1.00  0.63           C
ATOM    157  CE1 HIS A  27     -27.907 -14.369  19.915  1.00  0.63           C
ATOM    158  NE2 HIS A  27     -26.690 -14.953  20.020  1.00  0.63           N
ATOM    159  N   LEU A  28     -26.143 -13.223  13.596  1.00  0.66           N
ATOM    160  CA  LEU A  28     -26.353 -13.069  12.165  1.00  0.66           C
ATOM    161  C   LEU A  28     -25.282 -13.805  11.372  1.00  0.66           C
ATOM    162  O   LEU A  28     -25.599 -14.610  10.505  1.00  0.66           O
ATOM    163  CB  LEU A  28     -26.430 -11.563  11.791  1.00  0.66           C
ATOM    164  CG  LEU A  28     -26.936 -11.245  10.369  1.00  0.66           C
ATOM    165  CD1 LEU A  28     -28.459 -11.241  10.304  1.00  0.66           C
ATOM    166  CD2 LEU A  28     -26.413  -9.899   9.863  1.00  0.66           C
ATOM    167  N   ALA A  29     -23.997 -13.649  11.743  1.00  0.68           N
ATOM    168  CA  ALA A  29     -22.888 -14.407  11.193  1.00  0.68           C
ATOM    169  C   ALA A  29     -22.980 -15.916  11.403  1.00  0.68           C
ATOM    170  O   ALA A  29     -22.718 -16.689  10.488  1.00  0.68           O
ATOM    171  CB  ALA A  29     -21.569 -13.870  11.774  1.00  0.68           C
ATOM    172  N   VAL A  30     -23.402 -16.378  12.594  1.00  0.69           N
ATOM    173  CA  VAL A  30     -23.667 -17.777  12.895  1.00  0.69           C
ATOM    174  C   VAL A  30     -24.733 -18.350  11.989  1.00  0.69           C
ATOM    175  O   VAL A  30     -24.485 -19.331  11.301  1.00  0.69           O
ATOM    176  CB  VAL A  30     -24.077 -17.919  14.357  1.00  0.69           C
ATOM    177  CG1 VAL A  30     -24.748 -19.265  14.678  1.00  0.69           C
ATOM    178  CG2 VAL A  30     -22.835 -17.753  15.251  1.00  0.69           C
ATOM    179  N   GLN A  31     -25.889 -17.678  11.862  1.00  0.68           N
ATOM    180  CA  GLN A  31     -26.986 -18.100  11.015  1.00  0.68           C
ATOM    181  C   GLN A  31     -26.563 -18.145   9.548  1.00  0.68           C
ATOM    182  O   GLN A  31     -26.905 -19.057   8.794  1.00  0.68           O
ATOM    183  CB  GLN A  31     -28.187 -17.152  11.260  1.00  0.68           C
ATOM    184  CG  GLN A  31     -28.684 -17.171  12.732  1.00  0.68           C
ATOM    185  CD  GLN A  31     -29.381 -18.473  13.092  1.00  0.68           C
ATOM    186  OE1 GLN A  31     -30.143 -18.983  12.281  1.00  0.68           O
ATOM    187  NE2 GLN A  31     -29.167 -18.999  14.310  1.00  0.68           N
ATOM    188  N   LEU A  32     -25.741 -17.174   9.106  1.00  0.69           N
ATOM    189  CA  LEU A  32     -25.141 -17.169   7.794  1.00  0.69           C
ATOM    190  C   LEU A  32     -24.169 -18.313   7.559  1.00  0.69           C
ATOM    191  O   LEU A  32     -24.268 -19.036   6.575  1.00  0.69           O
ATOM    192  CB  LEU A  32     -24.421 -15.817   7.533  1.00  0.69           C
ATOM    193  CG  LEU A  32     -25.348 -14.612   7.412  1.00  0.69           C
ATOM    194  CD1 LEU A  32     -24.563 -13.292   7.360  1.00  0.69           C
ATOM    195  CD2 LEU A  32     -26.215 -14.795   6.197  1.00  0.69           C
ATOM    196  N   ALA A  33     -23.240 -18.575   8.478  1.00  0.71           N
ATOM    197  CA  ALA A  33     -22.292 -19.663   8.394  1.00  0.71           C
ATOM    198  C   ALA A  33     -22.971 -21.022   8.433  1.00  0.71           C
ATOM    199  O   ALA A  33     -22.633 -21.931   7.678  1.00  0.71           O
ATOM    200  CB  ALA A  33     -21.272 -19.510   9.532  1.00  0.71           C
ATOM    201  N   GLU A  34     -24.013 -21.159   9.278  1.00  0.69           N
ATOM    202  CA  GLU A  34     -24.891 -22.305   9.322  1.00  0.69           C
ATOM    203  C   GLU A  34     -25.575 -22.525   7.979  1.00  0.69           C
ATOM    204  O   GLU A  34     -25.611 -23.639   7.468  1.00  0.69           O
ATOM    205  CB  GLU A  34     -25.955 -22.138  10.431  1.00  0.69           C
ATOM    206  CG  GLU A  34     -25.453 -22.269  11.885  1.00  0.69           C
ATOM    207  CD  GLU A  34     -26.555 -22.054  12.930  1.00  0.69           C
ATOM    208  OE1 GLU A  34     -26.834 -23.000  13.704  1.00  0.69           O
ATOM    209  OE2 GLU A  34     -27.105 -20.932  12.984  1.00  0.69           O
ATOM    210  N   LEU A  35     -26.069 -21.461   7.316  1.00  0.71           N
ATOM    211  CA  LEU A  35     -26.557 -21.546   5.959  1.00  0.71           C
ATOM    212  C   LEU A  35     -25.559 -22.009   4.938  1.00  0.71           C
ATOM    213  O   LEU A  35     -25.809 -23.007   4.274  1.00  0.71           O
ATOM    214  CB  LEU A  35     -27.259 -20.272   5.497  1.00  0.71           C
ATOM    215  CG  LEU A  35     -28.091 -20.431   4.228  1.00  0.71           C
ATOM    216  CD1 LEU A  35     -29.253 -19.494   4.304  1.00  0.71           C
ATOM    217  CD2 LEU A  35     -27.307 -20.122   2.967  1.00  0.71           C
ATOM    218  N   ASP A  36     -24.387 -21.362   4.847  1.00  0.66           N
ATOM    219  CA  ASP A  36     -23.319 -21.673   3.904  1.00  0.66           C
ATOM    220  C   ASP A  36     -22.952 -23.154   3.949  1.00  0.66           C
ATOM    221  O   ASP A  36     -22.998 -23.900   2.968  1.00  0.66           O
ATOM    222  CB  ASP A  36     -22.097 -20.784   4.286  1.00  0.66           C
ATOM    223  CG  ASP A  36     -20.870 -21.039   3.421  1.00  0.66           C
ATOM    224  OD1 ASP A  36     -19.746 -20.908   3.970  1.00  0.66           O
ATOM    225  OD2 ASP A  36     -21.055 -21.390   2.229  1.00  0.66           O
ATOM    226  N   ALA A  37     -22.701 -23.630   5.171  1.00  0.70           N
ATOM    227  CA  ALA A  37     -22.412 -25.004   5.460  1.00  0.70           C
ATOM    228  C   ALA A  37     -23.525 -26.000   5.137  1.00  0.70           C
ATOM    229  O   ALA A  37     -23.280 -27.034   4.517  1.00  0.70           O
ATOM    230  CB  ALA A  37     -22.073 -25.044   6.955  1.00  0.70           C
ATOM    231  N   GLN A  38     -24.787 -25.718   5.517  1.00  0.64           N
ATOM    232  CA  GLN A  38     -25.916 -26.582   5.218  1.00  0.64           C
ATOM    233  C   GLN A  38     -26.284 -26.566   3.742  1.00  0.64           C
ATOM    234  O   GLN A  38     -26.693 -27.572   3.166  1.00  0.64           O
ATOM    235  CB  GLN A  38     -27.154 -26.183   6.021  1.00  0.64           C
ATOM    236  CG  GLN A  38     -27.123 -26.298   7.567  1.00  0.64           C
ATOM    237  CD  GLN A  38     -27.165 -27.701   8.167  1.00  0.64           C
ATOM    238  OE1 GLN A  38     -27.997 -28.543   7.846  1.00  0.64           O
ATOM    239  NE2 GLN A  38     -26.296 -27.922   9.182  1.00  0.64           N
ATOM    240  N   VAL A  39     -26.105 -25.429   3.049  1.00  0.67           N
ATOM    241  CA  VAL A  39     -26.218 -25.326   1.608  1.00  0.67           C
ATOM    242  C   VAL A  39     -25.226 -26.245   0.933  1.00  0.67           C
ATOM    243  O   VAL A  39     -25.524 -26.873  -0.079  1.00  0.67           O
ATOM    244  CB  VAL A  39     -25.967 -23.932   1.095  1.00  0.67           C
ATOM    245  CG1 VAL A  39     -25.770 -23.962  -0.423  1.00  0.67           C
ATOM    246  CG2 VAL A  39     -27.134 -23.008   1.430  1.00  0.67           C
ATOM    247  N   GLY A  40     -24.028 -26.417   1.512  1.00  0.65           N
ATOM    248  CA  GLY A  40     -23.069 -27.400   1.035  1.00  0.65           C
ATOM    249  C   GLY A  40     -23.583 -28.828   0.999  1.00  0.65           C
ATOM    250  O   GLY A  40     -23.091 -29.655   0.234  1.00  0.65           O
ATOM    251  N   GLN A  41     -24.606 -29.177   1.807  1.00  0.63           N
ATOM    252  CA  GLN A  41     -25.381 -30.385   1.605  1.00  0.63           C
ATOM    253  C   GLN A  41     -26.343 -30.285   0.442  1.00  0.63           C
ATOM    254  O   GLN A  41     -26.347 -31.138  -0.435  1.00  0.63           O
ATOM    255  CB  GLN A  41     -26.166 -30.822   2.863  1.00  0.63           C
ATOM    256  CG  GLN A  41     -25.272 -31.381   3.986  1.00  0.63           C
ATOM    257  CD  GLN A  41     -24.724 -30.283   4.885  1.00  0.63           C
ATOM    258  OE1 GLN A  41     -25.399 -29.793   5.785  1.00  0.63           O
ATOM    259  NE2 GLN A  41     -23.463 -29.873   4.650  1.00  0.63           N
ATOM    260  N   MET A  42     -27.137 -29.214   0.360  1.00  0.59           N
ATOM    261  CA  MET A  42     -28.085 -29.007  -0.714  1.00  0.59           C
ATOM    262  C   MET A  42     -27.486 -28.981  -2.098  1.00  0.59           C
ATOM    263  O   MET A  42     -27.905 -29.737  -2.965  1.00  0.59           O
ATOM    264  CB  MET A  42     -28.799 -27.667  -0.486  1.00  0.59           C
ATOM    265  CG  MET A  42     -29.656 -27.606   0.780  1.00  0.59           C
ATOM    266  SD  MET A  42     -30.621 -29.094   1.028  1.00  0.59           S
ATOM    267  CE  MET A  42     -31.498 -29.101  -0.556  1.00  0.59           C
ATOM    268  N   LEU A  43     -26.415 -28.199  -2.323  1.00  0.58           N
ATOM    269  CA  LEU A  43     -25.723 -28.117  -3.598  1.00  0.58           C
ATOM    270  C   LEU A  43     -25.065 -29.440  -3.959  1.00  0.58           C
ATOM    271  O   LEU A  43     -24.852 -29.770  -5.123  1.00  0.58           O
ATOM    272  CB  LEU A  43     -24.704 -26.948  -3.581  1.00  0.58           C
ATOM    273  CG  LEU A  43     -23.954 -26.673  -4.907  1.00  0.58           C
ATOM    274  CD1 LEU A  43     -24.900 -26.583  -6.115  1.00  0.58           C
ATOM    275  CD2 LEU A  43     -23.115 -25.388  -4.819  1.00  0.58           C
ATOM    276  N   GLY A  44     -24.829 -30.283  -2.940  1.00  0.58           N
ATOM    277  CA  GLY A  44     -24.410 -31.659  -3.123  1.00  0.58           C
ATOM    278  C   GLY A  44     -25.503 -32.623  -3.521  1.00  0.58           C
ATOM    279  O   GLY A  44     -25.228 -33.803  -3.715  1.00  0.58           O
ATOM    280  N   GLY A  45     -26.773 -32.188  -3.643  1.00  0.55           N
ATOM    281  CA  GLY A  45     -27.846 -33.086  -4.040  1.00  0.55           C
ATOM    282  C   GLY A  45     -28.999 -32.423  -4.717  1.00  0.55           C
ATOM    283  O   GLY A  45     -29.995 -32.098  -4.080  1.00  0.55           O
ATOM    284  N   TRP A  46     -28.965 -32.308  -6.054  1.00  0.33           N
ATOM    285  CA  TRP A  46     -30.041 -31.720  -6.828  1.00  0.33           C
ATOM    286  C   TRP A  46     -30.310 -32.506  -8.113  1.00  0.33           C
ATOM    287  O   TRP A  46     -29.569 -33.419  -8.464  1.00  0.33           O
ATOM    288  CB  TRP A  46     -29.766 -30.239  -7.098  1.00  0.33           C
ATOM    289  CG  TRP A  46     -29.843 -29.311  -5.882  1.00  0.33           C
ATOM    290  CD1 TRP A  46     -28.879 -28.457  -5.434  1.00  0.33           C
ATOM    291  CD2 TRP A  46     -31.017 -29.020  -5.108  1.00  0.33           C
ATOM    292  NE1 TRP A  46     -29.361 -27.703  -4.395  1.00  0.33           N
ATOM    293  CE2 TRP A  46     -30.665 -28.022  -4.172  1.00  0.33           C
ATOM    294  CE3 TRP A  46     -32.315 -29.504  -5.155  1.00  0.33           C
ATOM    295  CZ2 TRP A  46     -31.600 -27.518  -3.287  1.00  0.33           C
ATOM    296  CZ3 TRP A  46     -33.267 -28.981  -4.266  1.00  0.33           C
ATOM    297  CH2 TRP A  46     -32.912 -28.003  -3.334  1.00  0.33           C
ATOM    298  N   ARG A  47     -31.420 -32.217  -8.835  1.00  0.34           N
ATOM    299  CA  ARG A  47     -31.792 -32.932 -10.056  1.00  0.34           C
ATOM    300  C   ARG A  47     -32.258 -31.977 -11.168  1.00  0.34           C
ATOM    301  O   ARG A  47     -33.324 -32.149 -11.750  1.00  0.34           O
ATOM    302  CB  ARG A  47     -32.901 -34.006  -9.801  1.00  0.34           C
ATOM    303  CG  ARG A  47     -32.430 -35.378  -9.255  1.00  0.34           C
ATOM    304  CD  ARG A  47     -32.183 -35.500  -7.761  1.00  0.34           C
ATOM    305  NE  ARG A  47     -33.331 -36.193  -7.119  1.00  0.34           N
ATOM    306  CZ  ARG A  47     -33.330 -36.642  -5.864  1.00  0.34           C
ATOM    307  NH1 ARG A  47     -32.393 -36.257  -5.017  1.00  0.34           N
ATOM    308  NH2 ARG A  47     -34.273 -37.480  -5.453  1.00  0.34           N
ATOM    309  N   GLY A  48     -31.465 -30.941 -11.527  1.00  0.49           N
ATOM    310  CA  GLY A  48     -31.856 -29.942 -12.535  1.00  0.49           C
ATOM    311  C   GLY A  48     -32.904 -28.965 -12.063  1.00  0.49           C
ATOM    312  O   GLY A  48     -33.727 -29.283 -11.213  1.00  0.49           O
ATOM    313  N   ALA A  49     -32.882 -27.718 -12.589  1.00  0.49           N
ATOM    314  CA  ALA A  49     -33.736 -26.620 -12.151  1.00  0.49           C
ATOM    315  C   ALA A  49     -33.482 -26.193 -10.727  1.00  0.49           C
ATOM    316  O   ALA A  49     -32.836 -25.184 -10.482  1.00  0.49           O
ATOM    317  CB  ALA A  49     -35.232 -26.863 -12.413  1.00  0.49           C
ATOM    318  N   SER A  50     -33.930 -26.995  -9.749  1.00  0.50           N
ATOM    319  CA  SER A  50     -33.679 -26.839  -8.334  1.00  0.50           C
ATOM    320  C   SER A  50     -32.195 -26.741  -8.044  1.00  0.50           C
ATOM    321  O   SER A  50     -31.768 -25.935  -7.226  1.00  0.50           O
ATOM    322  CB  SER A  50     -34.328 -27.993  -7.528  1.00  0.50           C
ATOM    323  OG  SER A  50     -33.851 -29.286  -7.922  1.00  0.50           O
ATOM    324  N   GLY A  51     -31.360 -27.488  -8.791  1.00  0.58           N
ATOM    325  CA  GLY A  51     -29.910 -27.418  -8.678  1.00  0.58           C
ATOM    326  C   GLY A  51     -29.253 -26.143  -9.068  1.00  0.58           C
ATOM    327  O   GLY A  51     -28.471 -25.580  -8.309  1.00  0.58           O
ATOM    328  N   SER A  52     -29.544 -25.626 -10.266  1.00  0.61           N
ATOM    329  CA  SER A  52     -29.024 -24.342 -10.683  1.00  0.61           C
ATOM    330  C   SER A  52     -29.689 -23.213  -9.939  1.00  0.61           C
ATOM    331  O   SER A  52     -29.017 -22.274  -9.533  1.00  0.61           O
ATOM    332  CB  SER A  52     -29.107 -24.124 -12.212  1.00  0.61           C
ATOM    333  OG  SER A  52     -30.409 -24.426 -12.717  1.00  0.61           O
ATOM    334  N   ALA A  53     -31.009 -23.293  -9.680  1.00  0.62           N
ATOM    335  CA  ALA A  53     -31.740 -22.295  -8.932  1.00  0.62           C
ATOM    336  C   ALA A  53     -31.214 -22.114  -7.526  1.00  0.62           C
ATOM    337  O   ALA A  53     -30.910 -21.004  -7.101  1.00  0.62           O
ATOM    338  CB  ALA A  53     -33.227 -22.693  -8.844  1.00  0.62           C
ATOM    339  N   TYR A  54     -31.019 -23.215  -6.788  1.00  0.60           N
ATOM    340  CA  TYR A  54     -30.431 -23.168  -5.480  1.00  0.60           C
ATOM    341  C   TYR A  54     -28.947 -22.893  -5.503  1.00  0.60           C
ATOM    342  O   TYR A  54     -28.460 -22.094  -4.714  1.00  0.60           O
ATOM    343  CB  TYR A  54     -30.697 -24.497  -4.767  1.00  0.60           C
ATOM    344  CG  TYR A  54     -30.472 -24.378  -3.300  1.00  0.60           C
ATOM    345  CD1 TYR A  54     -29.254 -24.769  -2.734  1.00  0.60           C
ATOM    346  CD2 TYR A  54     -31.470 -23.855  -2.474  1.00  0.60           C
ATOM    347  CE1 TYR A  54     -29.071 -24.668  -1.356  1.00  0.60           C
ATOM    348  CE2 TYR A  54     -31.287 -23.847  -1.089  1.00  0.60           C
ATOM    349  CZ  TYR A  54     -30.109 -24.272  -0.530  1.00  0.60           C
ATOM    350  OH  TYR A  54     -30.014 -24.311   0.863  1.00  0.60           O
ATOM    351  N   GLY A  55     -28.161 -23.528  -6.396  1.00  0.66           N
ATOM    352  CA  GLY A  55     -26.717 -23.328  -6.379  1.00  0.66           C
ATOM    353  C   GLY A  55     -26.316 -21.937  -6.766  1.00  0.66           C
ATOM    354  O   GLY A  55     -25.372 -21.377  -6.224  1.00  0.66           O
ATOM    355  N   SER A  56     -27.093 -21.318  -7.669  1.00  0.70           N
ATOM    356  CA  SER A  56     -27.006 -19.901  -7.993  1.00  0.70           C
ATOM    357  C   SER A  56     -27.459 -19.030  -6.844  1.00  0.70           C
ATOM    358  O   SER A  56     -26.804 -18.057  -6.481  1.00  0.70           O
ATOM    359  CB  SER A  56     -27.856 -19.555  -9.239  1.00  0.70           C
ATOM    360  OG  SER A  56     -27.702 -18.197  -9.653  1.00  0.70           O
ATOM    361  N   ALA A  57     -28.576 -19.391  -6.176  1.00  0.70           N
ATOM    362  CA  ALA A  57     -29.042 -18.679  -5.010  1.00  0.70           C
ATOM    363  C   ALA A  57     -28.029 -18.703  -3.876  1.00  0.70           C
ATOM    364  O   ALA A  57     -27.783 -17.684  -3.243  1.00  0.70           O
ATOM    365  CB  ALA A  57     -30.401 -19.221  -4.547  1.00  0.70           C
ATOM    366  N   TRP A  58     -27.356 -19.854  -3.654  1.00  0.64           N
ATOM    367  CA  TRP A  58     -26.212 -19.983  -2.774  1.00  0.64           C
ATOM    368  C   TRP A  58     -25.078 -19.124  -3.207  1.00  0.64           C
ATOM    369  O   TRP A  58     -24.502 -18.434  -2.384  1.00  0.64           O
ATOM    370  CB  TRP A  58     -25.637 -21.417  -2.753  1.00  0.64           C
ATOM    371  CG  TRP A  58     -24.346 -21.604  -1.914  1.00  0.64           C
ATOM    372  CD1 TRP A  58     -24.109 -21.455  -0.567  1.00  0.64           C
ATOM    373  CD2 TRP A  58     -23.069 -21.906  -2.500  1.00  0.64           C
ATOM    374  NE1 TRP A  58     -22.797 -21.764  -0.275  1.00  0.64           N
ATOM    375  CE2 TRP A  58     -22.154 -22.063  -1.444  1.00  0.64           C
ATOM    376  CE3 TRP A  58     -22.666 -22.042  -3.827  1.00  0.64           C
ATOM    377  CZ2 TRP A  58     -20.842 -22.430  -1.687  1.00  0.64           C
ATOM    378  CZ3 TRP A  58     -21.325 -22.365  -4.075  1.00  0.64           C
ATOM    379  CH2 TRP A  58     -20.430 -22.584  -3.018  1.00  0.64           C
ATOM    380  N   GLU A  59     -24.724 -19.120  -4.499  1.00  0.66           N
ATOM    381  CA  GLU A  59     -23.640 -18.293  -4.955  1.00  0.66           C
ATOM    382  C   GLU A  59     -23.894 -16.815  -4.725  1.00  0.66           C
ATOM    383  O   GLU A  59     -23.060 -16.111  -4.155  1.00  0.66           O
ATOM    384  CB  GLU A  59     -23.324 -18.537  -6.437  1.00  0.66           C
ATOM    385  CG  GLU A  59     -22.096 -17.707  -6.851  1.00  0.66           C
ATOM    386  CD  GLU A  59     -21.662 -17.893  -8.291  1.00  0.66           C
ATOM    387  OE1 GLU A  59     -22.356 -18.555  -9.087  1.00  0.66           O
ATOM    388  OE2 GLU A  59     -20.580 -17.313  -8.585  1.00  0.66           O
ATOM    389  N   LEU A  60     -25.101 -16.324  -5.067  1.00  0.69           N
ATOM    390  CA  LEU A  60     -25.509 -14.965  -4.783  1.00  0.69           C
ATOM    391  C   LEU A  60     -25.496 -14.667  -3.296  1.00  0.69           C
ATOM    392  O   LEU A  60     -24.937 -13.673  -2.836  1.00  0.69           O
ATOM    393  CB  LEU A  60     -26.931 -14.727  -5.342  1.00  0.69           C
ATOM    394  CG  LEU A  60     -27.500 -13.313  -5.100  1.00  0.69           C
ATOM    395  CD1 LEU A  60     -26.630 -12.230  -5.753  1.00  0.69           C
ATOM    396  CD2 LEU A  60     -28.943 -13.224  -5.612  1.00  0.69           C
ATOM    397  N   TRP A  61     -26.056 -15.591  -2.498  1.00  0.63           N
ATOM    398  CA  TRP A  61     -26.092 -15.499  -1.065  1.00  0.63           C
ATOM    399  C   TRP A  61     -24.709 -15.491  -0.443  1.00  0.63           C
ATOM    400  O   TRP A  61     -24.445 -14.699   0.445  1.00  0.63           O
ATOM    401  CB  TRP A  61     -26.960 -16.660  -0.515  1.00  0.63           C
ATOM    402  CG  TRP A  61     -27.078 -16.667   0.993  1.00  0.63           C
ATOM    403  CD1 TRP A  61     -27.941 -16.009   1.820  1.00  0.63           C
ATOM    404  CD2 TRP A  61     -26.053 -17.251   1.797  1.00  0.63           C
ATOM    405  NE1 TRP A  61     -27.539 -16.202   3.121  1.00  0.63           N
ATOM    406  CE2 TRP A  61     -26.362 -16.863   3.143  1.00  0.63           C
ATOM    407  CE3 TRP A  61     -24.932 -17.997   1.511  1.00  0.63           C
ATOM    408  CZ2 TRP A  61     -25.485 -17.233   4.128  1.00  0.63           C
ATOM    409  CZ3 TRP A  61     -24.019 -18.282   2.530  1.00  0.63           C
ATOM    410  CH2 TRP A  61     -24.301 -17.872   3.830  1.00  0.63           C
ATOM    411  N   HIS A  62     -23.801 -16.367  -0.897  1.00  0.61           N
ATOM    412  CA  HIS A  62     -22.465 -16.588  -0.373  1.00  0.61           C
ATOM    413  C   HIS A  62     -21.596 -15.382  -0.579  1.00  0.61           C
ATOM    414  O   HIS A  62     -20.922 -14.894   0.327  1.00  0.61           O
ATOM    415  CB  HIS A  62     -21.841 -17.823  -1.066  1.00  0.61           C
ATOM    416  CG  HIS A  62     -20.457 -18.147  -0.626  1.00  0.61           C
ATOM    417  ND1 HIS A  62     -20.273 -18.565   0.665  1.00  0.61           N
ATOM    418  CD2 HIS A  62     -19.270 -18.081  -1.279  1.00  0.61           C
ATOM    419  CE1 HIS A  62     -18.980 -18.768   0.786  1.00  0.61           C
ATOM    420  NE2 HIS A  62     -18.319 -18.480  -0.365  1.00  0.61           N
ATOM    421  N   ARG A  63     -21.659 -14.800  -1.789  1.00  0.60           N
ATOM    422  CA  ARG A  63     -21.009 -13.547  -2.094  1.00  0.60           C
ATOM    423  C   ARG A  63     -21.565 -12.419  -1.215  1.00  0.60           C
ATOM    424  O   ARG A  63     -20.806 -11.649  -0.629  1.00  0.60           O
ATOM    425  CB  ARG A  63     -21.132 -13.264  -3.616  1.00  0.60           C
ATOM    426  CG  ARG A  63     -20.412 -14.321  -4.496  1.00  0.60           C
ATOM    427  CD  ARG A  63     -20.564 -14.095  -6.012  1.00  0.60           C
ATOM    428  NE  ARG A  63     -19.928 -15.235  -6.762  1.00  0.60           N
ATOM    429  CZ  ARG A  63     -18.624 -15.440  -6.972  1.00  0.60           C
ATOM    430  NH1 ARG A  63     -18.279 -16.495  -7.704  1.00  0.60           N
ATOM    431  NH2 ARG A  63     -17.681 -14.635  -6.502  1.00  0.60           N
ATOM    432  N   GLY A  64     -22.902 -12.370  -1.018  1.00  0.66           N
ATOM    433  CA  GLY A  64     -23.548 -11.458  -0.073  1.00  0.66           C
ATOM    434  C   GLY A  64     -23.242 -11.702   1.385  1.00  0.66           C
ATOM    435  O   GLY A  64     -23.175 -10.778   2.182  1.00  0.66           O
ATOM    436  N   ALA A  65     -23.011 -12.953   1.807  1.00  0.63           N
ATOM    437  CA  ALA A  65     -22.666 -13.334   3.156  1.00  0.63           C
ATOM    438  C   ALA A  65     -21.363 -12.695   3.585  1.00  0.63           C
ATOM    439  O   ALA A  65     -21.257 -12.148   4.678  1.00  0.63           O
ATOM    440  CB  ALA A  65     -22.586 -14.868   3.266  1.00  0.63           C
ATOM    441  N   GLY A  66     -20.358 -12.672   2.685  1.00  0.64           N
ATOM    442  CA  GLY A  66     -19.107 -11.961   2.915  1.00  0.64           C
ATOM    443  C   GLY A  66     -19.248 -10.463   2.932  1.00  0.64           C
ATOM    444  O   GLY A  66     -18.610  -9.794   3.741  1.00  0.64           O
ATOM    445  N   GLU A  67     -20.130  -9.895   2.083  1.00  0.58           N
ATOM    446  CA  GLU A  67     -20.449  -8.474   2.078  1.00  0.58           C
ATOM    447  C   GLU A  67     -21.046  -8.051   3.410  1.00  0.58           C
ATOM    448  O   GLU A  67     -20.654  -7.067   4.038  1.00  0.58           O
ATOM    449  CB  GLU A  67     -21.458  -8.170   0.939  1.00  0.58           C
ATOM    450  CG  GLU A  67     -21.906  -6.693   0.796  1.00  0.58           C
ATOM    451  CD  GLU A  67     -22.928  -6.493  -0.327  1.00  0.58           C
ATOM    452  OE1 GLU A  67     -23.370  -5.326  -0.486  1.00  0.58           O
ATOM    453  OE2 GLU A  67     -23.290  -7.486  -1.008  1.00  0.58           O
ATOM    454  N   VAL A  68     -21.980  -8.863   3.918  1.00  0.54           N
ATOM    455  CA  VAL A  68     -22.624  -8.667   5.196  1.00  0.54           C
ATOM    456  C   VAL A  68     -21.680  -8.875   6.329  1.00  0.54           C
ATOM    457  O   VAL A  68     -21.617  -8.033   7.204  1.00  0.54           O
ATOM    458  CB  VAL A  68     -23.786  -9.605   5.363  1.00  0.54           C
ATOM    459  CG1 VAL A  68     -24.457  -9.514   6.747  1.00  0.54           C
ATOM    460  CG2 VAL A  68     -24.772  -9.270   4.266  1.00  0.54           C
ATOM    461  N   GLN A  69     -20.865  -9.948   6.320  1.00  0.53           N
ATOM    462  CA  GLN A  69     -19.868 -10.223   7.334  1.00  0.53           C
ATOM    463  C   GLN A  69     -18.880  -9.084   7.468  1.00  0.53           C
ATOM    464  O   GLN A  69     -18.532  -8.680   8.577  1.00  0.53           O
ATOM    465  CB  GLN A  69     -19.127 -11.535   6.992  1.00  0.53           C
ATOM    466  CG  GLN A  69     -18.141 -12.032   8.071  1.00  0.53           C
ATOM    467  CD  GLN A  69     -18.884 -12.408   9.351  1.00  0.53           C
ATOM    468  OE1 GLN A  69     -19.902 -13.094   9.318  1.00  0.53           O
ATOM    469  NE2 GLN A  69     -18.369 -11.959  10.517  1.00  0.53           N
ATOM    470  N   LEU A  70     -18.469  -8.487   6.332  1.00  0.58           N
ATOM    471  CA  LEU A  70     -17.727  -7.248   6.316  1.00  0.58           C
ATOM    472  C   LEU A  70     -18.475  -6.073   6.929  1.00  0.58           C
ATOM    473  O   LEU A  70     -17.947  -5.395   7.802  1.00  0.58           O
ATOM    474  CB  LEU A  70     -17.362  -6.894   4.858  1.00  0.58           C
ATOM    475  CG  LEU A  70     -16.514  -5.621   4.684  1.00  0.58           C
ATOM    476  CD1 LEU A  70     -15.160  -5.760   5.388  1.00  0.58           C
ATOM    477  CD2 LEU A  70     -16.335  -5.306   3.193  1.00  0.58           C
ATOM    478  N   GLY A  71     -19.745  -5.816   6.547  1.00  0.56           N
ATOM    479  CA  GLY A  71     -20.537  -4.740   7.142  1.00  0.56           C
ATOM    480  C   GLY A  71     -20.789  -4.944   8.609  1.00  0.56           C
ATOM    481  O   GLY A  71     -20.807  -3.999   9.383  1.00  0.56           O
ATOM    482  N   LEU A  72     -20.938  -6.197   9.040  1.00  0.51           N
ATOM    483  CA  LEU A  72     -21.114  -6.633  10.405  1.00  0.51           C
ATOM    484  C   LEU A  72     -19.905  -6.378  11.264  1.00  0.51           C
ATOM    485  O   LEU A  72     -20.003  -5.741  12.308  1.00  0.51           O
ATOM    486  CB  LEU A  72     -21.403  -8.154  10.386  1.00  0.51           C
ATOM    487  CG  LEU A  72     -22.553  -8.680  11.238  1.00  0.51           C
ATOM    488  CD1 LEU A  72     -23.824  -7.857  11.038  1.00  0.51           C
ATOM    489  CD2 LEU A  72     -22.788 -10.135  10.816  1.00  0.51           C
ATOM    490  N   SER A  73     -18.709  -6.815  10.817  1.00  0.63           N
ATOM    491  CA  SER A  73     -17.471  -6.547  11.527  1.00  0.63           C
ATOM    492  C   SER A  73     -17.122  -5.087  11.507  1.00  0.63           C
ATOM    493  O   SER A  73     -16.749  -4.529  12.531  1.00  0.63           O
ATOM    494  CB  SER A  73     -16.259  -7.388  11.047  1.00  0.63           C
ATOM    495  OG  SER A  73     -15.929  -7.157   9.678  1.00  0.63           O
ATOM    496  N   MET A  74     -17.298  -4.411  10.359  1.00  0.54           N
ATOM    497  CA  MET A  74     -17.095  -2.986  10.229  1.00  0.54           C
ATOM    498  C   MET A  74     -18.014  -2.178  11.127  1.00  0.54           C
ATOM    499  O   MET A  74     -17.562  -1.274  11.817  1.00  0.54           O
ATOM    500  CB  MET A  74     -17.275  -2.565   8.751  1.00  0.54           C
ATOM    501  CG  MET A  74     -16.846  -1.126   8.410  1.00  0.54           C
ATOM    502  SD  MET A  74     -15.060  -0.822   8.589  1.00  0.54           S
ATOM    503  CE  MET A  74     -14.535  -1.726   7.100  1.00  0.54           C
ATOM    504  N   LEU A  75     -19.320  -2.493  11.200  1.00  0.53           N
ATOM    505  CA  LEU A  75     -20.234  -1.822  12.105  1.00  0.53           C
ATOM    506  C   LEU A  75     -19.970  -2.149  13.559  1.00  0.53           C
ATOM    507  O   LEU A  75     -19.971  -1.245  14.387  1.00  0.53           O
ATOM    508  CB  LEU A  75     -21.719  -2.036  11.721  1.00  0.53           C
ATOM    509  CG  LEU A  75     -22.302  -1.028  10.694  1.00  0.53           C
ATOM    510  CD1 LEU A  75     -21.395  -0.722   9.486  1.00  0.53           C
ATOM    511  CD2 LEU A  75     -23.658  -1.527  10.203  1.00  0.53           C
ATOM    512  N   ALA A  76     -19.671  -3.415  13.911  1.00  0.58           N
ATOM    513  CA  ALA A  76     -19.266  -3.782  15.255  1.00  0.58           C
ATOM    514  C   ALA A  76     -17.984  -3.063  15.686  1.00  0.58           C
ATOM    515  O   ALA A  76     -17.889  -2.465  16.755  1.00  0.58           O
ATOM    516  CB  ALA A  76     -19.102  -5.312  15.319  1.00  0.58           C
ATOM    517  N   ALA A  77     -16.972  -3.000  14.812  1.00  0.63           N
ATOM    518  CA  ALA A  77     -15.731  -2.316  15.077  1.00  0.63           C
ATOM    519  C   ALA A  77     -15.817  -0.804  14.988  1.00  0.63           C
ATOM    520  O   ALA A  77     -15.022  -0.102  15.609  1.00  0.63           O
ATOM    521  CB  ALA A  77     -14.656  -2.829  14.111  1.00  0.63           C
ATOM    522  N   ALA A  78     -16.818  -0.235  14.288  1.00  0.57           N
ATOM    523  CA  ALA A  78     -17.098   1.187  14.273  1.00  0.57           C
ATOM    524  C   ALA A  78     -17.369   1.673  15.675  1.00  0.57           C
ATOM    525  O   ALA A  78     -16.949   2.755  16.083  1.00  0.57           O
ATOM    526  CB  ALA A  78     -18.317   1.494  13.391  1.00  0.57           C
ATOM    527  N   ILE A  79     -18.027   0.811  16.470  1.00  0.58           N
ATOM    528  CA  ILE A  79     -18.267   1.057  17.866  1.00  0.58           C
ATOM    529  C   ILE A  79     -17.016   1.187  18.681  1.00  0.58           C
ATOM    530  O   ILE A  79     -16.844   2.165  19.409  1.00  0.58           O
ATOM    531  CB  ILE A  79     -19.319   0.158  18.486  1.00  0.58           C
ATOM    532  CG1 ILE A  79     -20.410  -0.348  17.498  1.00  0.58           C
ATOM    533  CG2 ILE A  79     -19.938   0.924  19.666  1.00  0.58           C
ATOM    534  CD1 ILE A  79     -21.147   0.686  16.636  1.00  0.58           C
ATOM    535  N   ALA A  80     -16.046   0.295  18.473  1.00  0.59           N
ATOM    536  CA  ALA A  80     -14.741   0.377  19.090  1.00  0.59           C
ATOM    537  C   ALA A  80     -13.998   1.681  18.777  1.00  0.59           C
ATOM    538  O   ALA A  80     -13.448   2.328  19.667  1.00  0.59           O
ATOM    539  CB  ALA A  80     -13.895  -0.846  18.676  1.00  0.59           C
ATOM    540  N   HIS A  81     -14.045   2.139  17.510  1.00  0.50           N
ATOM    541  CA  HIS A  81     -13.411   3.371  17.053  1.00  0.50           C
ATOM    542  C   HIS A  81     -14.036   4.652  17.587  1.00  0.50           C
ATOM    543  O   HIS A  81     -13.386   5.692  17.652  1.00  0.50           O
ATOM    544  CB  HIS A  81     -13.427   3.440  15.512  1.00  0.50           C
ATOM    545  CG  HIS A  81     -12.515   2.433  14.882  1.00  0.50           C
ATOM    546  ND1 HIS A  81     -11.162   2.525  15.141  1.00  0.50           N
ATOM    547  CD2 HIS A  81     -12.762   1.392  14.045  1.00  0.50           C
ATOM    548  CE1 HIS A  81     -10.613   1.542  14.463  1.00  0.50           C
ATOM    549  NE2 HIS A  81     -11.534   0.821  13.781  1.00  0.50           N
ATOM    550  N   ALA A  82     -15.302   4.621  18.030  1.00  0.57           N
ATOM    551  CA  ALA A  82     -15.959   5.781  18.595  1.00  0.57           C
ATOM    552  C   ALA A  82     -15.505   6.117  20.004  1.00  0.57           C
ATOM    553  O   ALA A  82     -15.770   7.199  20.526  1.00  0.57           O
ATOM    554  CB  ALA A  82     -17.447   5.495  18.620  1.00  0.57           C
TER     555      ALA A  82
ATOM    556  N   VAL B   1     -22.425 -35.114   1.939  1.00  0.35           N
ATOM    557  CA  VAL B   1     -23.857 -34.749   2.167  1.00  0.35           C
ATOM    558  C   VAL B   1     -24.667 -35.942   2.578  1.00  0.35           C
ATOM    559  O   VAL B   1     -24.847 -36.886   1.816  1.00  0.35           O
ATOM    560  CB  VAL B   1     -24.480 -34.022   0.972  1.00  0.35           C
ATOM    561  CG1 VAL B   1     -24.178 -34.695  -0.375  1.00  0.35           C
ATOM    562  CG2 VAL B   1     -26.004 -33.911   1.160  1.00  0.35           C
ATOM    563  N   ASP B   2     -25.151 -35.941   3.823  1.00  0.50           N
ATOM    564  CA  ASP B   2     -25.850 -37.077   4.366  1.00  0.50           C
ATOM    565  C   ASP B   2     -27.335 -36.927   4.135  1.00  0.50           C
ATOM    566  O   ASP B   2     -27.815 -35.792   4.176  1.00  0.50           O
ATOM    567  CB  ASP B   2     -25.532 -37.258   5.857  1.00  0.50           C
ATOM    568  CG  ASP B   2     -24.032 -37.413   6.031  1.00  0.50           C
ATOM    569  OD1 ASP B   2     -23.331 -37.656   5.013  1.00  0.50           O
ATOM    570  OD2 ASP B   2     -23.568 -37.223   7.176  1.00  0.50           O
ATOM    571  N   PRO B   3     -28.124 -37.975   3.880  1.00  0.57           N
ATOM    572  CA  PRO B   3     -29.559 -37.862   3.648  1.00  0.57           C
ATOM    573  C   PRO B   3     -30.312 -37.153   4.744  1.00  0.57           C
ATOM    574  O   PRO B   3     -31.165 -36.318   4.456  1.00  0.57           O
ATOM    575  CB  PRO B   3     -30.045 -39.309   3.504  1.00  0.57           C
ATOM    576  CG  PRO B   3     -28.831 -40.062   2.954  1.00  0.57           C
ATOM    577  CD  PRO B   3     -27.627 -39.309   3.531  1.00  0.57           C
ATOM    578  N   THR B   4     -29.982 -37.458   6.008  1.00  0.62           N
ATOM    579  CA  THR B   4     -30.611 -36.880   7.182  1.00  0.62           C
ATOM    580  C   THR B   4     -30.161 -35.463   7.399  1.00  0.62           C
ATOM    581  O   THR B   4     -30.822 -34.678   8.065  1.00  0.62           O
ATOM    582  CB  THR B   4     -30.270 -37.663   8.443  1.00  0.62           C
ATOM    583  OG1 THR B   4     -28.868 -37.889   8.544  1.00  0.62           O
ATOM    584  CG2 THR B   4     -30.929 -39.045   8.362  1.00  0.62           C
ATOM    585  N   VAL B   5     -29.025 -35.081   6.807  1.00  0.69           N
ATOM    586  CA  VAL B   5     -28.543 -33.729   6.858  1.00  0.69           C
ATOM    587  C   VAL B   5     -29.129 -32.913   5.718  1.00  0.69           C
ATOM    588  O   VAL B   5     -29.666 -31.851   5.969  1.00  0.69           O
ATOM    589  CB  VAL B   5     -27.030 -33.690   6.910  1.00  0.69           C
ATOM    590  CG1 VAL B   5     -26.553 -32.251   7.135  1.00  0.69           C
ATOM    591  CG2 VAL B   5     -26.516 -34.559   8.077  1.00  0.69           C
ATOM    592  N   LEU B   6     -29.139 -33.365   4.441  1.00  0.60           N
ATOM    593  CA  LEU B   6     -29.773 -32.639   3.337  1.00  0.60           C
ATOM    594  C   LEU B   6     -31.265 -32.434   3.541  1.00  0.60           C
ATOM    595  O   LEU B   6     -31.798 -31.357   3.276  1.00  0.60           O
ATOM    596  CB  LEU B   6     -29.483 -33.329   1.974  1.00  0.60           C
ATOM    597  CG  LEU B   6     -30.126 -32.720   0.700  1.00  0.60           C
ATOM    598  CD1 LEU B   6     -29.272 -32.986  -0.545  1.00  0.60           C
ATOM    599  CD2 LEU B   6     -31.560 -33.196   0.413  1.00  0.60           C
ATOM    600  N   ALA B   7     -31.973 -33.459   4.059  1.00  0.59           N
ATOM    601  CA  ALA B   7     -33.386 -33.371   4.366  1.00  0.59           C
ATOM    602  C   ALA B   7     -33.732 -32.266   5.360  1.00  0.59           C
ATOM    603  O   ALA B   7     -34.585 -31.422   5.082  1.00  0.59           O
ATOM    604  CB  ALA B   7     -33.843 -34.728   4.934  1.00  0.59           C
ATOM    605  N   ASP B   8     -33.015 -32.204   6.499  1.00  0.65           N
ATOM    606  CA  ASP B   8     -33.216 -31.180   7.498  1.00  0.65           C
ATOM    607  C   ASP B   8     -32.501 -29.890   7.165  1.00  0.65           C
ATOM    608  O   ASP B   8     -32.884 -28.844   7.682  1.00  0.65           O
ATOM    609  CB  ASP B   8     -32.695 -31.621   8.884  1.00  0.65           C
ATOM    610  CG  ASP B   8     -33.604 -32.627   9.571  1.00  0.65           C
ATOM    611  OD1 ASP B   8     -34.628 -33.046   8.985  1.00  0.65           O
ATOM    612  OD2 ASP B   8     -33.280 -32.931  10.749  1.00  0.65           O
ATOM    613  N   ALA B   9     -31.489 -29.886   6.268  1.00  0.65           N
ATOM    614  CA  ALA B   9     -30.677 -28.732   5.912  1.00  0.65           C
ATOM    615  C   ALA B   9     -31.541 -27.605   5.451  1.00  0.65           C
ATOM    616  O   ALA B   9     -31.395 -26.464   5.843  1.00  0.65           O
ATOM    617  CB  ALA B   9     -29.687 -29.062   4.776  1.00  0.65           C
ATOM    618  N   VAL B  10     -32.553 -27.931   4.673  1.00  0.62           N
ATOM    619  CA  VAL B  10     -33.625 -27.074   4.269  1.00  0.62           C
ATOM    620  C   VAL B  10     -34.493 -26.482   5.349  1.00  0.62           C
ATOM    621  O   VAL B  10     -34.817 -25.293   5.315  1.00  0.62           O
ATOM    622  CB  VAL B  10     -34.426 -27.938   3.380  1.00  0.62           C
ATOM    623  CG1 VAL B  10     -35.713 -27.268   2.981  1.00  0.62           C
ATOM    624  CG2 VAL B  10     -33.503 -28.101   2.199  1.00  0.62           C
ATOM    625  N   ALA B  11     -34.885 -27.283   6.355  1.00  0.63           N
ATOM    626  CA  ALA B  11     -35.615 -26.812   7.510  1.00  0.63           C
ATOM    627  C   ALA B  11     -34.777 -25.812   8.282  1.00  0.63           C
ATOM    628  O   ALA B  11     -35.246 -24.741   8.655  1.00  0.63           O
ATOM    629  CB  ALA B  11     -36.058 -28.010   8.368  1.00  0.63           C
ATOM    630  N   ARG B  12     -33.469 -26.108   8.378  1.00  0.59           N
ATOM    631  CA  ARG B  12     -32.461 -25.195   8.850  1.00  0.59           C
ATOM    632  C   ARG B  12     -32.369 -23.917   8.027  1.00  0.59           C
ATOM    633  O   ARG B  12     -32.299 -22.831   8.577  1.00  0.59           O
ATOM    634  CB  ARG B  12     -31.073 -25.881   8.906  1.00  0.59           C
ATOM    635  CG  ARG B  12     -30.953 -27.192   9.697  1.00  0.59           C
ATOM    636  CD  ARG B  12     -31.720 -27.159  11.009  1.00  0.59           C
ATOM    637  NE  ARG B  12     -31.527 -28.478  11.669  1.00  0.59           N
ATOM    638  CZ  ARG B  12     -32.265 -28.819  12.730  1.00  0.59           C
ATOM    639  NH1 ARG B  12     -32.139 -30.043  13.240  1.00  0.59           N
ATOM    640  NH2 ARG B  12     -33.120 -27.950  13.270  1.00  0.59           N
ATOM    641  N   MET B  13     -32.430 -23.952   6.685  1.00  0.63           N
ATOM    642  CA  MET B  13     -32.424 -22.736   5.879  1.00  0.63           C
ATOM    643  C   MET B  13     -33.612 -21.846   6.145  1.00  0.63           C
ATOM    644  O   MET B  13     -33.469 -20.632   6.257  1.00  0.63           O
ATOM    645  CB  MET B  13     -32.323 -22.980   4.358  1.00  0.63           C
ATOM    646  CG  MET B  13     -31.298 -24.005   3.863  1.00  0.63           C
ATOM    647  SD  MET B  13     -29.549 -23.708   4.160  1.00  0.63           S
ATOM    648  CE  MET B  13     -29.387 -23.862   5.951  1.00  0.63           C
ATOM    649  N   ALA B  14     -34.815 -22.429   6.289  1.00  0.63           N
ATOM    650  CA  ALA B  14     -36.012 -21.704   6.651  1.00  0.63           C
ATOM    651  C   ALA B  14     -35.894 -21.024   8.012  1.00  0.63           C
ATOM    652  O   ALA B  14     -36.200 -19.837   8.147  1.00  0.63           O
ATOM    653  CB  ALA B  14     -37.213 -22.670   6.608  1.00  0.63           C
ATOM    654  N   GLU B  15     -35.358 -21.746   9.020  1.00  0.65           N
ATOM    655  CA  GLU B  15     -35.052 -21.213  10.333  1.00  0.65           C
ATOM    656  C   GLU B  15     -34.046 -20.082  10.244  1.00  0.65           C
ATOM    657  O   GLU B  15     -34.324 -18.964  10.668  1.00  0.65           O
ATOM    658  CB  GLU B  15     -34.494 -22.339  11.252  1.00  0.65           C
ATOM    659  CG  GLU B  15     -35.562 -23.404  11.634  1.00  0.65           C
ATOM    660  CD  GLU B  15     -35.054 -24.752  12.178  1.00  0.65           C
ATOM    661  OE1 GLU B  15     -33.849 -25.109  12.062  1.00  0.65           O
ATOM    662  OE2 GLU B  15     -35.912 -25.493  12.724  1.00  0.65           O
ATOM    663  N   PHE B  16     -32.917 -20.297   9.560  1.00  0.64           N
ATOM    664  CA  PHE B  16     -31.814 -19.370   9.421  1.00  0.64           C
ATOM    665  C   PHE B  16     -32.195 -18.118   8.662  1.00  0.64           C
ATOM    666  O   PHE B  16     -31.780 -17.007   8.989  1.00  0.64           O
ATOM    667  CB  PHE B  16     -30.577 -20.038   8.765  1.00  0.64           C
ATOM    668  CG  PHE B  16     -30.085 -21.268   9.507  1.00  0.64           C
ATOM    669  CD1 PHE B  16     -30.464 -21.630  10.816  1.00  0.64           C
ATOM    670  CD2 PHE B  16     -29.248 -22.147   8.813  1.00  0.64           C
ATOM    671  CE1 PHE B  16     -30.003 -22.807  11.414  1.00  0.64           C
ATOM    672  CE2 PHE B  16     -28.835 -23.352   9.380  1.00  0.64           C
ATOM    673  CZ  PHE B  16     -29.166 -23.663  10.705  1.00  0.64           C
ATOM    674  N   GLY B  17     -33.055 -18.250   7.640  1.00  0.62           N
ATOM    675  CA  GLY B  17     -33.591 -17.111   6.925  1.00  0.62           C
ATOM    676  C   GLY B  17     -34.516 -16.255   7.728  1.00  0.62           C
ATOM    677  O   GLY B  17     -34.420 -15.031   7.684  1.00  0.62           O
ATOM    678  N   ARG B  18     -35.412 -16.864   8.531  1.00  0.60           N
ATOM    679  CA  ARG B  18     -36.217 -16.105   9.465  1.00  0.60           C
ATOM    680  C   ARG B  18     -35.383 -15.473  10.562  1.00  0.60           C
ATOM    681  O   ARG B  18     -35.565 -14.303  10.893  1.00  0.60           O
ATOM    682  CB  ARG B  18     -37.365 -16.927  10.104  1.00  0.60           C
ATOM    683  CG  ARG B  18     -38.280 -16.095  11.035  1.00  0.60           C
ATOM    684  CD  ARG B  18     -38.972 -14.930  10.320  1.00  0.60           C
ATOM    685  NE  ARG B  18     -39.565 -14.058  11.364  1.00  0.60           N
ATOM    686  CZ  ARG B  18     -40.075 -12.844  11.139  1.00  0.60           C
ATOM    687  NH1 ARG B  18     -40.394 -12.112  12.198  1.00  0.60           N
ATOM    688  NH2 ARG B  18     -40.235 -12.346   9.921  1.00  0.60           N
ATOM    689  N   HIS B  19     -34.401 -16.215  11.107  1.00  0.65           N
ATOM    690  CA  HIS B  19     -33.461 -15.732  12.094  1.00  0.65           C
ATOM    691  C   HIS B  19     -32.748 -14.500  11.617  1.00  0.65           C
ATOM    692  O   HIS B  19     -32.727 -13.501  12.320  1.00  0.65           O
ATOM    693  CB  HIS B  19     -32.359 -16.767  12.370  1.00  0.65           C
ATOM    694  CG  HIS B  19     -32.641 -17.728  13.473  1.00  0.65           C
ATOM    695  ND1 HIS B  19     -32.974 -19.036  13.214  1.00  0.65           N
ATOM    696  CD2 HIS B  19     -32.423 -17.555  14.798  1.00  0.65           C
ATOM    697  CE1 HIS B  19     -32.945 -19.644  14.373  1.00  0.65           C
ATOM    698  NE2 HIS B  19     -32.621 -18.791  15.373  1.00  0.65           N
ATOM    699  N   VAL B  20     -32.204 -14.509  10.387  1.00  0.66           N
ATOM    700  CA  VAL B  20     -31.626 -13.334   9.762  1.00  0.66           C
ATOM    701  C   VAL B  20     -32.615 -12.205   9.586  1.00  0.66           C
ATOM    702  O   VAL B  20     -32.303 -11.073   9.936  1.00  0.66           O
ATOM    703  CB  VAL B  20     -31.017 -13.670   8.423  1.00  0.66           C
ATOM    704  CG1 VAL B  20     -30.758 -12.427   7.576  1.00  0.66           C
ATOM    705  CG2 VAL B  20     -29.695 -14.426   8.672  1.00  0.66           C
ATOM    706  N   GLU B  21     -33.838 -12.480   9.084  1.00  0.58           N
ATOM    707  CA  GLU B  21     -34.887 -11.493   8.860  1.00  0.58           C
ATOM    708  C   GLU B  21     -35.182 -10.699  10.143  1.00  0.58           C
ATOM    709  O   GLU B  21     -35.269  -9.473  10.145  1.00  0.58           O
ATOM    710  CB  GLU B  21     -36.131 -12.252   8.309  1.00  0.58           C
ATOM    711  CG  GLU B  21     -37.407 -11.446   7.938  1.00  0.58           C
ATOM    712  CD  GLU B  21     -37.574 -11.021   6.478  1.00  0.58           C
ATOM    713  OE1 GLU B  21     -38.450 -10.156   6.233  1.00  0.58           O
ATOM    714  OE2 GLU B  21     -36.895 -11.556   5.566  1.00  0.58           O
ATOM    715  N   GLU B  22     -35.248 -11.386  11.300  1.00  0.67           N
ATOM    716  CA  GLU B  22     -35.315 -10.766  12.611  1.00  0.67           C
ATOM    717  C   GLU B  22     -34.012 -10.180  13.125  1.00  0.67           C
ATOM    718  O   GLU B  22     -33.996  -9.076  13.654  1.00  0.67           O
ATOM    719  CB  GLU B  22     -35.831 -11.787  13.633  1.00  0.67           C
ATOM    720  CG  GLU B  22     -37.264 -12.234  13.289  1.00  0.67           C
ATOM    721  CD  GLU B  22     -37.864 -13.217  14.283  1.00  0.67           C
ATOM    722  OE1 GLU B  22     -37.199 -13.593  15.271  1.00  0.67           O
ATOM    723  OE2 GLU B  22     -39.040 -13.598  14.013  1.00  0.67           O
ATOM    724  N   LEU B  23     -32.870 -10.876  12.972  1.00  0.65           N
ATOM    725  CA  LEU B  23     -31.553 -10.437  13.405  1.00  0.65           C
ATOM    726  C   LEU B  23     -31.169  -9.136  12.766  1.00  0.65           C
ATOM    727  O   LEU B  23     -30.624  -8.257  13.421  1.00  0.65           O
ATOM    728  CB  LEU B  23     -30.477 -11.486  13.074  1.00  0.65           C
ATOM    729  CG  LEU B  23     -30.283 -12.501  14.199  1.00  0.65           C
ATOM    730  CD1 LEU B  23     -29.767 -13.831  13.645  1.00  0.65           C
ATOM    731  CD2 LEU B  23     -29.373 -11.926  15.278  1.00  0.65           C
ATOM    732  N   VAL B  24     -31.492  -8.950  11.481  1.00  0.62           N
ATOM    733  CA  VAL B  24     -31.343  -7.696  10.786  1.00  0.62           C
ATOM    734  C   VAL B  24     -32.133  -6.594  11.429  1.00  0.62           C
ATOM    735  O   VAL B  24     -31.588  -5.534  11.701  1.00  0.62           O
ATOM    736  CB  VAL B  24     -31.777  -7.828   9.343  1.00  0.62           C
ATOM    737  CG1 VAL B  24     -32.032  -6.465   8.680  1.00  0.62           C
ATOM    738  CG2 VAL B  24     -30.678  -8.611   8.599  1.00  0.62           C
ATOM    739  N   ALA B  25     -33.413  -6.838  11.743  1.00  0.71           N
ATOM    740  CA  ALA B  25     -34.265  -5.885  12.412  1.00  0.71           C
ATOM    741  C   ALA B  25     -33.790  -5.537  13.819  1.00  0.71           C
ATOM    742  O   ALA B  25     -33.774  -4.375  14.230  1.00  0.71           O
ATOM    743  CB  ALA B  25     -35.683  -6.462  12.442  1.00  0.71           C
ATOM    744  N   GLU B  26     -33.320  -6.544  14.579  1.00  0.59           N
ATOM    745  CA  GLU B  26     -32.608  -6.350  15.828  1.00  0.59           C
ATOM    746  C   GLU B  26     -31.375  -5.479  15.674  1.00  0.59           C
ATOM    747  O   GLU B  26     -31.228  -4.453  16.336  1.00  0.59           O
ATOM    748  CB  GLU B  26     -32.191  -7.715  16.442  1.00  0.59           C
ATOM    749  CG  GLU B  26     -33.140  -8.181  17.568  1.00  0.59           C
ATOM    750  CD  GLU B  26     -33.195  -7.133  18.678  1.00  0.59           C
ATOM    751  OE1 GLU B  26     -32.152  -6.931  19.351  1.00  0.59           O
ATOM    752  OE2 GLU B  26     -34.265  -6.491  18.829  1.00  0.59           O
ATOM    753  N   ILE B  27     -30.486  -5.797  14.710  1.00  0.57           N
ATOM    754  CA  ILE B  27     -29.326  -4.980  14.420  1.00  0.57           C
ATOM    755  C   ILE B  27     -29.719  -3.607  13.961  1.00  0.57           C
ATOM    756  O   ILE B  27     -29.140  -2.657  14.444  1.00  0.57           O
ATOM    757  CB  ILE B  27     -28.344  -5.617  13.454  1.00  0.57           C
ATOM    758  CG1 ILE B  27     -27.725  -6.874  14.080  1.00  0.57           C
ATOM    759  CG2 ILE B  27     -27.260  -4.618  13.007  1.00  0.57           C
ATOM    760  CD1 ILE B  27     -26.971  -7.710  13.061  1.00  0.57           C
ATOM    761  N   GLU B  28     -30.735  -3.430  13.106  1.00  0.54           N
ATOM    762  CA  GLU B  28     -31.215  -2.160  12.601  1.00  0.54           C
ATOM    763  C   GLU B  28     -31.644  -1.209  13.704  1.00  0.54           C
ATOM    764  O   GLU B  28     -31.278  -0.029  13.706  1.00  0.54           O
ATOM    765  CB  GLU B  28     -32.365  -2.413  11.617  1.00  0.54           C
ATOM    766  CG  GLU B  28     -32.812  -1.146  10.861  1.00  0.54           C
ATOM    767  CD  GLU B  28     -33.980  -1.403   9.915  1.00  0.54           C
ATOM    768  OE1 GLU B  28     -34.436  -0.393   9.320  1.00  0.54           O
ATOM    769  OE2 GLU B  28     -34.423  -2.572   9.795  1.00  0.54           O
ATOM    770  N   SER B  29     -32.334  -1.727  14.745  1.00  0.63           N
ATOM    771  CA  SER B  29     -32.536  -1.002  15.994  1.00  0.63           C
ATOM    772  C   SER B  29     -31.229  -0.571  16.639  1.00  0.63           C
ATOM    773  O   SER B  29     -31.048   0.584  17.017  1.00  0.63           O
ATOM    774  CB  SER B  29     -33.249  -1.834  17.089  1.00  0.63           C
ATOM    775  OG  SER B  29     -34.624  -2.057  16.800  1.00  0.63           O
ATOM    776  N   LEU B  30     -30.244  -1.472  16.756  1.00  0.60           N
ATOM    777  CA  LEU B  30     -28.905  -1.128  17.196  1.00  0.60           C
ATOM    778  C   LEU B  30     -28.169  -0.166  16.284  1.00  0.60           C
ATOM    779  O   LEU B  30     -27.492   0.707  16.799  1.00  0.60           O
ATOM    780  CB  LEU B  30     -28.014  -2.346  17.540  1.00  0.60           C
ATOM    781  CG  LEU B  30     -28.329  -3.038  18.887  1.00  0.60           C
ATOM    782  CD1 LEU B  30     -28.534  -2.040  20.029  1.00  0.60           C
ATOM    783  CD2 LEU B  30     -29.512  -4.003  18.831  1.00  0.60           C
ATOM    784  N   VAL B  31     -28.304  -0.225  14.940  1.00  0.53           N
ATOM    785  CA  VAL B  31     -27.751   0.718  13.984  1.00  0.53           C
ATOM    786  C   VAL B  31     -28.193   2.105  14.405  1.00  0.53           C
ATOM    787  O   VAL B  31     -27.323   2.904  14.681  1.00  0.53           O
ATOM    788  CB  VAL B  31     -28.086   0.431  12.510  1.00  0.53           C
ATOM    789  CG1 VAL B  31     -27.272   1.332  11.573  1.00  0.53           C
ATOM    790  CG2 VAL B  31     -27.735  -1.002  12.082  1.00  0.53           C
ATOM    791  N   THR B  32     -29.508   2.389  14.627  1.00  0.52           N
ATOM    792  CA  THR B  32     -29.966   3.710  15.127  1.00  0.52           C
ATOM    793  C   THR B  32     -29.406   4.113  16.470  1.00  0.52           C
ATOM    794  O   THR B  32     -28.849   5.195  16.658  1.00  0.52           O
ATOM    795  CB  THR B  32     -31.480   4.005  14.994  1.00  0.52           C
ATOM    796  OG1 THR B  32     -31.919   5.153  15.711  1.00  0.52           O
ATOM    797  CG2 THR B  32     -32.366   2.871  15.507  1.00  0.52           C
ATOM    798  N   ARG B  33     -29.418   3.197  17.420  1.00  0.46           N
ATOM    799  CA  ARG B  33     -28.971   3.437  18.766  1.00  0.46           C
ATOM    800  C   ARG B  33     -27.462   3.588  18.868  1.00  0.46           C
ATOM    801  O   ARG B  33     -26.933   4.177  19.801  1.00  0.46           O
ATOM    802  CB  ARG B  33     -29.487   2.242  19.569  1.00  0.46           C
ATOM    803  CG  ARG B  33     -31.013   2.263  19.729  1.00  0.46           C
ATOM    804  CD  ARG B  33     -31.544   0.907  20.155  1.00  0.46           C
ATOM    805  NE  ARG B  33     -33.020   1.051  20.234  1.00  0.46           N
ATOM    806  CZ  ARG B  33     -33.843   0.021  20.462  1.00  0.46           C
ATOM    807  NH1 ARG B  33     -35.155   0.235  20.489  1.00  0.46           N
ATOM    808  NH2 ARG B  33     -33.372  -1.210  20.643  1.00  0.46           N
ATOM    809  N   LEU B  34     -26.737   3.090  17.861  1.00  0.50           N
ATOM    810  CA  LEU B  34     -25.324   3.259  17.674  1.00  0.50           C
ATOM    811  C   LEU B  34     -25.049   4.262  16.585  1.00  0.50           C
ATOM    812  O   LEU B  34     -23.897   4.473  16.249  1.00  0.50           O
ATOM    813  CB  LEU B  34     -24.652   1.933  17.247  1.00  0.50           C
ATOM    814  CG  LEU B  34     -24.717   0.837  18.313  1.00  0.50           C
ATOM    815  CD1 LEU B  34     -24.517  -0.534  17.679  1.00  0.50           C
ATOM    816  CD2 LEU B  34     -23.709   1.102  19.428  1.00  0.50           C
ATOM    817  N   HIS B  35     -26.010   4.981  15.985  1.00  0.40           N
ATOM    818  CA  HIS B  35     -25.715   5.949  14.926  1.00  0.40           C
ATOM    819  C   HIS B  35     -24.867   7.080  15.487  1.00  0.40           C
ATOM    820  O   HIS B  35     -23.947   7.589  14.858  1.00  0.40           O
ATOM    821  CB  HIS B  35     -26.981   6.590  14.328  1.00  0.40           C
ATOM    822  CG  HIS B  35     -27.865   5.817  13.404  1.00  0.40           C
ATOM    823  ND1 HIS B  35     -29.130   6.293  13.115  1.00  0.40           N
ATOM    824  CD2 HIS B  35     -27.672   4.634  12.782  1.00  0.40           C
ATOM    825  CE1 HIS B  35     -29.685   5.384  12.348  1.00  0.40           C
ATOM    826  NE2 HIS B  35     -28.852   4.340  12.124  1.00  0.40           N
ATOM    827  N   VAL B  36     -25.127   7.395  16.764  1.00  0.37           N
ATOM    828  CA  VAL B  36     -24.393   8.253  17.661  1.00  0.37           C
ATOM    829  C   VAL B  36     -22.889   8.005  17.680  1.00  0.37           C
ATOM    830  O   VAL B  36     -22.087   8.936  17.677  1.00  0.37           O
ATOM    831  CB  VAL B  36     -24.988   8.092  19.051  1.00  0.37           C
ATOM    832  CG1 VAL B  36     -26.465   8.458  19.038  1.00  0.37           C
ATOM    833  CG2 VAL B  36     -24.912   6.667  19.602  1.00  0.37           C
ATOM    834  N   THR B  37     -22.495   6.729  17.606  1.00  0.44           N
ATOM    835  CA  THR B  37     -21.158   6.178  17.490  1.00  0.44           C
ATOM    836  C   THR B  37     -20.423   6.637  16.249  1.00  0.44           C
ATOM    837  O   THR B  37     -19.209   6.793  16.245  1.00  0.44           O
ATOM    838  CB  THR B  37     -21.274   4.667  17.472  1.00  0.44           C
ATOM    839  OG1 THR B  37     -22.084   4.175  18.535  1.00  0.44           O
ATOM    840  CG2 THR B  37     -19.978   3.950  17.616  1.00  0.44           C
ATOM    841  N   TRP B  38     -21.140   6.933  15.154  1.00  0.35           N
ATOM    842  CA  TRP B  38     -20.559   7.445  13.923  1.00  0.35           C
ATOM    843  C   TRP B  38     -20.609   8.967  13.920  1.00  0.35           C
ATOM    844  O   TRP B  38     -20.494   9.597  12.869  1.00  0.35           O
ATOM    845  CB  TRP B  38     -21.323   6.893  12.691  1.00  0.35           C
ATOM    846  CG  TRP B  38     -20.949   5.495  12.232  1.00  0.35           C
ATOM    847  CD1 TRP B  38     -20.060   5.111  11.265  1.00  0.35           C
ATOM    848  CD2 TRP B  38     -21.566   4.291  12.708  1.00  0.35           C
ATOM    849  NE1 TRP B  38     -20.051   3.737  11.146  1.00  0.35           N
ATOM    850  CE2 TRP B  38     -20.962   3.220  12.029  1.00  0.35           C
ATOM    851  CE3 TRP B  38     -22.572   4.069  13.632  1.00  0.35           C
ATOM    852  CZ2 TRP B  38     -21.340   1.919  12.287  1.00  0.35           C
ATOM    853  CZ3 TRP B  38     -22.950   2.746  13.905  1.00  0.35           C
ATOM    854  CH2 TRP B  38     -22.337   1.679  13.243  1.00  0.35           C
ATOM    855  N   THR B  39     -20.774   9.576  15.112  1.00  0.40           N
ATOM    856  CA  THR B  39     -20.754  11.015  15.338  1.00  0.40           C
ATOM    857  C   THR B  39     -22.120  11.624  15.060  1.00  0.40           C
ATOM    858  O   THR B  39     -22.296  12.575  14.304  1.00  0.40           O
ATOM    859  CB  THR B  39     -19.601  11.749  14.667  1.00  0.40           C
ATOM    860  OG1 THR B  39     -18.375  11.100  14.983  1.00  0.40           O
ATOM    861  CG2 THR B  39     -19.447  13.189  15.163  1.00  0.40           C
ATOM    862  N   GLY B  40     -23.154  11.070  15.726  1.00  0.40           N
ATOM    863  CA  GLY B  40     -24.547  11.508  15.621  1.00  0.40           C
ATOM    864  C   GLY B  40     -25.378  10.892  14.513  1.00  0.40           C
ATOM    865  O   GLY B  40     -24.882  10.512  13.460  1.00  0.40           O
ATOM    866  N   GLU B  41     -26.710  10.818  14.714  1.00  0.38           N
ATOM    867  CA  GLU B  41     -27.684  10.219  13.804  1.00  0.38           C
ATOM    868  C   GLU B  41     -28.040  11.076  12.598  1.00  0.38           C
ATOM    869  O   GLU B  41     -28.673  10.633  11.645  1.00  0.38           O
ATOM    870  CB  GLU B  41     -29.013   9.934  14.551  1.00  0.38           C
ATOM    871  CG  GLU B  41     -28.927   8.967  15.752  1.00  0.38           C
ATOM    872  CD  GLU B  41     -29.942   9.302  16.837  1.00  0.38           C
ATOM    873  OE1 GLU B  41     -29.488   9.507  17.993  1.00  0.38           O
ATOM    874  OE2 GLU B  41     -31.149   9.410  16.509  1.00  0.38           O
ATOM    875  N   GLY B  42     -27.650  12.361  12.611  1.00  0.44           N
ATOM    876  CA  GLY B  42     -27.845  13.264  11.481  1.00  0.44           C
ATOM    877  C   GLY B  42     -26.614  13.393  10.633  1.00  0.44           C
ATOM    878  O   GLY B  42     -26.535  14.259   9.765  1.00  0.44           O
ATOM    879  N   ALA B  43     -25.591  12.562  10.880  1.00  0.62           N
ATOM    880  CA  ALA B  43     -24.336  12.638  10.178  1.00  0.62           C
ATOM    881  C   ALA B  43     -24.268  11.715   8.974  1.00  0.62           C
ATOM    882  O   ALA B  43     -24.748  10.583   8.967  1.00  0.62           O
ATOM    883  CB  ALA B  43     -23.181  12.307  11.132  1.00  0.62           C
ATOM    884  N   ALA B  44     -23.605  12.175   7.896  1.00  0.64           N
ATOM    885  CA  ALA B  44     -23.439  11.403   6.683  1.00  0.64           C
ATOM    886  C   ALA B  44     -22.658  10.110   6.872  1.00  0.64           C
ATOM    887  O   ALA B  44     -22.984   9.102   6.254  1.00  0.64           O
ATOM    888  CB  ALA B  44     -22.798  12.266   5.588  1.00  0.64           C
ATOM    889  N   ALA B  45     -21.661  10.102   7.784  1.00  0.55           N
ATOM    890  CA  ALA B  45     -20.832   8.960   8.133  1.00  0.55           C
ATOM    891  C   ALA B  45     -21.665   7.761   8.566  1.00  0.55           C
ATOM    892  O   ALA B  45     -21.529   6.627   8.110  1.00  0.55           O
ATOM    893  CB  ALA B  45     -19.974   9.379   9.351  1.00  0.55           C
ATOM    894  N   HIS B  46     -22.627   8.052   9.449  1.00  0.48           N
ATOM    895  CA  HIS B  46     -23.657   7.152   9.875  1.00  0.48           C
ATOM    896  C   HIS B  46     -24.616   6.787   8.741  1.00  0.48           C
ATOM    897  O   HIS B  46     -24.965   5.622   8.558  1.00  0.48           O
ATOM    898  CB  HIS B  46     -24.392   7.831  11.062  1.00  0.48           C
ATOM    899  CG  HIS B  46     -25.761   7.330  11.255  1.00  0.48           C
ATOM    900  ND1 HIS B  46     -26.768   8.207  10.965  1.00  0.48           N
ATOM    901  CD2 HIS B  46     -26.157   6.069  11.016  1.00  0.48           C
ATOM    902  CE1 HIS B  46     -27.764   7.477  10.542  1.00  0.48           C
ATOM    903  NE2 HIS B  46     -27.429   6.175  10.517  1.00  0.48           N
ATOM    904  N   ALA B  47     -25.067   7.760   7.934  1.00  0.67           N
ATOM    905  CA  ALA B  47     -25.983   7.519   6.835  1.00  0.67           C
ATOM    906  C   ALA B  47     -25.455   6.530   5.801  1.00  0.67           C
ATOM    907  O   ALA B  47     -26.193   5.676   5.304  1.00  0.67           O
ATOM    908  CB  ALA B  47     -26.376   8.845   6.162  1.00  0.67           C
ATOM    909  N   GLU B  48     -24.147   6.583   5.493  1.00  0.63           N
ATOM    910  CA  GLU B  48     -23.464   5.566   4.724  1.00  0.63           C
ATOM    911  C   GLU B  48     -23.521   4.197   5.376  1.00  0.63           C
ATOM    912  O   GLU B  48     -23.889   3.228   4.723  1.00  0.63           O
ATOM    913  CB  GLU B  48     -22.003   5.987   4.496  1.00  0.63           C
ATOM    914  CG  GLU B  48     -21.900   7.238   3.592  1.00  0.63           C
ATOM    915  CD  GLU B  48     -20.474   7.753   3.411  1.00  0.63           C
ATOM    916  OE1 GLU B  48     -19.531   7.174   4.001  1.00  0.63           O
ATOM    917  OE2 GLU B  48     -20.350   8.757   2.662  1.00  0.63           O
ATOM    918  N   ALA B  49     -23.267   4.089   6.696  1.00  0.60           N
ATOM    919  CA  ALA B  49     -23.442   2.867   7.459  1.00  0.60           C
ATOM    920  C   ALA B  49     -24.866   2.320   7.452  1.00  0.60           C
ATOM    921  O   ALA B  49     -25.052   1.119   7.315  1.00  0.60           O
ATOM    922  CB  ALA B  49     -22.953   3.052   8.908  1.00  0.60           C
ATOM    923  N   GLN B  50     -25.914   3.165   7.554  1.00  0.57           N
ATOM    924  CA  GLN B  50     -27.310   2.752   7.412  1.00  0.57           C
ATOM    925  C   GLN B  50     -27.638   2.157   6.042  1.00  0.57           C
ATOM    926  O   GLN B  50     -28.228   1.086   5.932  1.00  0.57           O
ATOM    927  CB  GLN B  50     -28.262   3.955   7.677  1.00  0.57           C
ATOM    928  CG  GLN B  50     -29.086   3.856   8.983  1.00  0.57           C
ATOM    929  CD  GLN B  50     -30.475   3.243   8.804  1.00  0.57           C
ATOM    930  OE1 GLN B  50     -30.978   3.105   7.695  1.00  0.57           O
ATOM    931  NE2 GLN B  50     -31.144   2.933   9.940  1.00  0.57           N
ATOM    932  N   ARG B  51     -27.222   2.812   4.941  1.00  0.58           N
ATOM    933  CA  ARG B  51     -27.403   2.253   3.614  1.00  0.58           C
ATOM    934  C   ARG B  51     -26.529   1.046   3.352  1.00  0.58           C
ATOM    935  O   ARG B  51     -26.982   0.097   2.741  1.00  0.58           O
ATOM    936  CB  ARG B  51     -27.170   3.295   2.503  1.00  0.58           C
ATOM    937  CG  ARG B  51     -28.262   4.381   2.444  1.00  0.58           C
ATOM    938  CD  ARG B  51     -28.166   5.275   1.202  1.00  0.58           C
ATOM    939  NE  ARG B  51     -26.839   5.974   1.257  1.00  0.58           N
ATOM    940  CZ  ARG B  51     -26.604   7.113   1.921  1.00  0.58           C
ATOM    941  NH1 ARG B  51     -25.365   7.599   1.960  1.00  0.58           N
ATOM    942  NH2 ARG B  51     -27.576   7.775   2.537  1.00  0.58           N
ATOM    943  N   HIS B  52     -25.264   1.040   3.808  1.00  0.60           N
ATOM    944  CA  HIS B  52     -24.349  -0.090   3.718  1.00  0.60           C
ATOM    945  C   HIS B  52     -24.865  -1.283   4.502  1.00  0.60           C
ATOM    946  O   HIS B  52     -24.789  -2.423   4.048  1.00  0.60           O
ATOM    947  CB  HIS B  52     -22.942   0.333   4.197  1.00  0.60           C
ATOM    948  CG  HIS B  52     -21.868  -0.677   3.961  1.00  0.60           C
ATOM    949  ND1 HIS B  52     -21.545  -1.016   2.666  1.00  0.60           N
ATOM    950  CD2 HIS B  52     -21.114  -1.387   4.838  1.00  0.60           C
ATOM    951  CE1 HIS B  52     -20.607  -1.933   2.773  1.00  0.60           C
ATOM    952  NE2 HIS B  52     -20.304  -2.194   4.069  1.00  0.60           N
ATOM    953  N   TRP B  53     -25.474  -1.045   5.680  1.00  0.57           N
ATOM    954  CA  TRP B  53     -26.282  -1.999   6.403  1.00  0.57           C
ATOM    955  C   TRP B  53     -27.392  -2.587   5.555  1.00  0.57           C
ATOM    956  O   TRP B  53     -27.322  -3.759   5.222  1.00  0.57           O
ATOM    957  CB  TRP B  53     -26.864  -1.357   7.702  1.00  0.57           C
ATOM    958  CG  TRP B  53     -27.732  -2.280   8.517  1.00  0.57           C
ATOM    959  CD1 TRP B  53     -29.093  -2.329   8.657  1.00  0.57           C
ATOM    960  CD2 TRP B  53     -27.217  -3.484   9.078  1.00  0.57           C
ATOM    961  NE1 TRP B  53     -29.459  -3.514   9.253  1.00  0.57           N
ATOM    962  CE2 TRP B  53     -28.318  -4.242   9.491  1.00  0.57           C
ATOM    963  CE3 TRP B  53     -25.921  -3.960   9.188  1.00  0.57           C
ATOM    964  CZ2 TRP B  53     -28.138  -5.499  10.012  1.00  0.57           C
ATOM    965  CZ3 TRP B  53     -25.729  -5.227   9.726  1.00  0.57           C
ATOM    966  CH2 TRP B  53     -26.829  -5.984  10.131  1.00  0.57           C
ATOM    967  N   ALA B  54     -28.371  -1.772   5.115  1.00  0.63           N
ATOM    968  CA  ALA B  54     -29.537  -2.215   4.376  1.00  0.63           C
ATOM    969  C   ALA B  54     -29.214  -2.752   2.982  1.00  0.63           C
ATOM    970  O   ALA B  54     -29.947  -3.557   2.414  1.00  0.63           O
ATOM    971  CB  ALA B  54     -30.535  -1.052   4.323  1.00  0.63           C
ATOM    972  N   ALA B  55     -28.066  -2.353   2.408  1.00  0.62           N
ATOM    973  CA  ALA B  55     -27.521  -2.883   1.182  1.00  0.62           C
ATOM    974  C   ALA B  55     -27.224  -4.358   1.279  1.00  0.62           C
ATOM    975  O   ALA B  55     -28.004  -5.183   0.808  1.00  0.62           O
ATOM    976  CB  ALA B  55     -26.217  -2.139   0.830  1.00  0.62           C
ATOM    977  N   GLY B  56     -26.118  -4.729   1.960  1.00  0.58           N
ATOM    978  CA  GLY B  56     -25.698  -6.116   2.072  1.00  0.58           C
ATOM    979  C   GLY B  56     -26.741  -6.958   2.733  1.00  0.58           C
ATOM    980  O   GLY B  56     -26.952  -8.101   2.348  1.00  0.58           O
ATOM    981  N   GLU B  57     -27.475  -6.373   3.695  1.00  0.51           N
ATOM    982  CA  GLU B  57     -28.680  -6.905   4.298  1.00  0.51           C
ATOM    983  C   GLU B  57     -29.722  -7.368   3.312  1.00  0.51           C
ATOM    984  O   GLU B  57     -30.010  -8.556   3.225  1.00  0.51           O
ATOM    985  CB  GLU B  57     -29.292  -5.815   5.177  1.00  0.51           C
ATOM    986  CG  GLU B  57     -30.606  -6.082   5.915  1.00  0.51           C
ATOM    987  CD  GLU B  57     -31.889  -6.109   5.089  1.00  0.51           C
ATOM    988  OE1 GLU B  57     -32.493  -7.205   4.994  1.00  0.51           O
ATOM    989  OE2 GLU B  57     -32.271  -5.051   4.533  1.00  0.51           O
ATOM    990  N   ALA B  58     -30.304  -6.506   2.469  1.00  0.58           N
ATOM    991  CA  ALA B  58     -31.423  -6.956   1.679  1.00  0.58           C
ATOM    992  C   ALA B  58     -30.963  -7.855   0.559  1.00  0.58           C
ATOM    993  O   ALA B  58     -31.686  -8.741   0.119  1.00  0.58           O
ATOM    994  CB  ALA B  58     -32.226  -5.763   1.152  1.00  0.58           C
ATOM    995  N   MET B  59     -29.690  -7.708   0.155  1.00  0.54           N
ATOM    996  CA  MET B  59     -29.016  -8.632  -0.723  1.00  0.54           C
ATOM    997  C   MET B  59     -28.949 -10.037  -0.140  1.00  0.54           C
ATOM    998  O   MET B  59     -29.401 -11.002  -0.751  1.00  0.54           O
ATOM    999  CB  MET B  59     -27.583  -8.108  -0.965  1.00  0.54           C
ATOM   1000  CG  MET B  59     -27.528  -6.835  -1.826  1.00  0.54           C
ATOM   1001  SD  MET B  59     -28.139  -7.070  -3.517  1.00  0.54           S
ATOM   1002  CE  MET B  59     -26.746  -8.111  -4.029  1.00  0.54           C
ATOM   1003  N   MET B  60     -28.460 -10.177   1.104  1.00  0.50           N
ATOM   1004  CA  MET B  60     -28.410 -11.426   1.830  1.00  0.50           C
ATOM   1005  C   MET B  60     -29.753 -11.978   2.234  1.00  0.50           C
ATOM   1006  O   MET B  60     -29.942 -13.185   2.199  1.00  0.50           O
ATOM   1007  CB  MET B  60     -27.425 -11.374   3.013  1.00  0.50           C
ATOM   1008  CG  MET B  60     -27.790 -10.471   4.218  1.00  0.50           C
ATOM   1009  SD  MET B  60     -29.143 -10.849   5.318  1.00  0.50           S
ATOM   1010  CE  MET B  60     -28.272 -12.373   5.592  1.00  0.50           C
ATOM   1011  N   ARG B  61     -30.721 -11.130   2.621  1.00  0.49           N
ATOM   1012  CA  ARG B  61     -32.069 -11.497   2.982  1.00  0.49           C
ATOM   1013  C   ARG B  61     -32.863 -11.979   1.787  1.00  0.49           C
ATOM   1014  O   ARG B  61     -33.538 -13.003   1.827  1.00  0.49           O
ATOM   1015  CB  ARG B  61     -32.768 -10.280   3.607  1.00  0.49           C
ATOM   1016  CG  ARG B  61     -34.134 -10.587   4.240  1.00  0.49           C
ATOM   1017  CD  ARG B  61     -34.898  -9.323   4.644  1.00  0.49           C
ATOM   1018  NE  ARG B  61     -35.412  -8.693   3.387  1.00  0.49           N
ATOM   1019  CZ  ARG B  61     -36.540  -9.085   2.780  1.00  0.49           C
ATOM   1020  NH1 ARG B  61     -36.912  -8.478   1.651  1.00  0.49           N
ATOM   1021  NH2 ARG B  61     -37.296 -10.074   3.248  1.00  0.49           N
ATOM   1022  N   GLN B  62     -32.758 -11.274   0.645  1.00  0.55           N
ATOM   1023  CA  GLN B  62     -33.343 -11.708  -0.602  1.00  0.55           C
ATOM   1024  C   GLN B  62     -32.715 -12.983  -1.096  1.00  0.55           C
ATOM   1025  O   GLN B  62     -33.414 -13.909  -1.489  1.00  0.55           O
ATOM   1026  CB  GLN B  62     -33.176 -10.640  -1.704  1.00  0.55           C
ATOM   1027  CG  GLN B  62     -33.888 -10.968  -3.034  1.00  0.55           C
ATOM   1028  CD  GLN B  62     -35.396 -11.056  -2.816  1.00  0.55           C
ATOM   1029  OE1 GLN B  62     -36.038 -10.131  -2.318  1.00  0.55           O
ATOM   1030  NE2 GLN B  62     -35.997 -12.212  -3.171  1.00  0.55           N
ATOM   1031  N   ALA B  63     -31.374 -13.084  -1.041  1.00  0.53           N
ATOM   1032  CA  ALA B  63     -30.655 -14.281  -1.386  1.00  0.53           C
ATOM   1033  C   ALA B  63     -31.030 -15.427  -0.485  1.00  0.53           C
ATOM   1034  O   ALA B  63     -31.234 -16.534  -0.956  1.00  0.53           O
ATOM   1035  CB  ALA B  63     -29.149 -14.015  -1.400  1.00  0.53           C
ATOM   1036  N   LEU B  64     -31.230 -15.179   0.817  1.00  0.52           N
ATOM   1037  CA  LEU B  64     -31.800 -16.125   1.734  1.00  0.52           C
ATOM   1038  C   LEU B  64     -33.188 -16.578   1.364  1.00  0.52           C
ATOM   1039  O   LEU B  64     -33.428 -17.771   1.308  1.00  0.52           O
ATOM   1040  CB  LEU B  64     -31.828 -15.503   3.138  1.00  0.52           C
ATOM   1041  CG  LEU B  64     -30.797 -16.098   4.057  1.00  0.52           C
ATOM   1042  CD1 LEU B  64     -30.522 -15.151   5.199  1.00  0.52           C
ATOM   1043  CD2 LEU B  64     -31.362 -17.427   4.461  1.00  0.52           C
ATOM   1044  N   ALA B  65     -34.110 -15.664   1.037  1.00  0.62           N
ATOM   1045  CA  ALA B  65     -35.435 -15.980   0.551  1.00  0.62           C
ATOM   1046  C   ALA B  65     -35.464 -16.718  -0.786  1.00  0.62           C
ATOM   1047  O   ALA B  65     -36.234 -17.644  -0.977  1.00  0.62           O
ATOM   1048  CB  ALA B  65     -36.261 -14.683   0.488  1.00  0.62           C
ATOM   1049  N   GLN B  66     -34.618 -16.347  -1.765  1.00  0.62           N
ATOM   1050  CA  GLN B  66     -34.485 -17.065  -3.026  1.00  0.62           C
ATOM   1051  C   GLN B  66     -33.880 -18.439  -2.853  1.00  0.62           C
ATOM   1052  O   GLN B  66     -34.326 -19.432  -3.430  1.00  0.62           O
ATOM   1053  CB  GLN B  66     -33.599 -16.275  -4.009  1.00  0.62           C
ATOM   1054  CG  GLN B  66     -34.295 -14.991  -4.488  1.00  0.62           C
ATOM   1055  CD  GLN B  66     -33.382 -14.154  -5.376  1.00  0.62           C
ATOM   1056  OE1 GLN B  66     -32.157 -14.213  -5.318  1.00  0.62           O
ATOM   1057  NE2 GLN B  66     -34.011 -13.311  -6.227  1.00  0.62           N
ATOM   1058  N   LEU B  67     -32.841 -18.527  -2.014  1.00  0.58           N
ATOM   1059  CA  LEU B  67     -32.228 -19.764  -1.614  1.00  0.58           C
ATOM   1060  C   LEU B  67     -33.195 -20.646  -0.858  1.00  0.58           C
ATOM   1061  O   LEU B  67     -33.408 -21.787  -1.228  1.00  0.58           O
ATOM   1062  CB  LEU B  67     -30.973 -19.457  -0.779  1.00  0.58           C
ATOM   1063  CG  LEU B  67     -30.270 -20.698  -0.248  1.00  0.58           C
ATOM   1064  CD1 LEU B  67     -28.839 -20.777  -0.749  1.00  0.58           C
ATOM   1065  CD2 LEU B  67     -30.336 -20.756   1.263  1.00  0.58           C
ATOM   1066  N   THR B  68     -33.900 -20.146   0.163  1.00  0.59           N
ATOM   1067  CA  THR B  68     -34.948 -20.879   0.858  1.00  0.59           C
ATOM   1068  C   THR B  68     -36.138 -21.177  -0.016  1.00  0.59           C
ATOM   1069  O   THR B  68     -36.745 -22.220   0.142  1.00  0.59           O
ATOM   1070  CB  THR B  68     -35.427 -20.304   2.187  1.00  0.59           C
ATOM   1071  OG1 THR B  68     -36.005 -19.022   2.049  1.00  0.59           O
ATOM   1072  CG2 THR B  68     -34.250 -20.177   3.156  1.00  0.59           C
ATOM   1073  N   ALA B  69     -36.503 -20.366  -1.011  1.00  0.61           N
ATOM   1074  CA  ALA B  69     -37.490 -20.747  -2.001  1.00  0.61           C
ATOM   1075  C   ALA B  69     -37.121 -21.995  -2.809  1.00  0.61           C
ATOM   1076  O   ALA B  69     -37.893 -22.949  -2.920  1.00  0.61           O
ATOM   1077  CB  ALA B  69     -37.680 -19.565  -2.966  1.00  0.61           C
ATOM   1078  N   ALA B  70     -35.890 -22.075  -3.343  1.00  0.59           N
ATOM   1079  CA  ALA B  70     -35.449 -23.231  -4.101  1.00  0.59           C
ATOM   1080  C   ALA B  70     -34.976 -24.360  -3.198  1.00  0.59           C
ATOM   1081  O   ALA B  70     -34.840 -25.505  -3.617  1.00  0.59           O
ATOM   1082  CB  ALA B  70     -34.363 -22.821  -5.114  1.00  0.59           C
ATOM   1083  N   GLY B  71     -34.775 -24.045  -1.913  1.00  0.59           N
ATOM   1084  CA  GLY B  71     -34.237 -24.908  -0.888  1.00  0.59           C
ATOM   1085  C   GLY B  71     -35.251 -25.533  -0.038  1.00  0.59           C
ATOM   1086  O   GLY B  71     -35.181 -26.723   0.155  1.00  0.59           O
ATOM   1087  N   GLN B  72     -36.275 -24.800   0.426  1.00  0.54           N
ATOM   1088  CA  GLN B  72     -37.449 -25.249   1.164  1.00  0.54           C
ATOM   1089  C   GLN B  72     -38.155 -26.321   0.416  1.00  0.54           C
ATOM   1090  O   GLN B  72     -38.661 -27.295   0.969  1.00  0.54           O
ATOM   1091  CB  GLN B  72     -38.398 -24.130   1.605  1.00  0.54           C
ATOM   1092  CG  GLN B  72     -39.422 -24.570   2.680  1.00  0.54           C
ATOM   1093  CD  GLN B  72     -40.277 -23.409   3.184  1.00  0.54           C
ATOM   1094  OE1 GLN B  72     -40.086 -22.241   2.855  1.00  0.54           O
ATOM   1095  NE2 GLN B  72     -41.261 -23.740   4.051  1.00  0.54           N
ATOM   1096  N   SER B  73     -38.051 -26.224  -0.916  1.00  0.58           N
ATOM   1097  CA  SER B  73     -38.401 -27.285  -1.800  1.00  0.58           C
ATOM   1098  C   SER B  73     -37.760 -28.627  -1.486  1.00  0.58           C
ATOM   1099  O   SER B  73     -38.373 -29.631  -1.810  1.00  0.58           O
ATOM   1100  CB  SER B  73     -38.240 -26.881  -3.290  1.00  0.58           C
ATOM   1101  OG  SER B  73     -36.976 -27.198  -3.893  1.00  0.58           O
ATOM   1102  N   ALA B  74     -36.595 -28.758  -0.819  1.00  0.54           N
ATOM   1103  CA  ALA B  74     -36.015 -30.065  -0.625  1.00  0.54           C
ATOM   1104  C   ALA B  74     -36.812 -31.079   0.141  1.00  0.54           C
ATOM   1105  O   ALA B  74     -36.959 -32.205  -0.310  1.00  0.54           O
ATOM   1106  CB  ALA B  74     -34.632 -30.120  -0.047  1.00  0.54           C
ATOM   1107  N   HIS B  75     -37.388 -30.712   1.294  1.00  0.41           N
ATOM   1108  CA  HIS B  75     -38.206 -31.655   2.023  1.00  0.41           C
ATOM   1109  C   HIS B  75     -39.668 -31.463   1.676  1.00  0.41           C
ATOM   1110  O   HIS B  75     -40.517 -32.269   2.042  1.00  0.41           O
ATOM   1111  CB  HIS B  75     -37.923 -31.566   3.539  1.00  0.41           C
ATOM   1112  CG  HIS B  75     -38.080 -30.212   4.158  1.00  0.41           C
ATOM   1113  ND1 HIS B  75     -39.274 -29.534   4.030  1.00  0.41           N
ATOM   1114  CD2 HIS B  75     -37.251 -29.534   4.989  1.00  0.41           C
ATOM   1115  CE1 HIS B  75     -39.155 -28.467   4.783  1.00  0.41           C
ATOM   1116  NE2 HIS B  75     -37.948 -28.416   5.387  1.00  0.41           N
ATOM   1117  N   ALA B  76     -39.968 -30.424   0.877  1.00  0.54           N
ATOM   1118  CA  ALA B  76     -41.311 -30.089   0.482  1.00  0.54           C
ATOM   1119  C   ALA B  76     -41.702 -30.567  -0.909  1.00  0.54           C
ATOM   1120  O   ALA B  76     -42.571 -31.418  -1.059  1.00  0.54           O
ATOM   1121  CB  ALA B  76     -41.464 -28.563   0.587  1.00  0.54           C
ATOM   1122  N   ASN B  77     -41.073 -30.053  -1.980  1.00  0.43           N
ATOM   1123  CA  ASN B  77     -41.472 -30.392  -3.331  1.00  0.43           C
ATOM   1124  C   ASN B  77     -40.501 -31.379  -3.992  1.00  0.43           C
ATOM   1125  O   ASN B  77     -40.909 -32.305  -4.675  1.00  0.43           O
ATOM   1126  CB  ASN B  77     -41.532 -29.118  -4.203  1.00  0.43           C
ATOM   1127  CG  ASN B  77     -42.507 -28.059  -3.695  1.00  0.43           C
ATOM   1128  OD1 ASN B  77     -43.580 -28.337  -3.167  1.00  0.43           O
ATOM   1129  ND2 ASN B  77     -42.127 -26.770  -3.865  1.00  0.43           N
ATOM   1130  N   TYR B  78     -39.180 -31.220  -3.781  1.00  0.38           N
ATOM   1131  CA  TYR B  78     -38.097 -32.021  -4.340  1.00  0.38           C
ATOM   1132  C   TYR B  78     -38.107 -33.444  -3.813  1.00  0.38           C
ATOM   1133  O   TYR B  78     -37.981 -34.394  -4.577  1.00  0.38           O
ATOM   1134  CB  TYR B  78     -36.781 -31.313  -3.935  1.00  0.38           C
ATOM   1135  CG  TYR B  78     -35.462 -31.917  -4.338  1.00  0.38           C
ATOM   1136  CD1 TYR B  78     -35.236 -32.379  -5.638  1.00  0.38           C
ATOM   1137  CD2 TYR B  78     -34.406 -31.984  -3.412  1.00  0.38           C
ATOM   1138  CE1 TYR B  78     -34.009 -32.960  -5.984  1.00  0.38           C
ATOM   1139  CE2 TYR B  78     -33.176 -32.537  -3.745  1.00  0.38           C
ATOM   1140  CZ  TYR B  78     -32.994 -33.048  -5.018  1.00  0.38           C
ATOM   1141  OH  TYR B  78     -31.756 -33.659  -5.260  1.00  0.38           O
ATOM   1142  N   THR B  79     -38.313 -33.621  -2.489  1.00  0.42           N
ATOM   1143  CA  THR B  79     -38.657 -34.906  -1.884  1.00  0.42           C
ATOM   1144  C   THR B  79     -39.973 -35.403  -2.422  1.00  0.42           C
ATOM   1145  O   THR B  79     -40.110 -36.577  -2.745  1.00  0.42           O
ATOM   1146  CB  THR B  79     -38.715 -34.823  -0.356  1.00  0.42           C
ATOM   1147  OG1 THR B  79     -37.409 -34.962   0.188  1.00  0.42           O
ATOM   1148  CG2 THR B  79     -39.556 -35.908   0.326  1.00  0.42           C
ATOM   1149  N   GLY B  80     -40.973 -34.503  -2.557  1.00  0.41           N
ATOM   1150  CA  GLY B  80     -42.300 -34.849  -3.044  1.00  0.41           C
ATOM   1151  C   GLY B  80     -42.343 -35.559  -4.376  1.00  0.41           C
ATOM   1152  O   GLY B  80     -42.837 -36.679  -4.460  1.00  0.41           O
ATOM   1153  N   ALA B  81     -41.825 -34.919  -5.443  1.00  0.41           N
ATOM   1154  CA  ALA B  81     -41.551 -35.566  -6.709  1.00  0.41           C
ATOM   1155  C   ALA B  81     -40.809 -34.645  -7.665  1.00  0.41           C
ATOM   1156  O   ALA B  81     -40.641 -33.445  -7.471  1.00  0.41           O
ATOM   1157  CB  ALA B  81     -42.818 -36.083  -7.425  1.00  0.41           C
ATOM   1158  N   MET B  82     -40.345 -35.200  -8.796  1.00  0.25           N
ATOM   1159  CA  MET B  82     -39.943 -34.392  -9.924  1.00  0.25           C
ATOM   1160  C   MET B  82     -41.140 -33.726 -10.601  1.00  0.25           C
ATOM   1161  O   MET B  82     -42.253 -34.244 -10.576  1.00  0.25           O
ATOM   1162  CB  MET B  82     -39.087 -35.200 -10.920  1.00  0.25           C
ATOM   1163  CG  MET B  82     -37.734 -35.658 -10.331  1.00  0.25           C
ATOM   1164  SD  MET B  82     -36.654 -34.317  -9.733  1.00  0.25           S
ATOM   1165  CE  MET B  82     -36.310 -33.565 -11.350  1.00  0.25           C
ATOM   1166  N   ALA B  83     -40.924 -32.517 -11.166  1.00  0.32           N
ATOM   1167  CA  ALA B  83     -41.931 -31.672 -11.797  1.00  0.32           C
ATOM   1168  C   ALA B  83     -42.910 -30.993 -10.852  1.00  0.32           C
ATOM   1169  O   ALA B  83     -43.662 -30.107 -11.244  1.00  0.32           O
ATOM   1170  CB  ALA B  83     -42.677 -32.410 -12.922  1.00  0.32           C
ATOM   1171  N   THR B  84     -42.879 -31.329  -9.552  1.00  0.41           N
ATOM   1172  CA  THR B  84     -43.717 -30.679  -8.558  1.00  0.41           C
ATOM   1173  C   THR B  84     -42.942 -29.581  -7.850  1.00  0.41           C
ATOM   1174  O   THR B  84     -43.469 -28.849  -7.021  1.00  0.41           O
ATOM   1175  CB  THR B  84     -44.244 -31.657  -7.520  1.00  0.41           C
ATOM   1176  OG1 THR B  84     -43.186 -32.279  -6.814  1.00  0.41           O
ATOM   1177  CG2 THR B  84     -45.024 -32.781  -8.212  1.00  0.41           C
ATOM   1178  N   ASN B  85     -41.646 -29.410  -8.184  1.00  0.47           N
ATOM   1179  CA  ASN B  85     -40.777 -28.358  -7.693  1.00  0.47           C
ATOM   1180  C   ASN B  85     -41.268 -26.950  -8.014  1.00  0.47           C
ATOM   1181  O   ASN B  85     -41.981 -26.760  -8.994  1.00  0.47           O
ATOM   1182  CB  ASN B  85     -39.326 -28.590  -8.186  1.00  0.47           C
ATOM   1183  CG  ASN B  85     -38.343 -27.926  -7.238  1.00  0.47           C
ATOM   1184  OD1 ASN B  85     -38.012 -26.751  -7.382  1.00  0.47           O
ATOM   1185  ND2 ASN B  85     -37.924 -28.664  -6.188  1.00  0.47           N
ATOM   1186  N   LEU B  86     -40.862 -25.929  -7.216  1.00  0.46           N
ATOM   1187  CA  LEU B  86     -41.231 -24.521  -7.352  1.00  0.46           C
ATOM   1188  C   LEU B  86     -40.955 -23.951  -8.743  1.00  0.46           C
ATOM   1189  O   LEU B  86     -41.604 -23.030  -9.219  1.00  0.46           O
ATOM   1190  CB  LEU B  86     -40.513 -23.686  -6.252  1.00  0.46           C
ATOM   1191  CG  LEU B  86     -40.684 -22.147  -6.311  1.00  0.46           C
ATOM   1192  CD1 LEU B  86     -42.132 -21.693  -6.084  1.00  0.46           C
ATOM   1193  CD2 LEU B  86     -39.763 -21.452  -5.301  1.00  0.46           C
ATOM   1194  N   GLY B  87     -40.007 -24.552  -9.496  1.00  0.48           N
ATOM   1195  CA  GLY B  87     -39.824 -24.229 -10.906  1.00  0.48           C
ATOM   1196  C   GLY B  87     -41.030 -24.474 -11.798  1.00  0.48           C
ATOM   1197  O   GLY B  87     -41.101 -23.924 -12.890  1.00  0.48           O
ATOM   1198  N   MET B  88     -41.999 -25.305 -11.370  1.00  0.48           N
ATOM   1199  CA  MET B  88     -43.268 -25.483 -12.055  1.00  0.48           C
ATOM   1200  C   MET B  88     -44.458 -25.135 -11.175  1.00  0.48           C
ATOM   1201  O   MET B  88     -45.388 -24.465 -11.614  1.00  0.48           O
ATOM   1202  CB  MET B  88     -43.434 -26.959 -12.502  1.00  0.48           C
ATOM   1203  CG  MET B  88     -43.373 -27.145 -14.024  1.00  0.48           C
ATOM   1204  SD  MET B  88     -43.526 -28.891 -14.505  1.00  0.48           S
ATOM   1205  CE  MET B  88     -42.108 -28.861 -15.630  1.00  0.48           C
ATOM   1206  N   TRP B  89     -44.469 -25.602  -9.913  1.00  0.46           N
ATOM   1207  CA  TRP B  89     -45.530 -25.326  -8.963  1.00  0.46           C
ATOM   1208  C   TRP B  89     -45.386 -23.945  -8.340  1.00  0.46           C
ATOM   1209  O   TRP B  89     -44.306 -23.573  -7.899  1.00  0.46           O
ATOM   1210  CB  TRP B  89     -45.526 -26.426  -7.872  1.00  0.46           C
ATOM   1211  CG  TRP B  89     -46.628 -26.344  -6.831  1.00  0.46           C
ATOM   1212  CD1 TRP B  89     -46.549 -25.835  -5.567  1.00  0.46           C
ATOM   1213  CD2 TRP B  89     -47.996 -26.742  -7.024  1.00  0.46           C
ATOM   1214  NE1 TRP B  89     -47.776 -25.901  -4.945  1.00  0.46           N
ATOM   1215  CE2 TRP B  89     -48.678 -26.450  -5.822  1.00  0.46           C
ATOM   1216  CE3 TRP B  89     -48.664 -27.292  -8.116  1.00  0.46           C
ATOM   1217  CZ2 TRP B  89     -50.035 -26.704  -5.693  1.00  0.46           C
ATOM   1218  CZ3 TRP B  89     -50.043 -27.527  -7.991  1.00  0.46           C
ATOM   1219  CH2 TRP B  89     -50.719 -27.239  -6.795  1.00  0.46           C
ATOM   1220  N   SER B  90     -46.476 -23.158  -8.313  1.00  0.48           N
ATOM   1221  CA  SER B  90     -46.468 -21.801  -7.790  1.00  0.48           C
ATOM   1222  C   SER B  90     -46.418 -21.706  -6.244  1.00  0.48           C
ATOM   1223  O   SER B  90     -46.538 -22.741  -5.538  1.00  0.48           O
ATOM   1224  CB  SER B  90     -47.728 -20.993  -8.206  1.00  0.48           C
ATOM   1225  OG  SER B  90     -47.937 -20.971  -9.623  1.00  0.48           O
ATOM   1226  OXT SER B  90     -46.299 -20.549  -5.754  1.00  0.48           O
ENDMDL
MODEL        3
ATOM      1  N   THR A   6     -71.777  10.207  11.266  1.00  0.36           N
ATOM      2  CA  THR A   6     -72.144   9.485  12.538  1.00  0.36           C
ATOM      3  C   THR A   6     -71.036   9.515  13.552  1.00  0.36           C
ATOM      4  O   THR A   6     -71.067  10.350  14.442  1.00  0.36           O
ATOM      5  CB  THR A   6     -72.635   8.063  12.258  1.00  0.36           C
ATOM      6  OG1 THR A   6     -73.703   8.120  11.325  1.00  0.36           O
ATOM      7  CG2 THR A   6     -73.198   7.404  13.523  1.00  0.36           C
ATOM      8  N   LEU A   7     -70.008   8.649  13.440  1.00  0.40           N
ATOM      9  CA  LEU A   7     -68.932   8.570  14.412  1.00  0.40           C
ATOM     10  C   LEU A   7     -67.654   8.315  13.640  1.00  0.40           C
ATOM     11  O   LEU A   7     -67.703   8.148  12.425  1.00  0.40           O
ATOM     12  CB  LEU A   7     -69.160   7.424  15.429  1.00  0.40           C
ATOM     13  CG  LEU A   7     -70.396   7.614  16.333  1.00  0.40           C
ATOM     14  CD1 LEU A   7     -71.072   6.302  16.734  1.00  0.40           C
ATOM     15  CD2 LEU A   7     -70.120   8.504  17.551  1.00  0.40           C
ATOM     16  N   ARG A   8     -66.491   8.321  14.319  1.00  0.38           N
ATOM     17  CA  ARG A   8     -65.207   8.015  13.713  1.00  0.38           C
ATOM     18  C   ARG A   8     -64.842   6.562  13.968  1.00  0.38           C
ATOM     19  O   ARG A   8     -65.194   5.667  13.213  1.00  0.38           O
ATOM     20  CB  ARG A   8     -64.101   8.937  14.289  1.00  0.38           C
ATOM     21  CG  ARG A   8     -64.297  10.437  13.996  1.00  0.38           C
ATOM     22  CD  ARG A   8     -63.263  11.306  14.721  1.00  0.38           C
ATOM     23  NE  ARG A   8     -63.589  12.725  14.383  1.00  0.38           N
ATOM     24  CZ  ARG A   8     -63.001  13.797  14.931  1.00  0.38           C
ATOM     25  NH1 ARG A   8     -63.383  15.010  14.538  1.00  0.38           N
ATOM     26  NH2 ARG A   8     -62.050  13.687  15.853  1.00  0.38           N
ATOM     27  N   VAL A   9     -64.140   6.280  15.080  1.00  0.49           N
ATOM     28  CA  VAL A   9     -63.642   4.961  15.403  1.00  0.49           C
ATOM     29  C   VAL A   9     -64.630   4.188  16.256  1.00  0.49           C
ATOM     30  O   VAL A   9     -64.297   3.114  16.734  1.00  0.49           O
ATOM     31  CB  VAL A   9     -62.284   5.016  16.124  1.00  0.49           C
ATOM     32  CG1 VAL A   9     -61.363   6.042  15.450  1.00  0.49           C
ATOM     33  CG2 VAL A   9     -62.381   5.322  17.633  1.00  0.49           C
ATOM     34  N   GLU A  10     -65.869   4.686  16.507  1.00  0.52           N
ATOM     35  CA  GLU A  10     -66.775   4.058  17.475  1.00  0.52           C
ATOM     36  C   GLU A  10     -66.984   2.576  17.200  1.00  0.52           C
ATOM     37  O   GLU A  10     -67.285   2.271  16.046  1.00  0.52           O
ATOM     38  CB  GLU A  10     -68.183   4.701  17.549  1.00  0.52           C
ATOM     39  CG  GLU A  10     -69.080   4.121  18.686  1.00  0.52           C
ATOM     40  CD  GLU A  10     -68.745   4.631  20.082  1.00  0.52           C
ATOM     41  OE1 GLU A  10     -69.129   3.906  21.032  1.00  0.52           O
ATOM     42  OE2 GLU A  10     -68.105   5.704  20.203  1.00  0.52           O
ATOM     43  N   PRO A  11     -66.869   1.624  18.139  1.00  0.54           N
ATOM     44  CA  PRO A  11     -67.244   0.227  17.960  1.00  0.54           C
ATOM     45  C   PRO A  11     -68.534   0.002  17.212  1.00  0.54           C
ATOM     46  O   PRO A  11     -68.579  -0.914  16.407  1.00  0.54           O
ATOM     47  CB  PRO A  11     -67.182  -0.399  19.354  1.00  0.54           C
ATOM     48  CG  PRO A  11     -66.130   0.450  20.074  1.00  0.54           C
ATOM     49  CD  PRO A  11     -66.271   1.844  19.457  1.00  0.54           C
ATOM     50  N   ALA A  12     -69.563   0.850  17.398  1.00  0.59           N
ATOM     51  CA  ALA A  12     -70.765   0.825  16.598  1.00  0.59           C
ATOM     52  C   ALA A  12     -70.561   1.058  15.103  1.00  0.59           C
ATOM     53  O   ALA A  12     -71.056   0.312  14.261  1.00  0.59           O
ATOM     54  CB  ALA A  12     -71.731   1.901  17.128  1.00  0.59           C
ATOM     55  N   VAL A  13     -69.777   2.089  14.739  1.00  0.59           N
ATOM     56  CA  VAL A  13     -69.395   2.373  13.369  1.00  0.59           C
ATOM     57  C   VAL A  13     -68.426   1.328  12.844  1.00  0.59           C
ATOM     58  O   VAL A  13     -68.647   0.757  11.780  1.00  0.59           O
ATOM     59  CB  VAL A  13     -68.862   3.801  13.255  1.00  0.59           C
ATOM     60  CG1 VAL A  13     -67.982   4.021  12.021  1.00  0.59           C
ATOM     61  CG2 VAL A  13     -70.068   4.753  13.156  1.00  0.59           C
ATOM     62  N   MET A  14     -67.373   0.970  13.616  1.00  0.56           N
ATOM     63  CA  MET A  14     -66.420  -0.048  13.231  1.00  0.56           C
ATOM     64  C   MET A  14     -67.086  -1.383  13.016  1.00  0.56           C
ATOM     65  O   MET A  14     -66.874  -1.973  11.976  1.00  0.56           O
ATOM     66  CB  MET A  14     -65.289  -0.245  14.265  1.00  0.56           C
ATOM     67  CG  MET A  14     -64.310   0.930  14.363  1.00  0.56           C
ATOM     68  SD  MET A  14     -62.852   0.598  15.400  1.00  0.56           S
ATOM     69  CE  MET A  14     -63.618   0.058  16.943  1.00  0.56           C
ATOM     70  N   GLN A  15     -67.958  -1.878  13.905  1.00  0.52           N
ATOM     71  CA  GLN A  15     -68.709  -3.104  13.710  1.00  0.52           C
ATOM     72  C   GLN A  15     -69.708  -3.042  12.580  1.00  0.52           C
ATOM     73  O   GLN A  15     -69.883  -4.020  11.863  1.00  0.52           O
ATOM     74  CB  GLN A  15     -69.446  -3.498  14.997  1.00  0.52           C
ATOM     75  CG  GLN A  15     -68.490  -4.064  16.065  1.00  0.52           C
ATOM     76  CD  GLN A  15     -68.086  -5.491  15.726  1.00  0.52           C
ATOM     77  OE1 GLN A  15     -67.016  -5.763  15.194  1.00  0.52           O
ATOM     78  NE2 GLN A  15     -68.989  -6.452  16.018  1.00  0.52           N
ATOM     79  N   GLY A  16     -70.384  -1.894  12.362  1.00  0.61           N
ATOM     80  CA  GLY A  16     -71.271  -1.710  11.214  1.00  0.61           C
ATOM     81  C   GLY A  16     -70.544  -1.834   9.900  1.00  0.61           C
ATOM     82  O   GLY A  16     -71.063  -2.326   8.901  1.00  0.61           O
ATOM     83  N   PHE A  17     -69.273  -1.421   9.897  1.00  0.58           N
ATOM     84  CA  PHE A  17     -68.363  -1.611   8.802  1.00  0.58           C
ATOM     85  C   PHE A  17     -67.687  -2.980   8.777  1.00  0.58           C
ATOM     86  O   PHE A  17     -67.538  -3.569   7.715  1.00  0.58           O
ATOM     87  CB  PHE A  17     -67.357  -0.439   8.815  1.00  0.58           C
ATOM     88  CG  PHE A  17     -68.045   0.879   8.520  1.00  0.58           C
ATOM     89  CD1 PHE A  17     -69.031   1.018   7.520  1.00  0.58           C
ATOM     90  CD2 PHE A  17     -67.628   2.037   9.197  1.00  0.58           C
ATOM     91  CE1 PHE A  17     -69.551   2.275   7.187  1.00  0.58           C
ATOM     92  CE2 PHE A  17     -68.099   3.301   8.813  1.00  0.58           C
ATOM     93  CZ  PHE A  17     -69.062   3.422   7.812  1.00  0.58           C
ATOM     94  N   ALA A  18     -67.278  -3.542   9.925  1.00  0.62           N
ATOM     95  CA  ALA A  18     -66.653  -4.838  10.070  1.00  0.62           C
ATOM     96  C   ALA A  18     -67.567  -5.964   9.694  1.00  0.62           C
ATOM     97  O   ALA A  18     -67.197  -6.830   8.926  1.00  0.62           O
ATOM     98  CB  ALA A  18     -66.190  -5.076  11.511  1.00  0.62           C
ATOM     99  N   ALA A  19     -68.827  -5.943  10.141  1.00  0.65           N
ATOM    100  CA  ALA A  19     -69.818  -6.940   9.809  1.00  0.65           C
ATOM    101  C   ALA A  19     -70.090  -7.015   8.310  1.00  0.65           C
ATOM    102  O   ALA A  19     -70.218  -8.084   7.718  1.00  0.65           O
ATOM    103  CB  ALA A  19     -71.089  -6.603  10.608  1.00  0.65           C
ATOM    104  N   SER A  20     -70.119  -5.844   7.651  1.00  0.68           N
ATOM    105  CA  SER A  20     -70.066  -5.737   6.204  1.00  0.68           C
ATOM    106  C   SER A  20     -68.753  -6.226   5.606  1.00  0.68           C
ATOM    107  O   SER A  20     -68.747  -6.960   4.621  1.00  0.68           O
ATOM    108  CB  SER A  20     -70.300  -4.280   5.749  1.00  0.68           C
ATOM    109  OG  SER A  20     -71.579  -3.827   6.192  1.00  0.68           O
ATOM    110  N   LEU A  21     -67.591  -5.873   6.204  1.00  0.66           N
ATOM    111  CA  LEU A  21     -66.282  -6.343   5.774  1.00  0.66           C
ATOM    112  C   LEU A  21     -66.141  -7.842   5.833  1.00  0.66           C
ATOM    113  O   LEU A  21     -65.718  -8.440   4.853  1.00  0.66           O
ATOM    114  CB  LEU A  21     -65.105  -5.743   6.608  1.00  0.66           C
ATOM    115  CG  LEU A  21     -63.687  -6.222   6.196  1.00  0.66           C
ATOM    116  CD1 LEU A  21     -63.389  -5.880   4.748  1.00  0.66           C
ATOM    117  CD2 LEU A  21     -62.534  -5.756   7.099  1.00  0.66           C
ATOM    118  N   ASP A  22     -66.528  -8.493   6.936  1.00  0.66           N
ATOM    119  CA  ASP A  22     -66.393  -9.912   7.169  1.00  0.66           C
ATOM    120  C   ASP A  22     -67.105 -10.719   6.115  1.00  0.66           C
ATOM    121  O   ASP A  22     -66.549 -11.677   5.589  1.00  0.66           O
ATOM    122  CB  ASP A  22     -66.948 -10.292   8.557  1.00  0.66           C
ATOM    123  CG  ASP A  22     -66.035  -9.798   9.665  1.00  0.66           C
ATOM    124  OD1 ASP A  22     -64.851  -9.480   9.377  1.00  0.66           O
ATOM    125  OD2 ASP A  22     -66.521  -9.764  10.823  1.00  0.66           O
ATOM    126  N   GLY A  23     -68.316 -10.288   5.704  1.00  0.71           N
ATOM    127  CA  GLY A  23     -69.008 -10.918   4.589  1.00  0.71           C
ATOM    128  C   GLY A  23     -68.276 -10.774   3.274  1.00  0.71           C
ATOM    129  O   GLY A  23     -68.136 -11.732   2.525  1.00  0.71           O
ATOM    130  N   ALA A  24     -67.719  -9.585   2.976  1.00  0.71           N
ATOM    131  CA  ALA A  24     -66.864  -9.365   1.824  1.00  0.71           C
ATOM    132  C   ALA A  24     -65.526 -10.111   1.885  1.00  0.71           C
ATOM    133  O   ALA A  24     -65.071 -10.682   0.901  1.00  0.71           O
ATOM    134  CB  ALA A  24     -66.673  -7.857   1.584  1.00  0.71           C
ATOM    135  N   ALA A  25     -64.857 -10.172   3.046  1.00  0.66           N
ATOM    136  CA  ALA A  25     -63.668 -10.959   3.292  1.00  0.66           C
ATOM    137  C   ALA A  25     -63.906 -12.452   3.131  1.00  0.66           C
ATOM    138  O   ALA A  25     -63.171 -13.143   2.427  1.00  0.66           O
ATOM    139  CB  ALA A  25     -63.179 -10.666   4.725  1.00  0.66           C
ATOM    140  N   GLU A  26     -64.992 -12.977   3.723  1.00  0.65           N
ATOM    141  CA  GLU A  26     -65.432 -14.346   3.560  1.00  0.65           C
ATOM    142  C   GLU A  26     -65.786 -14.651   2.126  1.00  0.65           C
ATOM    143  O   GLU A  26     -65.288 -15.609   1.550  1.00  0.65           O
ATOM    144  CB  GLU A  26     -66.683 -14.596   4.430  1.00  0.65           C
ATOM    145  CG  GLU A  26     -67.272 -16.027   4.342  1.00  0.65           C
ATOM    146  CD  GLU A  26     -68.582 -16.186   5.113  1.00  0.65           C
ATOM    147  OE1 GLU A  26     -69.099 -15.179   5.659  1.00  0.65           O
ATOM    148  OE2 GLU A  26     -69.086 -17.338   5.125  1.00  0.65           O
ATOM    149  N   HIS A  27     -66.587 -13.791   1.464  1.00  0.63           N
ATOM    150  CA  HIS A  27     -66.926 -13.950   0.065  1.00  0.63           C
ATOM    151  C   HIS A  27     -65.706 -13.896  -0.837  1.00  0.63           C
ATOM    152  O   HIS A  27     -65.563 -14.728  -1.718  1.00  0.63           O
ATOM    153  CB  HIS A  27     -67.912 -12.878  -0.440  1.00  0.63           C
ATOM    154  CG  HIS A  27     -69.304 -12.931   0.100  1.00  0.63           C
ATOM    155  ND1 HIS A  27     -70.176 -11.919  -0.255  1.00  0.63           N
ATOM    156  CD2 HIS A  27     -69.912 -13.803   0.942  1.00  0.63           C
ATOM    157  CE1 HIS A  27     -71.293 -12.188   0.390  1.00  0.63           C
ATOM    158  NE2 HIS A  27     -71.188 -13.319   1.128  1.00  0.63           N
ATOM    159  N   LEU A  28     -64.756 -12.962  -0.624  1.00  0.66           N
ATOM    160  CA  LEU A  28     -63.510 -12.895  -1.372  1.00  0.66           C
ATOM    161  C   LEU A  28     -62.713 -14.184  -1.223  1.00  0.66           C
ATOM    162  O   LEU A  28     -62.328 -14.790  -2.216  1.00  0.66           O
ATOM    163  CB  LEU A  28     -62.691 -11.646  -0.945  1.00  0.66           C
ATOM    164  CG  LEU A  28     -61.495 -11.282  -1.848  1.00  0.66           C
ATOM    165  CD1 LEU A  28     -61.934 -10.464  -3.058  1.00  0.66           C
ATOM    166  CD2 LEU A  28     -60.419 -10.506  -1.086  1.00  0.66           C
ATOM    167  N   ALA A  29     -62.568 -14.703   0.011  1.00  0.68           N
ATOM    168  CA  ALA A  29     -61.980 -16.000   0.291  1.00  0.68           C
ATOM    169  C   ALA A  29     -62.711 -17.181  -0.344  1.00  0.68           C
ATOM    170  O   ALA A  29     -62.082 -18.079  -0.895  1.00  0.68           O
ATOM    171  CB  ALA A  29     -61.878 -16.194   1.812  1.00  0.68           C
ATOM    172  N   VAL A  30     -64.056 -17.192  -0.330  1.00  0.69           N
ATOM    173  CA  VAL A  30     -64.886 -18.176  -1.008  1.00  0.69           C
ATOM    174  C   VAL A  30     -64.630 -18.189  -2.497  1.00  0.69           C
ATOM    175  O   VAL A  30     -64.277 -19.224  -3.046  1.00  0.69           O
ATOM    176  CB  VAL A  30     -66.357 -17.894  -0.721  1.00  0.69           C
ATOM    177  CG1 VAL A  30     -67.318 -18.614  -1.682  1.00  0.69           C
ATOM    178  CG2 VAL A  30     -66.682 -18.317   0.723  1.00  0.69           C
ATOM    179  N   GLN A  31     -64.665 -17.021  -3.160  1.00  0.68           N
ATOM    180  CA  GLN A  31     -64.420 -16.884  -4.581  1.00  0.68           C
ATOM    181  C   GLN A  31     -63.005 -17.330  -4.941  1.00  0.68           C
ATOM    182  O   GLN A  31     -62.764 -17.997  -5.948  1.00  0.68           O
ATOM    183  CB  GLN A  31     -64.706 -15.416  -4.987  1.00  0.68           C
ATOM    184  CG  GLN A  31     -66.171 -14.983  -4.710  1.00  0.68           C
ATOM    185  CD  GLN A  31     -67.161 -15.646  -5.655  1.00  0.68           C
ATOM    186  OE1 GLN A  31     -66.868 -15.759  -6.837  1.00  0.68           O
ATOM    187  NE2 GLN A  31     -68.344 -16.051  -5.163  1.00  0.68           N
ATOM    188  N   LEU A  32     -62.016 -17.019  -4.082  1.00  0.69           N
ATOM    189  CA  LEU A  32     -60.662 -17.500  -4.212  1.00  0.69           C
ATOM    190  C   LEU A  32     -60.528 -19.006  -4.064  1.00  0.69           C
ATOM    191  O   LEU A  32     -59.940 -19.675  -4.905  1.00  0.69           O
ATOM    192  CB  LEU A  32     -59.735 -16.795  -3.183  1.00  0.69           C
ATOM    193  CG  LEU A  32     -59.520 -15.306  -3.432  1.00  0.69           C
ATOM    194  CD1 LEU A  32     -58.767 -14.637  -2.271  1.00  0.69           C
ATOM    195  CD2 LEU A  32     -58.794 -15.139  -4.739  1.00  0.69           C
ATOM    196  N   ALA A  33     -61.125 -19.613  -3.039  1.00  0.71           N
ATOM    197  CA  ALA A  33     -61.113 -21.041  -2.815  1.00  0.71           C
ATOM    198  C   ALA A  33     -61.832 -21.802  -3.918  1.00  0.71           C
ATOM    199  O   ALA A  33     -61.367 -22.834  -4.395  1.00  0.71           O
ATOM    200  CB  ALA A  33     -61.731 -21.326  -1.439  1.00  0.71           C
ATOM    201  N   GLU A  34     -62.964 -21.250  -4.400  1.00  0.69           N
ATOM    202  CA  GLU A  34     -63.681 -21.724  -5.560  1.00  0.69           C
ATOM    203  C   GLU A  34     -62.795 -21.703  -6.800  1.00  0.69           C
ATOM    204  O   GLU A  34     -62.737 -22.674  -7.546  1.00  0.69           O
ATOM    205  CB  GLU A  34     -64.948 -20.874  -5.808  1.00  0.69           C
ATOM    206  CG  GLU A  34     -66.111 -21.077  -4.812  1.00  0.69           C
ATOM    207  CD  GLU A  34     -67.318 -20.175  -5.097  1.00  0.69           C
ATOM    208  OE1 GLU A  34     -68.415 -20.716  -5.373  1.00  0.69           O
ATOM    209  OE2 GLU A  34     -67.162 -18.936  -5.010  1.00  0.69           O
ATOM    210  N   LEU A  35     -62.008 -20.631  -7.021  1.00  0.71           N
ATOM    211  CA  LEU A  35     -61.000 -20.605  -8.056  1.00  0.71           C
ATOM    212  C   LEU A  35     -59.933 -21.654  -7.949  1.00  0.71           C
ATOM    213  O   LEU A  35     -59.770 -22.432  -8.881  1.00  0.71           O
ATOM    214  CB  LEU A  35     -60.387 -19.222  -8.256  1.00  0.71           C
ATOM    215  CG  LEU A  35     -59.595 -19.060  -9.549  1.00  0.71           C
ATOM    216  CD1 LEU A  35     -59.721 -17.644 -10.008  1.00  0.71           C
ATOM    217  CD2 LEU A  35     -58.122 -19.381  -9.381  1.00  0.71           C
ATOM    218  N   ASP A  36     -59.250 -21.760  -6.799  1.00  0.66           N
ATOM    219  CA  ASP A  36     -58.176 -22.711  -6.536  1.00  0.66           C
ATOM    220  C   ASP A  36     -58.602 -24.137  -6.876  1.00  0.66           C
ATOM    221  O   ASP A  36     -58.006 -24.854  -7.685  1.00  0.66           O
ATOM    222  CB  ASP A  36     -57.810 -22.584  -5.026  1.00  0.66           C
ATOM    223  CG  ASP A  36     -56.735 -23.565  -4.580  1.00  0.66           C
ATOM    224  OD1 ASP A  36     -56.808 -23.996  -3.401  1.00  0.66           O
ATOM    225  OD2 ASP A  36     -55.864 -23.904  -5.420  1.00  0.66           O
ATOM    226  N   ALA A  37     -59.760 -24.519  -6.332  1.00  0.70           N
ATOM    227  CA  ALA A  37     -60.389 -25.784  -6.576  1.00  0.70           C
ATOM    228  C   ALA A  37     -60.807 -26.052  -8.021  1.00  0.70           C
ATOM    229  O   ALA A  37     -60.534 -27.121  -8.564  1.00  0.70           O
ATOM    230  CB  ALA A  37     -61.611 -25.817  -5.648  1.00  0.70           C
ATOM    231  N   GLN A  38     -61.458 -25.089  -8.704  1.00  0.64           N
ATOM    232  CA  GLN A  38     -61.857 -25.235 -10.092  1.00  0.64           C
ATOM    233  C   GLN A  38     -60.671 -25.204 -11.044  1.00  0.64           C
ATOM    234  O   GLN A  38     -60.641 -25.891 -12.062  1.00  0.64           O
ATOM    235  CB  GLN A  38     -62.833 -24.136 -10.513  1.00  0.64           C
ATOM    236  CG  GLN A  38     -64.225 -24.059  -9.834  1.00  0.64           C
ATOM    237  CD  GLN A  38     -65.247 -25.131 -10.204  1.00  0.64           C
ATOM    238  OE1 GLN A  38     -65.522 -25.422 -11.364  1.00  0.64           O
ATOM    239  NE2 GLN A  38     -65.934 -25.660  -9.163  1.00  0.64           N
ATOM    240  N   VAL A  39     -59.614 -24.440 -10.726  1.00  0.67           N
ATOM    241  CA  VAL A  39     -58.345 -24.469 -11.426  1.00  0.67           C
ATOM    242  C   VAL A  39     -57.741 -25.853 -11.364  1.00  0.67           C
ATOM    243  O   VAL A  39     -57.160 -26.339 -12.331  1.00  0.67           O
ATOM    244  CB  VAL A  39     -57.335 -23.507 -10.857  1.00  0.67           C
ATOM    245  CG1 VAL A  39     -55.943 -23.824 -11.409  1.00  0.67           C
ATOM    246  CG2 VAL A  39     -57.696 -22.066 -11.206  1.00  0.67           C
ATOM    247  N   GLY A  40     -57.919 -26.572 -10.245  1.00  0.65           N
ATOM    248  CA  GLY A  40     -57.521 -27.967 -10.148  1.00  0.65           C
ATOM    249  C   GLY A  40     -58.144 -28.882 -11.185  1.00  0.65           C
ATOM    250  O   GLY A  40     -57.592 -29.931 -11.513  1.00  0.65           O
ATOM    251  N   GLN A  41     -59.310 -28.521 -11.763  1.00  0.63           N
ATOM    252  CA  GLN A  41     -59.797 -29.135 -12.983  1.00  0.63           C
ATOM    253  C   GLN A  41     -59.051 -28.674 -14.217  1.00  0.63           C
ATOM    254  O   GLN A  41     -58.571 -29.490 -14.991  1.00  0.63           O
ATOM    255  CB  GLN A  41     -61.311 -28.919 -13.208  1.00  0.63           C
ATOM    256  CG  GLN A  41     -62.200 -29.730 -12.247  1.00  0.63           C
ATOM    257  CD  GLN A  41     -62.439 -29.001 -10.933  1.00  0.63           C
ATOM    258  OE1 GLN A  41     -63.285 -28.118 -10.833  1.00  0.63           O
ATOM    259  NE2 GLN A  41     -61.681 -29.370  -9.883  1.00  0.63           N
ATOM    260  N   MET A  42     -58.872 -27.363 -14.403  1.00  0.59           N
ATOM    261  CA  MET A  42     -58.164 -26.811 -15.538  1.00  0.59           C
ATOM    262  C   MET A  42     -56.740 -27.282 -15.693  1.00  0.59           C
ATOM    263  O   MET A  42     -56.371 -27.792 -16.742  1.00  0.59           O
ATOM    264  CB  MET A  42     -58.140 -25.281 -15.404  1.00  0.59           C
ATOM    265  CG  MET A  42     -59.515 -24.613 -15.464  1.00  0.59           C
ATOM    266  SD  MET A  42     -60.556 -25.301 -16.749  1.00  0.59           S
ATOM    267  CE  MET A  42     -59.449 -25.026 -18.155  1.00  0.59           C
ATOM    268  N   LEU A  43     -55.925 -27.237 -14.623  1.00  0.58           N
ATOM    269  CA  LEU A  43     -54.547 -27.699 -14.632  1.00  0.58           C
ATOM    270  C   LEU A  43     -54.467 -29.200 -14.863  1.00  0.58           C
ATOM    271  O   LEU A  43     -53.483 -29.732 -15.372  1.00  0.58           O
ATOM    272  CB  LEU A  43     -53.831 -27.273 -13.324  1.00  0.58           C
ATOM    273  CG  LEU A  43     -52.323 -27.613 -13.227  1.00  0.58           C
ATOM    274  CD1 LEU A  43     -51.537 -27.174 -14.473  1.00  0.58           C
ATOM    275  CD2 LEU A  43     -51.689 -26.985 -11.975  1.00  0.58           C
ATOM    276  N   GLY A  44     -55.576 -29.904 -14.583  1.00  0.58           N
ATOM    277  CA  GLY A  44     -55.747 -31.299 -14.941  1.00  0.58           C
ATOM    278  C   GLY A  44     -56.082 -31.560 -16.391  1.00  0.58           C
ATOM    279  O   GLY A  44     -56.224 -32.716 -16.781  1.00  0.58           O
ATOM    280  N   GLY A  45     -56.241 -30.527 -17.242  1.00  0.55           N
ATOM    281  CA  GLY A  45     -56.547 -30.744 -18.647  1.00  0.55           C
ATOM    282  C   GLY A  45     -56.100 -29.652 -19.561  1.00  0.55           C
ATOM    283  O   GLY A  45     -56.875 -28.765 -19.902  1.00  0.55           O
ATOM    284  N   TRP A  46     -54.871 -29.739 -20.094  1.00  0.33           N
ATOM    285  CA  TRP A  46     -54.339 -28.763 -21.026  1.00  0.33           C
ATOM    286  C   TRP A  46     -53.563 -29.429 -22.164  1.00  0.33           C
ATOM    287  O   TRP A  46     -53.323 -30.633 -22.146  1.00  0.33           O
ATOM    288  CB  TRP A  46     -53.506 -27.711 -20.290  1.00  0.33           C
ATOM    289  CG  TRP A  46     -54.286 -26.748 -19.391  1.00  0.33           C
ATOM    290  CD1 TRP A  46     -54.075 -26.503 -18.066  1.00  0.33           C
ATOM    291  CD2 TRP A  46     -55.252 -25.777 -19.822  1.00  0.33           C
ATOM    292  NE1 TRP A  46     -54.890 -25.487 -17.638  1.00  0.33           N
ATOM    293  CE2 TRP A  46     -55.622 -25.021 -18.686  1.00  0.33           C
ATOM    294  CE3 TRP A  46     -55.799 -25.485 -21.061  1.00  0.33           C
ATOM    295  CZ2 TRP A  46     -56.535 -23.988 -18.789  1.00  0.33           C
ATOM    296  CZ3 TRP A  46     -56.715 -24.426 -21.166  1.00  0.33           C
ATOM    297  CH2 TRP A  46     -57.086 -23.690 -20.040  1.00  0.33           C
ATOM    298  N   ARG A  47     -53.190 -28.678 -23.228  1.00  0.34           N
ATOM    299  CA  ARG A  47     -52.479 -29.223 -24.385  1.00  0.34           C
ATOM    300  C   ARG A  47     -51.325 -28.312 -24.838  1.00  0.34           C
ATOM    301  O   ARG A  47     -51.218 -27.951 -26.005  1.00  0.34           O
ATOM    302  CB  ARG A  47     -53.432 -29.487 -25.597  1.00  0.34           C
ATOM    303  CG  ARG A  47     -54.228 -30.817 -25.581  1.00  0.34           C
ATOM    304  CD  ARG A  47     -55.506 -30.869 -24.761  1.00  0.34           C
ATOM    305  NE  ARG A  47     -56.683 -30.747 -25.662  1.00  0.34           N
ATOM    306  CZ  ARG A  47     -57.942 -30.967 -25.284  1.00  0.34           C
ATOM    307  NH1 ARG A  47     -58.252 -31.049 -24.003  1.00  0.34           N
ATOM    308  NH2 ARG A  47     -58.898 -31.106 -26.194  1.00  0.34           N
ATOM    309  N   GLY A  48     -50.395 -27.922 -23.934  1.00  0.49           N
ATOM    310  CA  GLY A  48     -49.294 -27.003 -24.261  1.00  0.49           C
ATOM    311  C   GLY A  48     -49.718 -25.565 -24.433  1.00  0.49           C
ATOM    312  O   GLY A  48     -50.845 -25.281 -24.823  1.00  0.49           O
ATOM    313  N   ALA A  49     -48.821 -24.604 -24.112  1.00  0.49           N
ATOM    314  CA  ALA A  49     -49.111 -23.174 -24.097  1.00  0.49           C
ATOM    315  C   ALA A  49     -50.138 -22.781 -23.064  1.00  0.49           C
ATOM    316  O   ALA A  49     -49.799 -22.260 -22.011  1.00  0.49           O
ATOM    317  CB  ALA A  49     -49.451 -22.600 -25.483  1.00  0.49           C
ATOM    318  N   SER A  50     -51.420 -23.087 -23.316  1.00  0.50           N
ATOM    319  CA  SER A  50     -52.532 -22.919 -22.407  1.00  0.50           C
ATOM    320  C   SER A  50     -52.270 -23.603 -21.081  1.00  0.50           C
ATOM    321  O   SER A  50     -52.576 -23.063 -20.025  1.00  0.50           O
ATOM    322  CB  SER A  50     -53.848 -23.431 -23.046  1.00  0.50           C
ATOM    323  OG  SER A  50     -53.787 -24.814 -23.420  1.00  0.50           O
ATOM    324  N   GLY A  51     -51.594 -24.768 -21.099  1.00  0.58           N
ATOM    325  CA  GLY A  51     -51.197 -25.479 -19.892  1.00  0.58           C
ATOM    326  C   GLY A  51     -50.204 -24.820 -19.005  1.00  0.58           C
ATOM    327  O   GLY A  51     -50.425 -24.680 -17.807  1.00  0.58           O
ATOM    328  N   SER A  52     -49.066 -24.379 -19.551  1.00  0.61           N
ATOM    329  CA  SER A  52     -48.090 -23.642 -18.778  1.00  0.61           C
ATOM    330  C   SER A  52     -48.578 -22.251 -18.462  1.00  0.61           C
ATOM    331  O   SER A  52     -48.396 -21.782 -17.347  1.00  0.61           O
ATOM    332  CB  SER A  52     -46.695 -23.603 -19.444  1.00  0.61           C
ATOM    333  OG  SER A  52     -46.778 -23.213 -20.816  1.00  0.61           O
ATOM    334  N   ALA A  53     -49.264 -21.574 -19.404  1.00  0.62           N
ATOM    335  CA  ALA A  53     -49.821 -20.256 -19.195  1.00  0.62           C
ATOM    336  C   ALA A  53     -50.827 -20.217 -18.066  1.00  0.62           C
ATOM    337  O   ALA A  53     -50.724 -19.404 -17.152  1.00  0.62           O
ATOM    338  CB  ALA A  53     -50.519 -19.774 -20.481  1.00  0.62           C
ATOM    339  N   TYR A  54     -51.790 -21.148 -18.058  1.00  0.60           N
ATOM    340  CA  TYR A  54     -52.735 -21.266 -16.985  1.00  0.60           C
ATOM    341  C   TYR A  54     -52.137 -21.841 -15.724  1.00  0.60           C
ATOM    342  O   TYR A  54     -52.401 -21.342 -14.638  1.00  0.60           O
ATOM    343  CB  TYR A  54     -53.904 -22.142 -17.446  1.00  0.60           C
ATOM    344  CG  TYR A  54     -55.083 -21.985 -16.551  1.00  0.60           C
ATOM    345  CD1 TYR A  54     -55.318 -22.898 -15.518  1.00  0.60           C
ATOM    346  CD2 TYR A  54     -55.958 -20.909 -16.720  1.00  0.60           C
ATOM    347  CE1 TYR A  54     -56.439 -22.744 -14.703  1.00  0.60           C
ATOM    348  CE2 TYR A  54     -57.116 -20.831 -15.943  1.00  0.60           C
ATOM    349  CZ  TYR A  54     -57.370 -21.753 -14.960  1.00  0.60           C
ATOM    350  OH  TYR A  54     -58.581 -21.665 -14.268  1.00  0.60           O
ATOM    351  N   GLY A  55     -51.310 -22.904 -15.798  1.00  0.66           N
ATOM    352  CA  GLY A  55     -50.786 -23.515 -14.583  1.00  0.66           C
ATOM    353  C   GLY A  55     -49.838 -22.621 -13.842  1.00  0.66           C
ATOM    354  O   GLY A  55     -49.817 -22.598 -12.618  1.00  0.66           O
ATOM    355  N   SER A  56     -49.085 -21.797 -14.587  1.00  0.70           N
ATOM    356  CA  SER A  56     -48.288 -20.703 -14.049  1.00  0.70           C
ATOM    357  C   SER A  56     -49.151 -19.593 -13.497  1.00  0.70           C
ATOM    358  O   SER A  56     -48.925 -19.092 -12.399  1.00  0.70           O
ATOM    359  CB  SER A  56     -47.348 -20.109 -15.127  1.00  0.70           C
ATOM    360  OG  SER A  56     -46.469 -19.113 -14.604  1.00  0.70           O
ATOM    361  N   ALA A  57     -50.227 -19.208 -14.217  1.00  0.70           N
ATOM    362  CA  ALA A  57     -51.164 -18.221 -13.736  1.00  0.70           C
ATOM    363  C   ALA A  57     -51.841 -18.648 -12.443  1.00  0.70           C
ATOM    364  O   ALA A  57     -51.970 -17.856 -11.519  1.00  0.70           O
ATOM    365  CB  ALA A  57     -52.200 -17.882 -14.816  1.00  0.70           C
ATOM    366  N   TRP A  58     -52.210 -19.943 -12.322  1.00  0.64           N
ATOM    367  CA  TRP A  58     -52.657 -20.560 -11.089  1.00  0.64           C
ATOM    368  C   TRP A  58     -51.611 -20.510 -10.032  1.00  0.64           C
ATOM    369  O   TRP A  58     -51.914 -20.146  -8.910  1.00  0.64           O
ATOM    370  CB  TRP A  58     -52.977 -22.063 -11.259  1.00  0.64           C
ATOM    371  CG  TRP A  58     -53.360 -22.813  -9.956  1.00  0.64           C
ATOM    372  CD1 TRP A  58     -54.419 -22.651  -9.092  1.00  0.64           C
ATOM    373  CD2 TRP A  58     -52.529 -23.826  -9.364  1.00  0.64           C
ATOM    374  NE1 TRP A  58     -54.354 -23.582  -8.077  1.00  0.64           N
ATOM    375  CE2 TRP A  58     -53.215 -24.321  -8.241  1.00  0.64           C
ATOM    376  CE3 TRP A  58     -51.274 -24.319  -9.716  1.00  0.64           C
ATOM    377  CZ2 TRP A  58     -52.698 -25.365  -7.494  1.00  0.64           C
ATOM    378  CZ3 TRP A  58     -50.728 -25.343  -8.929  1.00  0.64           C
ATOM    379  CH2 TRP A  58     -51.443 -25.879  -7.849  1.00  0.64           C
ATOM    380  N   GLU A  59     -50.356 -20.857 -10.345  1.00  0.66           N
ATOM    381  CA  GLU A  59     -49.318 -20.810  -9.351  1.00  0.66           C
ATOM    382  C   GLU A  59     -49.099 -19.413  -8.799  1.00  0.66           C
ATOM    383  O   GLU A  59     -49.089 -19.208  -7.585  1.00  0.66           O
ATOM    384  CB  GLU A  59     -47.992 -21.365  -9.888  1.00  0.66           C
ATOM    385  CG  GLU A  59     -46.943 -21.388  -8.763  1.00  0.66           C
ATOM    386  CD  GLU A  59     -45.596 -21.954  -9.164  1.00  0.66           C
ATOM    387  OE1 GLU A  59     -45.346 -22.228 -10.353  1.00  0.66           O
ATOM    388  OE2 GLU A  59     -44.785 -22.092  -8.206  1.00  0.66           O
ATOM    389  N   LEU A  60     -49.023 -18.395  -9.677  1.00  0.69           N
ATOM    390  CA  LEU A  60     -48.943 -17.008  -9.272  1.00  0.69           C
ATOM    391  C   LEU A  60     -50.148 -16.585  -8.454  1.00  0.69           C
ATOM    392  O   LEU A  60     -50.032 -16.002  -7.377  1.00  0.69           O
ATOM    393  CB  LEU A  60     -48.833 -16.111 -10.527  1.00  0.69           C
ATOM    394  CG  LEU A  60     -48.749 -14.597 -10.241  1.00  0.69           C
ATOM    395  CD1 LEU A  60     -47.520 -14.245  -9.391  1.00  0.69           C
ATOM    396  CD2 LEU A  60     -48.738 -13.806 -11.555  1.00  0.69           C
ATOM    397  N   TRP A  61     -51.350 -16.954  -8.927  1.00  0.63           N
ATOM    398  CA  TRP A  61     -52.593 -16.682  -8.262  1.00  0.63           C
ATOM    399  C   TRP A  61     -52.687 -17.346  -6.901  1.00  0.63           C
ATOM    400  O   TRP A  61     -53.114 -16.720  -5.946  1.00  0.63           O
ATOM    401  CB  TRP A  61     -53.757 -17.113  -9.191  1.00  0.63           C
ATOM    402  CG  TRP A  61     -55.128 -16.870  -8.598  1.00  0.63           C
ATOM    403  CD1 TRP A  61     -55.914 -15.755  -8.603  1.00  0.63           C
ATOM    404  CD2 TRP A  61     -55.701 -17.811  -7.690  1.00  0.63           C
ATOM    405  NE1 TRP A  61     -56.995 -15.973  -7.782  1.00  0.63           N
ATOM    406  CE2 TRP A  61     -56.856 -17.156  -7.147  1.00  0.63           C
ATOM    407  CE3 TRP A  61     -55.338 -19.073  -7.276  1.00  0.63           C
ATOM    408  CZ2 TRP A  61     -57.564 -17.817  -6.179  1.00  0.63           C
ATOM    409  CZ3 TRP A  61     -56.035 -19.679  -6.227  1.00  0.63           C
ATOM    410  CH2 TRP A  61     -57.134 -19.025  -5.675  1.00  0.63           C
ATOM    411  N   HIS A  62     -52.290 -18.621  -6.787  1.00  0.61           N
ATOM    412  CA  HIS A  62     -52.391 -19.463  -5.607  1.00  0.61           C
ATOM    413  C   HIS A  62     -51.515 -18.953  -4.500  1.00  0.61           C
ATOM    414  O   HIS A  62     -51.927 -18.800  -3.352  1.00  0.61           O
ATOM    415  CB  HIS A  62     -51.998 -20.913  -5.978  1.00  0.61           C
ATOM    416  CG  HIS A  62     -52.046 -21.876  -4.844  1.00  0.61           C
ATOM    417  ND1 HIS A  62     -53.266 -22.166  -4.295  1.00  0.61           N
ATOM    418  CD2 HIS A  62     -51.060 -22.542  -4.192  1.00  0.61           C
ATOM    419  CE1 HIS A  62     -53.021 -23.018  -3.325  1.00  0.61           C
ATOM    420  NE2 HIS A  62     -51.692 -23.276  -3.211  1.00  0.61           N
ATOM    421  N   ARG A  63     -50.270 -18.583  -4.848  1.00  0.60           N
ATOM    422  CA  ARG A  63     -49.361 -17.928  -3.936  1.00  0.60           C
ATOM    423  C   ARG A  63     -49.933 -16.581  -3.475  1.00  0.60           C
ATOM    424  O   ARG A  63     -49.939 -16.278  -2.283  1.00  0.60           O
ATOM    425  CB  ARG A  63     -47.963 -17.813  -4.603  1.00  0.60           C
ATOM    426  CG  ARG A  63     -47.313 -19.190  -4.906  1.00  0.60           C
ATOM    427  CD  ARG A  63     -45.950 -19.105  -5.616  1.00  0.60           C
ATOM    428  NE  ARG A  63     -45.470 -20.489  -5.963  1.00  0.60           N
ATOM    429  CZ  ARG A  63     -44.929 -21.391  -5.136  1.00  0.60           C
ATOM    430  NH1 ARG A  63     -44.532 -22.545  -5.662  1.00  0.60           N
ATOM    431  NH2 ARG A  63     -44.762 -21.172  -3.838  1.00  0.60           N
ATOM    432  N   GLY A  64     -50.525 -15.794  -4.401  1.00  0.66           N
ATOM    433  CA  GLY A  64     -51.258 -14.569  -4.073  1.00  0.66           C
ATOM    434  C   GLY A  64     -52.527 -14.760  -3.278  1.00  0.66           C
ATOM    435  O   GLY A  64     -52.892 -13.928  -2.459  1.00  0.66           O
ATOM    436  N   ALA A  65     -53.250 -15.874  -3.452  1.00  0.63           N
ATOM    437  CA  ALA A  65     -54.457 -16.212  -2.735  1.00  0.63           C
ATOM    438  C   ALA A  65     -54.192 -16.331  -1.250  1.00  0.63           C
ATOM    439  O   ALA A  65     -54.934 -15.798  -0.431  1.00  0.63           O
ATOM    440  CB  ALA A  65     -55.051 -17.519  -3.291  1.00  0.63           C
ATOM    441  N   GLY A  66     -53.063 -16.965  -0.871  1.00  0.64           N
ATOM    442  CA  GLY A  66     -52.614 -17.020   0.515  1.00  0.64           C
ATOM    443  C   GLY A  66     -52.165 -15.694   1.067  1.00  0.64           C
ATOM    444  O   GLY A  66     -52.440 -15.383   2.222  1.00  0.64           O
ATOM    445  N   GLU A  67     -51.510 -14.849   0.243  1.00  0.58           N
ATOM    446  CA  GLU A  67     -51.124 -13.494   0.613  1.00  0.58           C
ATOM    447  C   GLU A  67     -52.348 -12.657   0.941  1.00  0.58           C
ATOM    448  O   GLU A  67     -52.438 -11.972   1.961  1.00  0.58           O
ATOM    449  CB  GLU A  67     -50.346 -12.836  -0.556  1.00  0.58           C
ATOM    450  CG  GLU A  67     -49.862 -11.382  -0.326  1.00  0.58           C
ATOM    451  CD  GLU A  67     -49.136 -10.801  -1.543  1.00  0.58           C
ATOM    452  OE1 GLU A  67     -48.742  -9.610  -1.450  1.00  0.58           O
ATOM    453  OE2 GLU A  67     -48.994 -11.516  -2.568  1.00  0.58           O
ATOM    454  N   VAL A  68     -53.379 -12.766   0.094  1.00  0.54           N
ATOM    455  CA  VAL A  68     -54.648 -12.098   0.263  1.00  0.54           C
ATOM    456  C   VAL A  68     -55.410 -12.643   1.421  1.00  0.54           C
ATOM    457  O   VAL A  68     -55.873 -11.868   2.236  1.00  0.54           O
ATOM    458  CB  VAL A  68     -55.494 -12.232  -0.971  1.00  0.54           C
ATOM    459  CG1 VAL A  68     -56.903 -11.623  -0.821  1.00  0.54           C
ATOM    460  CG2 VAL A  68     -54.735 -11.554  -2.090  1.00  0.54           C
ATOM    461  N   GLN A  69     -55.502 -13.977   1.581  1.00  0.53           N
ATOM    462  CA  GLN A  69     -56.165 -14.620   2.698  1.00  0.53           C
ATOM    463  C   GLN A  69     -55.572 -14.189   4.022  1.00  0.53           C
ATOM    464  O   GLN A  69     -56.298 -13.904   4.973  1.00  0.53           O
ATOM    465  CB  GLN A  69     -56.069 -16.155   2.545  1.00  0.53           C
ATOM    466  CG  GLN A  69     -56.869 -16.969   3.585  1.00  0.53           C
ATOM    467  CD  GLN A  69     -58.368 -16.724   3.428  1.00  0.53           C
ATOM    468  OE1 GLN A  69     -58.905 -16.749   2.324  1.00  0.53           O
ATOM    469  NE2 GLN A  69     -59.075 -16.484   4.555  1.00  0.53           N
ATOM    470  N   LEU A  70     -54.232 -14.053   4.083  1.00  0.58           N
ATOM    471  CA  LEU A  70     -53.554 -13.424   5.191  1.00  0.58           C
ATOM    472  C   LEU A  70     -53.937 -11.967   5.403  1.00  0.58           C
ATOM    473  O   LEU A  70     -54.302 -11.580   6.507  1.00  0.58           O
ATOM    474  CB  LEU A  70     -52.028 -13.506   4.964  1.00  0.58           C
ATOM    475  CG  LEU A  70     -51.163 -12.925   6.098  1.00  0.58           C
ATOM    476  CD1 LEU A  70     -51.390 -13.685   7.409  1.00  0.58           C
ATOM    477  CD2 LEU A  70     -49.683 -12.942   5.694  1.00  0.58           C
ATOM    478  N   GLY A  71     -53.927 -11.114   4.355  1.00  0.56           N
ATOM    479  CA  GLY A  71     -54.342  -9.717   4.482  1.00  0.56           C
ATOM    480  C   GLY A  71     -55.787  -9.571   4.867  1.00  0.56           C
ATOM    481  O   GLY A  71     -56.152  -8.679   5.617  1.00  0.56           O
ATOM    482  N   LEU A  72     -56.643 -10.481   4.401  1.00  0.51           N
ATOM    483  CA  LEU A  72     -58.053 -10.581   4.697  1.00  0.51           C
ATOM    484  C   LEU A  72     -58.329 -10.917   6.137  1.00  0.51           C
ATOM    485  O   LEU A  72     -59.063 -10.205   6.815  1.00  0.51           O
ATOM    486  CB  LEU A  72     -58.649 -11.694   3.800  1.00  0.51           C
ATOM    487  CG  LEU A  72     -59.955 -11.406   3.067  1.00  0.51           C
ATOM    488  CD1 LEU A  72     -59.913 -10.059   2.349  1.00  0.51           C
ATOM    489  CD2 LEU A  72     -60.156 -12.542   2.058  1.00  0.51           C
ATOM    490  N   SER A  73     -57.694 -11.981   6.672  1.00  0.63           N
ATOM    491  CA  SER A  73     -57.824 -12.340   8.072  1.00  0.63           C
ATOM    492  C   SER A  73     -57.194 -11.315   8.970  1.00  0.63           C
ATOM    493  O   SER A  73     -57.785 -10.926   9.970  1.00  0.63           O
ATOM    494  CB  SER A  73     -57.293 -13.753   8.427  1.00  0.63           C
ATOM    495  OG  SER A  73     -55.899 -13.907   8.159  1.00  0.63           O
ATOM    496  N   MET A  74     -56.008 -10.798   8.605  1.00  0.54           N
ATOM    497  CA  MET A  74     -55.341  -9.737   9.325  1.00  0.54           C
ATOM    498  C   MET A  74     -56.157  -8.458   9.374  1.00  0.54           C
ATOM    499  O   MET A  74     -56.309  -7.864  10.434  1.00  0.54           O
ATOM    500  CB  MET A  74     -53.953  -9.470   8.695  1.00  0.54           C
ATOM    501  CG  MET A  74     -53.022  -8.545   9.500  1.00  0.54           C
ATOM    502  SD  MET A  74     -52.493  -9.235  11.099  1.00  0.54           S
ATOM    503  CE  MET A  74     -51.318 -10.454  10.434  1.00  0.54           C
ATOM    504  N   LEU A  75     -56.755  -8.005   8.256  1.00  0.53           N
ATOM    505  CA  LEU A  75     -57.621  -6.842   8.252  1.00  0.53           C
ATOM    506  C   LEU A  75     -58.929  -7.078   8.978  1.00  0.53           C
ATOM    507  O   LEU A  75     -59.350  -6.224   9.748  1.00  0.53           O
ATOM    508  CB  LEU A  75     -57.841  -6.266   6.831  1.00  0.53           C
ATOM    509  CG  LEU A  75     -56.781  -5.237   6.350  1.00  0.53           C
ATOM    510  CD1 LEU A  75     -55.317  -5.620   6.637  1.00  0.53           C
ATOM    511  CD2 LEU A  75     -56.962  -4.980   4.857  1.00  0.53           C
ATOM    512  N   ALA A  76     -59.574  -8.251   8.818  1.00  0.58           N
ATOM    513  CA  ALA A  76     -60.752  -8.610   9.585  1.00  0.58           C
ATOM    514  C   ALA A  76     -60.468  -8.651  11.090  1.00  0.58           C
ATOM    515  O   ALA A  76     -61.175  -8.074  11.912  1.00  0.58           O
ATOM    516  CB  ALA A  76     -61.277  -9.965   9.074  1.00  0.58           C
ATOM    517  N   ALA A  77     -59.346  -9.253  11.504  1.00  0.63           N
ATOM    518  CA  ALA A  77     -58.941  -9.321  12.886  1.00  0.63           C
ATOM    519  C   ALA A  77     -58.374  -8.027  13.438  1.00  0.63           C
ATOM    520  O   ALA A  77     -58.423  -7.794  14.644  1.00  0.63           O
ATOM    521  CB  ALA A  77     -57.914 -10.447  13.055  1.00  0.63           C
ATOM    522  N   ALA A  78     -57.890  -7.098  12.590  1.00  0.57           N
ATOM    523  CA  ALA A  78     -57.483  -5.764  12.986  1.00  0.57           C
ATOM    524  C   ALA A  78     -58.641  -5.041  13.627  1.00  0.57           C
ATOM    525  O   ALA A  78     -58.495  -4.317  14.610  1.00  0.57           O
ATOM    526  CB  ALA A  78     -56.998  -4.958  11.772  1.00  0.57           C
ATOM    527  N   ILE A  79     -59.850  -5.306  13.103  1.00  0.58           N
ATOM    528  CA  ILE A  79     -61.075  -4.800  13.661  1.00  0.58           C
ATOM    529  C   ILE A  79     -61.341  -5.268  15.060  1.00  0.58           C
ATOM    530  O   ILE A  79     -61.593  -4.457  15.952  1.00  0.58           O
ATOM    531  CB  ILE A  79     -62.272  -4.905  12.736  1.00  0.58           C
ATOM    532  CG1 ILE A  79     -61.930  -4.858  11.218  1.00  0.58           C
ATOM    533  CG2 ILE A  79     -63.253  -3.788  13.127  1.00  0.58           C
ATOM    534  CD1 ILE A  79     -61.057  -3.705  10.703  1.00  0.58           C
ATOM    535  N   ALA A  80     -61.146  -6.561  15.328  1.00  0.59           N
ATOM    536  CA  ALA A  80     -61.236  -7.121  16.658  1.00  0.59           C
ATOM    537  C   ALA A  80     -60.273  -6.475  17.660  1.00  0.59           C
ATOM    538  O   ALA A  80     -60.657  -6.123  18.775  1.00  0.59           O
ATOM    539  CB  ALA A  80     -61.013  -8.646  16.593  1.00  0.59           C
ATOM    540  N   HIS A  81     -59.014  -6.223  17.246  1.00  0.50           N
ATOM    541  CA  HIS A  81     -57.985  -5.596  18.067  1.00  0.50           C
ATOM    542  C   HIS A  81     -58.222  -4.126  18.384  1.00  0.50           C
ATOM    543  O   HIS A  81     -57.712  -3.603  19.371  1.00  0.50           O
ATOM    544  CB  HIS A  81     -56.608  -5.719  17.382  1.00  0.50           C
ATOM    545  CG  HIS A  81     -56.099  -7.127  17.363  1.00  0.50           C
ATOM    546  ND1 HIS A  81     -55.854  -7.749  18.570  1.00  0.50           N
ATOM    547  CD2 HIS A  81     -55.797  -7.963  16.335  1.00  0.50           C
ATOM    548  CE1 HIS A  81     -55.413  -8.948  18.259  1.00  0.50           C
ATOM    549  NE2 HIS A  81     -55.359  -9.134  16.919  1.00  0.50           N
ATOM    550  N   ALA A  82     -59.036  -3.414  17.590  1.00  0.57           N
ATOM    551  CA  ALA A  82     -59.353  -2.024  17.844  1.00  0.57           C
ATOM    552  C   ALA A  82     -60.332  -1.817  18.985  1.00  0.57           C
ATOM    553  O   ALA A  82     -60.508  -0.708  19.489  1.00  0.57           O
ATOM    554  CB  ALA A  82     -59.957  -1.456  16.576  1.00  0.57           C
TER     555      ALA A  82
ATOM    556  N   VAL B   1     -60.741 -34.627 -12.600  1.00  0.35           N
ATOM    557  CA  VAL B   1     -61.284 -33.522 -13.447  1.00  0.35           C
ATOM    558  C   VAL B   1     -62.319 -34.027 -14.408  1.00  0.35           C
ATOM    559  O   VAL B   1     -62.028 -34.809 -15.307  1.00  0.35           O
ATOM    560  CB  VAL B   1     -60.187 -32.727 -14.158  1.00  0.35           C
ATOM    561  CG1 VAL B   1     -59.131 -33.616 -14.832  1.00  0.35           C
ATOM    562  CG2 VAL B   1     -60.811 -31.788 -15.206  1.00  0.35           C
ATOM    563  N   ASP B   2     -63.573 -33.612 -14.215  1.00  0.50           N
ATOM    564  CA  ASP B   2     -64.668 -34.114 -15.006  1.00  0.50           C
ATOM    565  C   ASP B   2     -64.897 -33.216 -16.197  1.00  0.50           C
ATOM    566  O   ASP B   2     -64.703 -32.007 -16.056  1.00  0.50           O
ATOM    567  CB  ASP B   2     -65.941 -34.254 -14.158  1.00  0.50           C
ATOM    568  CG  ASP B   2     -65.657 -35.171 -12.982  1.00  0.50           C
ATOM    569  OD1 ASP B   2     -64.615 -35.877 -13.009  1.00  0.50           O
ATOM    570  OD2 ASP B   2     -66.450 -35.124 -12.017  1.00  0.50           O
ATOM    571  N   PRO B   3     -65.288 -33.694 -17.383  1.00  0.57           N
ATOM    572  CA  PRO B   3     -65.514 -32.853 -18.553  1.00  0.57           C
ATOM    573  C   PRO B   3     -66.483 -31.722 -18.328  1.00  0.57           C
ATOM    574  O   PRO B   3     -66.222 -30.601 -18.757  1.00  0.57           O
ATOM    575  CB  PRO B   3     -66.039 -33.813 -19.626  1.00  0.57           C
ATOM    576  CG  PRO B   3     -65.415 -35.163 -19.263  1.00  0.57           C
ATOM    577  CD  PRO B   3     -65.274 -35.116 -17.738  1.00  0.57           C
ATOM    578  N   THR B   4     -67.593 -31.999 -17.629  1.00  0.62           N
ATOM    579  CA  THR B   4     -68.637 -31.034 -17.329  1.00  0.62           C
ATOM    580  C   THR B   4     -68.197 -30.070 -16.263  1.00  0.62           C
ATOM    581  O   THR B   4     -68.732 -28.978 -16.130  1.00  0.62           O
ATOM    582  CB  THR B   4     -69.904 -31.715 -16.831  1.00  0.62           C
ATOM    583  OG1 THR B   4     -69.612 -32.649 -15.796  1.00  0.62           O
ATOM    584  CG2 THR B   4     -70.519 -32.520 -17.982  1.00  0.62           C
ATOM    585  N   VAL B   5     -67.174 -30.438 -15.485  1.00  0.69           N
ATOM    586  CA  VAL B   5     -66.600 -29.567 -14.499  1.00  0.69           C
ATOM    587  C   VAL B   5     -65.508 -28.710 -15.117  1.00  0.69           C
ATOM    588  O   VAL B   5     -65.542 -27.506 -14.957  1.00  0.69           O
ATOM    589  CB  VAL B   5     -66.139 -30.345 -13.284  1.00  0.69           C
ATOM    590  CG1 VAL B   5     -65.691 -29.377 -12.184  1.00  0.69           C
ATOM    591  CG2 VAL B   5     -67.297 -31.203 -12.732  1.00  0.69           C
ATOM    592  N   LEU B   6     -64.540 -29.238 -15.904  1.00  0.60           N
ATOM    593  CA  LEU B   6     -63.526 -28.427 -16.584  1.00  0.60           C
ATOM    594  C   LEU B   6     -64.122 -27.425 -17.559  1.00  0.60           C
ATOM    595  O   LEU B   6     -63.695 -26.273 -17.624  1.00  0.60           O
ATOM    596  CB  LEU B   6     -62.465 -29.325 -17.280  1.00  0.60           C
ATOM    597  CG  LEU B   6     -61.345 -28.627 -18.095  1.00  0.60           C
ATOM    598  CD1 LEU B   6     -60.059 -29.463 -18.116  1.00  0.60           C
ATOM    599  CD2 LEU B   6     -61.722 -28.284 -19.546  1.00  0.60           C
ATOM    600  N   ALA B   7     -65.160 -27.833 -18.319  1.00  0.59           N
ATOM    601  CA  ALA B   7     -65.861 -26.959 -19.237  1.00  0.59           C
ATOM    602  C   ALA B   7     -66.473 -25.730 -18.571  1.00  0.59           C
ATOM    603  O   ALA B   7     -66.218 -24.601 -18.990  1.00  0.59           O
ATOM    604  CB  ALA B   7     -66.975 -27.773 -19.924  1.00  0.59           C
ATOM    605  N   ASP B   8     -67.222 -25.926 -17.467  1.00  0.65           N
ATOM    606  CA  ASP B   8     -67.819 -24.843 -16.721  1.00  0.65           C
ATOM    607  C   ASP B   8     -66.852 -24.195 -15.755  1.00  0.65           C
ATOM    608  O   ASP B   8     -67.075 -23.054 -15.361  1.00  0.65           O
ATOM    609  CB  ASP B   8     -69.021 -25.321 -15.877  1.00  0.65           C
ATOM    610  CG  ASP B   8     -70.267 -25.583 -16.708  1.00  0.65           C
ATOM    611  OD1 ASP B   8     -70.227 -25.451 -17.952  1.00  0.65           O
ATOM    612  OD2 ASP B   8     -71.303 -25.866 -16.052  1.00  0.65           O
ATOM    613  N   ALA B   9     -65.729 -24.848 -15.378  1.00  0.65           N
ATOM    614  CA  ALA B   9     -64.757 -24.370 -14.407  1.00  0.65           C
ATOM    615  C   ALA B   9     -64.247 -23.021 -14.796  1.00  0.65           C
ATOM    616  O   ALA B   9     -64.155 -22.101 -14.007  1.00  0.65           O
ATOM    617  CB  ALA B   9     -63.545 -25.318 -14.301  1.00  0.65           C
ATOM    618  N   VAL B  10     -64.003 -22.842 -16.079  1.00  0.62           N
ATOM    619  CA  VAL B  10     -63.704 -21.599 -16.721  1.00  0.62           C
ATOM    620  C   VAL B  10     -64.737 -20.504 -16.644  1.00  0.62           C
ATOM    621  O   VAL B  10     -64.407 -19.343 -16.392  1.00  0.62           O
ATOM    622  CB  VAL B  10     -63.477 -21.994 -18.124  1.00  0.62           C
ATOM    623  CG1 VAL B  10     -63.316 -20.790 -19.013  1.00  0.62           C
ATOM    624  CG2 VAL B  10     -62.191 -22.773 -18.018  1.00  0.62           C
ATOM    625  N   ALA B  11     -66.025 -20.836 -16.838  1.00  0.63           N
ATOM    626  CA  ALA B  11     -67.121 -19.908 -16.672  1.00  0.63           C
ATOM    627  C   ALA B  11     -67.187 -19.433 -15.234  1.00  0.63           C
ATOM    628  O   ALA B  11     -67.303 -18.243 -14.961  1.00  0.63           O
ATOM    629  CB  ALA B  11     -68.430 -20.561 -17.147  1.00  0.63           C
ATOM    630  N   ARG B  12     -66.945 -20.374 -14.304  1.00  0.59           N
ATOM    631  CA  ARG B  12     -66.721 -20.101 -12.909  1.00  0.59           C
ATOM    632  C   ARG B  12     -65.529 -19.187 -12.656  1.00  0.59           C
ATOM    633  O   ARG B  12     -65.621 -18.253 -11.877  1.00  0.59           O
ATOM    634  CB  ARG B  12     -66.551 -21.414 -12.106  1.00  0.59           C
ATOM    635  CG  ARG B  12     -67.658 -22.474 -12.224  1.00  0.59           C
ATOM    636  CD  ARG B  12     -69.053 -21.871 -12.206  1.00  0.59           C
ATOM    637  NE  ARG B  12     -70.023 -22.993 -12.331  1.00  0.59           N
ATOM    638  CZ  ARG B  12     -71.315 -22.748 -12.568  1.00  0.59           C
ATOM    639  NH1 ARG B  12     -72.141 -23.772 -12.771  1.00  0.59           N
ATOM    640  NH2 ARG B  12     -71.772 -21.496 -12.606  1.00  0.59           N
ATOM    641  N   MET B  13     -64.378 -19.348 -13.331  1.00  0.63           N
ATOM    642  CA  MET B  13     -63.250 -18.438 -13.164  1.00  0.63           C
ATOM    643  C   MET B  13     -63.569 -17.022 -13.576  1.00  0.63           C
ATOM    644  O   MET B  13     -63.206 -16.075 -12.885  1.00  0.63           O
ATOM    645  CB  MET B  13     -61.961 -18.882 -13.885  1.00  0.63           C
ATOM    646  CG  MET B  13     -61.539 -20.349 -13.762  1.00  0.63           C
ATOM    647  SD  MET B  13     -61.129 -21.009 -12.141  1.00  0.63           S
ATOM    648  CE  MET B  13     -62.707 -21.006 -11.265  1.00  0.63           C
ATOM    649  N   ALA B  14     -64.287 -16.840 -14.698  1.00  0.63           N
ATOM    650  CA  ALA B  14     -64.749 -15.546 -15.146  1.00  0.63           C
ATOM    651  C   ALA B  14     -65.678 -14.876 -14.136  1.00  0.63           C
ATOM    652  O   ALA B  14     -65.492 -13.706 -13.795  1.00  0.63           O
ATOM    653  CB  ALA B  14     -65.433 -15.707 -16.517  1.00  0.63           C
ATOM    654  N   GLU B  15     -66.639 -15.644 -13.576  1.00  0.65           N
ATOM    655  CA  GLU B  15     -67.514 -15.204 -12.507  1.00  0.65           C
ATOM    656  C   GLU B  15     -66.721 -14.816 -11.274  1.00  0.65           C
ATOM    657  O   GLU B  15     -66.803 -13.683 -10.809  1.00  0.65           O
ATOM    658  CB  GLU B  15     -68.527 -16.330 -12.146  1.00  0.65           C
ATOM    659  CG  GLU B  15     -69.575 -16.593 -13.265  1.00  0.65           C
ATOM    660  CD  GLU B  15     -70.349 -17.924 -13.211  1.00  0.65           C
ATOM    661  OE1 GLU B  15     -69.975 -18.885 -12.485  1.00  0.65           O
ATOM    662  OE2 GLU B  15     -71.364 -18.010 -13.950  1.00  0.65           O
ATOM    663  N   PHE B  16     -65.823 -15.689 -10.804  1.00  0.64           N
ATOM    664  CA  PHE B  16     -65.025 -15.530  -9.607  1.00  0.64           C
ATOM    665  C   PHE B  16     -64.052 -14.374  -9.703  1.00  0.64           C
ATOM    666  O   PHE B  16     -63.826 -13.633  -8.748  1.00  0.64           O
ATOM    667  CB  PHE B  16     -64.271 -16.835  -9.238  1.00  0.64           C
ATOM    668  CG  PHE B  16     -65.184 -18.033  -9.054  1.00  0.64           C
ATOM    669  CD1 PHE B  16     -66.585 -17.970  -8.909  1.00  0.64           C
ATOM    670  CD2 PHE B  16     -64.600 -19.302  -9.104  1.00  0.64           C
ATOM    671  CE1 PHE B  16     -67.363 -19.125  -8.792  1.00  0.64           C
ATOM    672  CE2 PHE B  16     -65.376 -20.459  -9.051  1.00  0.64           C
ATOM    673  CZ  PHE B  16     -66.758 -20.376  -8.839  1.00  0.64           C
ATOM    674  N   GLY B  17     -63.477 -14.145 -10.894  1.00  0.62           N
ATOM    675  CA  GLY B  17     -62.633 -12.995 -11.139  1.00  0.62           C
ATOM    676  C   GLY B  17     -63.350 -11.685 -11.118  1.00  0.62           C
ATOM    677  O   GLY B  17     -62.862 -10.723 -10.529  1.00  0.62           O
ATOM    678  N   ARG B  18     -64.558 -11.609 -11.711  1.00  0.60           N
ATOM    679  CA  ARG B  18     -65.385 -10.428 -11.580  1.00  0.60           C
ATOM    680  C   ARG B  18     -65.864 -10.218 -10.157  1.00  0.60           C
ATOM    681  O   ARG B  18     -65.816  -9.104  -9.637  1.00  0.60           O
ATOM    682  CB  ARG B  18     -66.604 -10.414 -12.537  1.00  0.60           C
ATOM    683  CG  ARG B  18     -67.439  -9.113 -12.460  1.00  0.60           C
ATOM    684  CD  ARG B  18     -66.636  -7.857 -12.814  1.00  0.60           C
ATOM    685  NE  ARG B  18     -67.453  -6.683 -12.419  1.00  0.60           N
ATOM    686  CZ  ARG B  18     -67.006  -5.424 -12.388  1.00  0.60           C
ATOM    687  NH1 ARG B  18     -67.794  -4.512 -11.833  1.00  0.60           N
ATOM    688  NH2 ARG B  18     -65.814  -5.072 -12.850  1.00  0.60           N
ATOM    689  N   HIS B  19     -66.278 -11.299  -9.470  1.00  0.65           N
ATOM    690  CA  HIS B  19     -66.676 -11.283  -8.080  1.00  0.65           C
ATOM    691  C   HIS B  19     -65.602 -10.700  -7.207  1.00  0.65           C
ATOM    692  O   HIS B  19     -65.874  -9.794  -6.435  1.00  0.65           O
ATOM    693  CB  HIS B  19     -66.913 -12.706  -7.550  1.00  0.65           C
ATOM    694  CG  HIS B  19     -68.305 -13.219  -7.685  1.00  0.65           C
ATOM    695  ND1 HIS B  19     -68.632 -14.160  -8.632  1.00  0.65           N
ATOM    696  CD2 HIS B  19     -69.343 -13.030  -6.837  1.00  0.65           C
ATOM    697  CE1 HIS B  19     -69.852 -14.539  -8.346  1.00  0.65           C
ATOM    698  NE2 HIS B  19     -70.336 -13.882  -7.266  1.00  0.65           N
ATOM    699  N   VAL B  20     -64.344 -11.153  -7.349  1.00  0.66           N
ATOM    700  CA  VAL B  20     -63.203 -10.563  -6.674  1.00  0.66           C
ATOM    701  C   VAL B  20     -62.985  -9.111  -7.030  1.00  0.66           C
ATOM    702  O   VAL B  20     -62.805  -8.294  -6.135  1.00  0.66           O
ATOM    703  CB  VAL B  20     -61.939 -11.336  -6.959  1.00  0.66           C
ATOM    704  CG1 VAL B  20     -60.683 -10.545  -6.602  1.00  0.66           C
ATOM    705  CG2 VAL B  20     -61.985 -12.648  -6.149  1.00  0.66           C
ATOM    706  N   GLU B  21     -63.035  -8.741  -8.327  1.00  0.58           N
ATOM    707  CA  GLU B  21     -62.843  -7.380  -8.812  1.00  0.58           C
ATOM    708  C   GLU B  21     -63.800  -6.403  -8.110  1.00  0.58           C
ATOM    709  O   GLU B  21     -63.411  -5.335  -7.642  1.00  0.58           O
ATOM    710  CB  GLU B  21     -63.023  -7.407 -10.360  1.00  0.58           C
ATOM    711  CG  GLU B  21     -62.837  -6.093 -11.167  1.00  0.58           C
ATOM    712  CD  GLU B  21     -61.459  -5.828 -11.778  1.00  0.58           C
ATOM    713  OE1 GLU B  21     -61.234  -4.665 -12.192  1.00  0.58           O
ATOM    714  OE2 GLU B  21     -60.616  -6.752 -11.900  1.00  0.58           O
ATOM    715  N   GLU B  22     -65.076  -6.797  -7.933  1.00  0.67           N
ATOM    716  CA  GLU B  22     -66.041  -6.083  -7.117  1.00  0.67           C
ATOM    717  C   GLU B  22     -65.869  -6.237  -5.617  1.00  0.67           C
ATOM    718  O   GLU B  22     -65.954  -5.260  -4.882  1.00  0.67           O
ATOM    719  CB  GLU B  22     -67.459  -6.529  -7.497  1.00  0.67           C
ATOM    720  CG  GLU B  22     -67.776  -6.170  -8.960  1.00  0.67           C
ATOM    721  CD  GLU B  22     -69.183  -6.543  -9.401  1.00  0.67           C
ATOM    722  OE1 GLU B  22     -69.966  -7.094  -8.599  1.00  0.67           O
ATOM    723  OE2 GLU B  22     -69.460  -6.258 -10.603  1.00  0.67           O
ATOM    724  N   LEU B  23     -65.600  -7.451  -5.104  1.00  0.65           N
ATOM    725  CA  LEU B  23     -65.401  -7.743  -3.693  1.00  0.65           C
ATOM    726  C   LEU B  23     -64.269  -6.946  -3.119  1.00  0.65           C
ATOM    727  O   LEU B  23     -64.369  -6.429  -2.014  1.00  0.65           O
ATOM    728  CB  LEU B  23     -65.117  -9.239  -3.467  1.00  0.65           C
ATOM    729  CG  LEU B  23     -66.392 -10.050  -3.246  1.00  0.65           C
ATOM    730  CD1 LEU B  23     -66.189 -11.505  -3.678  1.00  0.65           C
ATOM    731  CD2 LEU B  23     -66.850  -9.931  -1.797  1.00  0.65           C
ATOM    732  N   VAL B  24     -63.178  -6.774  -3.875  1.00  0.62           N
ATOM    733  CA  VAL B  24     -62.089  -5.896  -3.529  1.00  0.62           C
ATOM    734  C   VAL B  24     -62.537  -4.473  -3.368  1.00  0.62           C
ATOM    735  O   VAL B  24     -62.237  -3.851  -2.360  1.00  0.62           O
ATOM    736  CB  VAL B  24     -61.003  -5.949  -4.582  1.00  0.62           C
ATOM    737  CG1 VAL B  24     -60.037  -4.757  -4.488  1.00  0.62           C
ATOM    738  CG2 VAL B  24     -60.256  -7.285  -4.410  1.00  0.62           C
ATOM    739  N   ALA B  25     -63.315  -3.946  -4.324  1.00  0.71           N
ATOM    740  CA  ALA B  25     -63.857  -2.611  -4.265  1.00  0.71           C
ATOM    741  C   ALA B  25     -64.824  -2.405  -3.104  1.00  0.71           C
ATOM    742  O   ALA B  25     -64.784  -1.395  -2.396  1.00  0.71           O
ATOM    743  CB  ALA B  25     -64.543  -2.322  -5.603  1.00  0.71           C
ATOM    744  N   GLU B  26     -65.684  -3.404  -2.832  1.00  0.59           N
ATOM    745  CA  GLU B  26     -66.486  -3.474  -1.625  1.00  0.59           C
ATOM    746  C   GLU B  26     -65.651  -3.434  -0.359  1.00  0.59           C
ATOM    747  O   GLU B  26     -65.836  -2.578   0.505  1.00  0.59           O
ATOM    748  CB  GLU B  26     -67.358  -4.760  -1.617  1.00  0.59           C
ATOM    749  CG  GLU B  26     -68.819  -4.498  -2.042  1.00  0.59           C
ATOM    750  CD  GLU B  26     -69.457  -3.459  -1.122  1.00  0.59           C
ATOM    751  OE1 GLU B  26     -69.641  -3.771   0.082  1.00  0.59           O
ATOM    752  OE2 GLU B  26     -69.721  -2.328  -1.603  1.00  0.59           O
ATOM    753  N   ILE B  27     -64.620  -4.296  -0.248  1.00  0.57           N
ATOM    754  CA  ILE B  27     -63.707  -4.278   0.877  1.00  0.57           C
ATOM    755  C   ILE B  27     -62.962  -2.979   0.962  1.00  0.57           C
ATOM    756  O   ILE B  27     -62.874  -2.442   2.045  1.00  0.57           O
ATOM    757  CB  ILE B  27     -62.752  -5.457   0.920  1.00  0.57           C
ATOM    758  CG1 ILE B  27     -63.532  -6.762   1.138  1.00  0.57           C
ATOM    759  CG2 ILE B  27     -61.664  -5.265   1.994  1.00  0.57           C
ATOM    760  CD1 ILE B  27     -62.672  -7.990   0.894  1.00  0.57           C
ATOM    761  N   GLU B  28     -62.479  -2.387  -0.139  1.00  0.54           N
ATOM    762  CA  GLU B  28     -61.757  -1.133  -0.188  1.00  0.54           C
ATOM    763  C   GLU B  28     -62.544   0.026   0.396  1.00  0.54           C
ATOM    764  O   GLU B  28     -62.024   0.811   1.196  1.00  0.54           O
ATOM    765  CB  GLU B  28     -61.351  -0.843  -1.640  1.00  0.54           C
ATOM    766  CG  GLU B  28     -60.398   0.360  -1.779  1.00  0.54           C
ATOM    767  CD  GLU B  28     -60.032   0.661  -3.228  1.00  0.54           C
ATOM    768  OE1 GLU B  28     -59.312   1.676  -3.413  1.00  0.54           O
ATOM    769  OE2 GLU B  28     -60.471  -0.087  -4.137  1.00  0.54           O
ATOM    770  N   SER B  29     -63.864   0.095   0.110  1.00  0.63           N
ATOM    771  CA  SER B  29     -64.784   0.961   0.839  1.00  0.63           C
ATOM    772  C   SER B  29     -64.778   0.693   2.335  1.00  0.63           C
ATOM    773  O   SER B  29     -64.659   1.603   3.151  1.00  0.63           O
ATOM    774  CB  SER B  29     -66.265   0.787   0.422  1.00  0.63           C
ATOM    775  OG  SER B  29     -66.535   1.309  -0.874  1.00  0.63           O
ATOM    776  N   LEU B  30     -64.868  -0.575   2.759  1.00  0.60           N
ATOM    777  CA  LEU B  30     -64.701  -0.957   4.150  1.00  0.60           C
ATOM    778  C   LEU B  30     -63.329  -0.666   4.723  1.00  0.60           C
ATOM    779  O   LEU B  30     -63.264  -0.241   5.864  1.00  0.60           O
ATOM    780  CB  LEU B  30     -65.130  -2.411   4.466  1.00  0.60           C
ATOM    781  CG  LEU B  30     -66.656  -2.652   4.534  1.00  0.60           C
ATOM    782  CD1 LEU B  30     -67.389  -1.570   5.331  1.00  0.60           C
ATOM    783  CD2 LEU B  30     -67.322  -2.823   3.170  1.00  0.60           C
ATOM    784  N   VAL B  31     -62.208  -0.806   3.980  1.00  0.53           N
ATOM    785  CA  VAL B  31     -60.864  -0.438   4.384  1.00  0.53           C
ATOM    786  C   VAL B  31     -60.905   1.008   4.838  1.00  0.53           C
ATOM    787  O   VAL B  31     -60.592   1.237   5.987  1.00  0.53           O
ATOM    788  CB  VAL B  31     -59.771  -0.677   3.327  1.00  0.53           C
ATOM    789  CG1 VAL B  31     -58.372  -0.481   3.925  1.00  0.53           C
ATOM    790  CG2 VAL B  31     -59.769  -2.111   2.780  1.00  0.53           C
ATOM    791  N   THR B  32     -61.433   1.982   4.043  1.00  0.52           N
ATOM    792  CA  THR B  32     -61.572   3.390   4.492  1.00  0.52           C
ATOM    793  C   THR B  32     -62.436   3.588   5.714  1.00  0.52           C
ATOM    794  O   THR B  32     -62.050   4.211   6.704  1.00  0.52           O
ATOM    795  CB  THR B  32     -61.848   4.437   3.385  1.00  0.52           C
ATOM    796  OG1 THR B  32     -62.231   5.718   3.872  1.00  0.52           O
ATOM    797  CG2 THR B  32     -62.977   4.034   2.437  1.00  0.52           C
ATOM    798  N   ARG B  33     -63.589   2.949   5.739  1.00  0.46           N
ATOM    799  CA  ARG B  33     -64.548   3.072   6.804  1.00  0.46           C
ATOM    800  C   ARG B  33     -64.094   2.395   8.087  1.00  0.46           C
ATOM    801  O   ARG B  33     -64.543   2.714   9.180  1.00  0.46           O
ATOM    802  CB  ARG B  33     -65.833   2.454   6.249  1.00  0.46           C
ATOM    803  CG  ARG B  33     -66.464   3.315   5.147  1.00  0.46           C
ATOM    804  CD  ARG B  33     -67.476   2.526   4.338  1.00  0.46           C
ATOM    805  NE  ARG B  33     -67.978   3.452   3.292  1.00  0.46           N
ATOM    806  CZ  ARG B  33     -68.799   3.066   2.308  1.00  0.46           C
ATOM    807  NH1 ARG B  33     -69.178   3.956   1.396  1.00  0.46           N
ATOM    808  NH2 ARG B  33     -69.225   1.809   2.219  1.00  0.46           N
ATOM    809  N   LEU B  34     -63.140   1.465   7.973  1.00  0.50           N
ATOM    810  CA  LEU B  34     -62.457   0.820   9.058  1.00  0.50           C
ATOM    811  C   LEU B  34     -61.065   1.373   9.212  1.00  0.50           C
ATOM    812  O   LEU B  34     -60.320   0.885  10.045  1.00  0.50           O
ATOM    813  CB  LEU B  34     -62.314  -0.699   8.806  1.00  0.50           C
ATOM    814  CG  LEU B  34     -63.649  -1.446   8.764  1.00  0.50           C
ATOM    815  CD1 LEU B  34     -63.493  -2.774   8.032  1.00  0.50           C
ATOM    816  CD2 LEU B  34     -64.212  -1.633  10.171  1.00  0.50           C
ATOM    817  N   HIS B  35     -60.603   2.417   8.506  1.00  0.40           N
ATOM    818  CA  HIS B  35     -59.244   2.934   8.674  1.00  0.40           C
ATOM    819  C   HIS B  35     -59.075   3.486  10.081  1.00  0.40           C
ATOM    820  O   HIS B  35     -58.047   3.337  10.730  1.00  0.40           O
ATOM    821  CB  HIS B  35     -58.910   4.078   7.699  1.00  0.40           C
ATOM    822  CG  HIS B  35     -58.648   3.799   6.254  1.00  0.40           C
ATOM    823  ND1 HIS B  35     -58.644   4.843   5.349  1.00  0.40           N
ATOM    824  CD2 HIS B  35     -58.441   2.633   5.605  1.00  0.40           C
ATOM    825  CE1 HIS B  35     -58.459   4.292   4.172  1.00  0.40           C
ATOM    826  NE2 HIS B  35     -58.346   2.945   4.261  1.00  0.40           N
ATOM    827  N   VAL B  36     -60.178   4.046  10.600  1.00  0.37           N
ATOM    828  CA  VAL B  36     -60.437   4.474  11.951  1.00  0.37           C
ATOM    829  C   VAL B  36     -60.047   3.458  13.019  1.00  0.37           C
ATOM    830  O   VAL B  36     -59.465   3.799  14.046  1.00  0.37           O
ATOM    831  CB  VAL B  36     -61.911   4.832  12.054  1.00  0.37           C
ATOM    832  CG1 VAL B  36     -62.256   5.933  11.061  1.00  0.37           C
ATOM    833  CG2 VAL B  36     -62.859   3.672  11.743  1.00  0.37           C
ATOM    834  N   THR B  37     -60.289   2.174  12.735  1.00  0.44           N
ATOM    835  CA  THR B  37     -59.939   0.979  13.479  1.00  0.44           C
ATOM    836  C   THR B  37     -58.449   0.812  13.684  1.00  0.44           C
ATOM    837  O   THR B  37     -57.996   0.285  14.691  1.00  0.44           O
ATOM    838  CB  THR B  37     -60.477  -0.219  12.722  1.00  0.44           C
ATOM    839  OG1 THR B  37     -61.846  -0.061  12.364  1.00  0.44           O
ATOM    840  CG2 THR B  37     -60.426  -1.498  13.480  1.00  0.44           C
ATOM    841  N   TRP B  38     -57.616   1.310  12.757  1.00  0.35           N
ATOM    842  CA  TRP B  38     -56.167   1.273  12.870  1.00  0.35           C
ATOM    843  C   TRP B  38     -55.660   2.566  13.493  1.00  0.35           C
ATOM    844  O   TRP B  38     -54.481   2.900  13.378  1.00  0.35           O
ATOM    845  CB  TRP B  38     -55.518   1.074  11.474  1.00  0.35           C
ATOM    846  CG  TRP B  38     -55.469  -0.348  10.945  1.00  0.35           C
ATOM    847  CD1 TRP B  38     -54.457  -1.266  11.027  1.00  0.35           C
ATOM    848  CD2 TRP B  38     -56.501  -0.959  10.159  1.00  0.35           C
ATOM    849  NE1 TRP B  38     -54.819  -2.430  10.381  1.00  0.35           N
ATOM    850  CE2 TRP B  38     -56.071  -2.260   9.851  1.00  0.35           C
ATOM    851  CE3 TRP B  38     -57.719  -0.488   9.703  1.00  0.35           C
ATOM    852  CZ2 TRP B  38     -56.865  -3.107   9.108  1.00  0.35           C
ATOM    853  CZ3 TRP B  38     -58.535  -1.351   8.957  1.00  0.35           C
ATOM    854  CH2 TRP B  38     -58.115  -2.651   8.666  1.00  0.35           C
ATOM    855  N   THR B  39     -56.558   3.309  14.174  1.00  0.40           N
ATOM    856  CA  THR B  39     -56.259   4.525  14.920  1.00  0.40           C
ATOM    857  C   THR B  39     -56.252   5.735  13.999  1.00  0.40           C
ATOM    858  O   THR B  39     -55.318   6.529  13.933  1.00  0.40           O
ATOM    859  CB  THR B  39     -55.040   4.430  15.829  1.00  0.40           C
ATOM    860  OG1 THR B  39     -55.140   3.267  16.641  1.00  0.40           O
ATOM    861  CG2 THR B  39     -54.936   5.607  16.802  1.00  0.40           C
ATOM    862  N   GLY B  40     -57.365   5.913  13.259  1.00  0.40           N
ATOM    863  CA  GLY B  40     -57.577   7.018  12.321  1.00  0.40           C
ATOM    864  C   GLY B  40     -57.082   6.818  10.903  1.00  0.40           C
ATOM    865  O   GLY B  40     -56.122   6.104  10.641  1.00  0.40           O
ATOM    866  N   GLU B  41     -57.719   7.500   9.929  1.00  0.38           N
ATOM    867  CA  GLU B  41     -57.439   7.415   8.497  1.00  0.38           C
ATOM    868  C   GLU B  41     -56.200   8.173   8.045  1.00  0.38           C
ATOM    869  O   GLU B  41     -55.717   8.029   6.925  1.00  0.38           O
ATOM    870  CB  GLU B  41     -58.629   7.987   7.682  1.00  0.38           C
ATOM    871  CG  GLU B  41     -59.990   7.283   7.875  1.00  0.38           C
ATOM    872  CD  GLU B  41     -61.162   8.244   7.728  1.00  0.38           C
ATOM    873  OE1 GLU B  41     -61.963   8.311   8.697  1.00  0.38           O
ATOM    874  OE2 GLU B  41     -61.230   8.945   6.689  1.00  0.38           O
ATOM    875  N   GLY B  42     -55.645   9.035   8.914  1.00  0.44           N
ATOM    876  CA  GLY B  42     -54.405   9.753   8.640  1.00  0.44           C
ATOM    877  C   GLY B  42     -53.211   9.092   9.265  1.00  0.44           C
ATOM    878  O   GLY B  42     -52.125   9.664   9.308  1.00  0.44           O
ATOM    879  N   ALA B  43     -53.379   7.877   9.809  1.00  0.62           N
ATOM    880  CA  ALA B  43     -52.324   7.177  10.495  1.00  0.62           C
ATOM    881  C   ALA B  43     -51.557   6.224   9.597  1.00  0.62           C
ATOM    882  O   ALA B  43     -52.094   5.540   8.728  1.00  0.62           O
ATOM    883  CB  ALA B  43     -52.902   6.395  11.683  1.00  0.62           C
ATOM    884  N   ALA B  44     -50.233   6.117   9.820  1.00  0.64           N
ATOM    885  CA  ALA B  44     -49.373   5.236   9.059  1.00  0.64           C
ATOM    886  C   ALA B  44     -49.726   3.760   9.188  1.00  0.64           C
ATOM    887  O   ALA B  44     -49.631   3.022   8.213  1.00  0.64           O
ATOM    888  CB  ALA B  44     -47.904   5.474   9.434  1.00  0.64           C
ATOM    889  N   ALA B  45     -50.207   3.327  10.373  1.00  0.55           N
ATOM    890  CA  ALA B  45     -50.635   1.972  10.678  1.00  0.55           C
ATOM    891  C   ALA B  45     -51.697   1.476   9.706  1.00  0.55           C
ATOM    892  O   ALA B  45     -51.638   0.402   9.109  1.00  0.55           O
ATOM    893  CB  ALA B  45     -51.285   2.006  12.082  1.00  0.55           C
ATOM    894  N   HIS B  46     -52.690   2.347   9.490  1.00  0.48           N
ATOM    895  CA  HIS B  46     -53.709   2.205   8.493  1.00  0.48           C
ATOM    896  C   HIS B  46     -53.147   2.280   7.072  1.00  0.48           C
ATOM    897  O   HIS B  46     -53.497   1.476   6.210  1.00  0.48           O
ATOM    898  CB  HIS B  46     -54.763   3.313   8.759  1.00  0.48           C
ATOM    899  CG  HIS B  46     -55.551   3.659   7.567  1.00  0.48           C
ATOM    900  ND1 HIS B  46     -55.325   4.898   7.035  1.00  0.48           N
ATOM    901  CD2 HIS B  46     -55.900   2.793   6.601  1.00  0.48           C
ATOM    902  CE1 HIS B  46     -55.526   4.775   5.751  1.00  0.48           C
ATOM    903  NE2 HIS B  46     -55.839   3.508   5.432  1.00  0.48           N
ATOM    904  N   ALA B  47     -52.250   3.235   6.778  1.00  0.67           N
ATOM    905  CA  ALA B  47     -51.663   3.394   5.462  1.00  0.67           C
ATOM    906  C   ALA B  47     -50.916   2.159   4.968  1.00  0.67           C
ATOM    907  O   ALA B  47     -51.011   1.785   3.797  1.00  0.67           O
ATOM    908  CB  ALA B  47     -50.746   4.628   5.427  1.00  0.67           C
ATOM    909  N   GLU B  48     -50.200   1.459   5.866  1.00  0.63           N
ATOM    910  CA  GLU B  48     -49.647   0.149   5.602  1.00  0.63           C
ATOM    911  C   GLU B  48     -50.708  -0.881   5.258  1.00  0.63           C
ATOM    912  O   GLU B  48     -50.583  -1.568   4.252  1.00  0.63           O
ATOM    913  CB  GLU B  48     -48.825  -0.318   6.814  1.00  0.63           C
ATOM    914  CG  GLU B  48     -47.568   0.558   7.027  1.00  0.63           C
ATOM    915  CD  GLU B  48     -46.767   0.194   8.276  1.00  0.63           C
ATOM    916  OE1 GLU B  48     -47.177  -0.725   9.024  1.00  0.63           O
ATOM    917  OE2 GLU B  48     -45.724   0.871   8.469  1.00  0.63           O
ATOM    918  N   ALA B  49     -51.825  -0.946   6.010  1.00  0.60           N
ATOM    919  CA  ALA B  49     -52.972  -1.775   5.689  1.00  0.60           C
ATOM    920  C   ALA B  49     -53.618  -1.462   4.342  1.00  0.60           C
ATOM    921  O   ALA B  49     -53.967  -2.379   3.612  1.00  0.60           O
ATOM    922  CB  ALA B  49     -54.027  -1.708   6.809  1.00  0.60           C
ATOM    923  N   GLN B  50     -53.761  -0.180   3.944  1.00  0.57           N
ATOM    924  CA  GLN B  50     -54.231   0.212   2.617  1.00  0.57           C
ATOM    925  C   GLN B  50     -53.334  -0.274   1.478  1.00  0.57           C
ATOM    926  O   GLN B  50     -53.795  -0.861   0.503  1.00  0.57           O
ATOM    927  CB  GLN B  50     -54.366   1.760   2.523  1.00  0.57           C
ATOM    928  CG  GLN B  50     -55.820   2.283   2.436  1.00  0.57           C
ATOM    929  CD  GLN B  50     -56.323   2.501   1.010  1.00  0.57           C
ATOM    930  OE1 GLN B  50     -55.557   2.522   0.053  1.00  0.57           O
ATOM    931  NE2 GLN B  50     -57.650   2.744   0.874  1.00  0.57           N
ATOM    932  N   ARG B  51     -52.005  -0.088   1.584  1.00  0.58           N
ATOM    933  CA  ARG B  51     -51.085  -0.619   0.595  1.00  0.58           C
ATOM    934  C   ARG B  51     -50.981  -2.128   0.627  1.00  0.58           C
ATOM    935  O   ARG B  51     -50.914  -2.749  -0.417  1.00  0.58           O
ATOM    936  CB  ARG B  51     -49.673  -0.013   0.723  1.00  0.58           C
ATOM    937  CG  ARG B  51     -49.608   1.474   0.322  1.00  0.58           C
ATOM    938  CD  ARG B  51     -48.176   2.013   0.220  1.00  0.58           C
ATOM    939  NE  ARG B  51     -47.552   1.886   1.580  1.00  0.58           N
ATOM    940  CZ  ARG B  51     -47.673   2.788   2.562  1.00  0.58           C
ATOM    941  NH1 ARG B  51     -47.137   2.529   3.753  1.00  0.58           N
ATOM    942  NH2 ARG B  51     -48.307   3.940   2.377  1.00  0.58           N
ATOM    943  N   HIS B  52     -50.972  -2.760   1.814  1.00  0.60           N
ATOM    944  CA  HIS B  52     -50.980  -4.207   1.991  1.00  0.60           C
ATOM    945  C   HIS B  52     -52.246  -4.825   1.427  1.00  0.60           C
ATOM    946  O   HIS B  52     -52.211  -5.870   0.782  1.00  0.60           O
ATOM    947  CB  HIS B  52     -50.799  -4.555   3.485  1.00  0.60           C
ATOM    948  CG  HIS B  52     -50.585  -6.005   3.770  1.00  0.60           C
ATOM    949  ND1 HIS B  52     -49.454  -6.620   3.282  1.00  0.60           N
ATOM    950  CD2 HIS B  52     -51.355  -6.896   4.446  1.00  0.60           C
ATOM    951  CE1 HIS B  52     -49.555  -7.878   3.659  1.00  0.60           C
ATOM    952  NE2 HIS B  52     -50.687  -8.100   4.371  1.00  0.60           N
ATOM    953  N   TRP B  53     -53.403  -4.153   1.596  1.00  0.57           N
ATOM    954  CA  TRP B  53     -54.629  -4.423   0.882  1.00  0.57           C
ATOM    955  C   TRP B  53     -54.444  -4.416  -0.622  1.00  0.57           C
ATOM    956  O   TRP B  53     -54.528  -5.472  -1.230  1.00  0.57           O
ATOM    957  CB  TRP B  53     -55.745  -3.415   1.303  1.00  0.57           C
ATOM    958  CG  TRP B  53     -57.062  -3.615   0.599  1.00  0.57           C
ATOM    959  CD1 TRP B  53     -57.645  -2.903  -0.414  1.00  0.57           C
ATOM    960  CD2 TRP B  53     -57.799  -4.826   0.729  1.00  0.57           C
ATOM    961  NE1 TRP B  53     -58.695  -3.619  -0.943  1.00  0.57           N
ATOM    962  CE2 TRP B  53     -58.781  -4.812  -0.267  1.00  0.57           C
ATOM    963  CE3 TRP B  53     -57.636  -5.909   1.578  1.00  0.57           C
ATOM    964  CZ2 TRP B  53     -59.611  -5.893  -0.438  1.00  0.57           C
ATOM    965  CZ3 TRP B  53     -58.479  -7.002   1.419  1.00  0.57           C
ATOM    966  CH2 TRP B  53     -59.454  -6.988   0.421  1.00  0.57           C
ATOM    967  N   ALA B  54     -54.098  -3.264  -1.227  1.00  0.63           N
ATOM    968  CA  ALA B  54     -53.978  -3.093  -2.661  1.00  0.63           C
ATOM    969  C   ALA B  54     -52.827  -3.886  -3.280  1.00  0.63           C
ATOM    970  O   ALA B  54     -52.841  -4.229  -4.459  1.00  0.63           O
ATOM    971  CB  ALA B  54     -53.860  -1.593  -2.952  1.00  0.63           C
ATOM    972  N   ALA B  55     -51.810  -4.244  -2.478  1.00  0.62           N
ATOM    973  CA  ALA B  55     -50.733  -5.130  -2.845  1.00  0.62           C
ATOM    974  C   ALA B  55     -51.225  -6.507  -3.214  1.00  0.62           C
ATOM    975  O   ALA B  55     -51.346  -6.830  -4.394  1.00  0.62           O
ATOM    976  CB  ALA B  55     -49.744  -5.258  -1.670  1.00  0.62           C
ATOM    977  N   GLY B  56     -51.590  -7.329  -2.206  1.00  0.58           N
ATOM    978  CA  GLY B  56     -52.026  -8.697  -2.434  1.00  0.58           C
ATOM    979  C   GLY B  56     -53.237  -8.754  -3.310  1.00  0.58           C
ATOM    980  O   GLY B  56     -53.356  -9.640  -4.147  1.00  0.58           O
ATOM    981  N   GLU B  57     -54.125  -7.753  -3.185  1.00  0.51           N
ATOM    982  CA  GLU B  57     -55.231  -7.471  -4.077  1.00  0.51           C
ATOM    983  C   GLU B  57     -54.860  -7.415  -5.537  1.00  0.51           C
ATOM    984  O   GLU B  57     -55.283  -8.259  -6.318  1.00  0.51           O
ATOM    985  CB  GLU B  57     -55.833  -6.125  -3.676  1.00  0.51           C
ATOM    986  CG  GLU B  57     -57.004  -5.547  -4.475  1.00  0.51           C
ATOM    987  CD  GLU B  57     -56.703  -4.978  -5.859  1.00  0.51           C
ATOM    988  OE1 GLU B  57     -57.191  -5.577  -6.848  1.00  0.51           O
ATOM    989  OE2 GLU B  57     -55.977  -3.959  -5.947  1.00  0.51           O
ATOM    990  N   ALA B  58     -54.012  -6.486  -5.997  1.00  0.58           N
ATOM    991  CA  ALA B  58     -53.834  -6.354  -7.422  1.00  0.58           C
ATOM    992  C   ALA B  58     -53.004  -7.487  -7.967  1.00  0.58           C
ATOM    993  O   ALA B  58     -53.154  -7.889  -9.115  1.00  0.58           O
ATOM    994  CB  ALA B  58     -53.224  -4.991  -7.765  1.00  0.58           C
ATOM    995  N   MET B  59     -52.182  -8.103  -7.100  1.00  0.54           N
ATOM    996  CA  MET B  59     -51.505  -9.343  -7.380  1.00  0.54           C
ATOM    997  C   MET B  59     -52.476 -10.478  -7.675  1.00  0.54           C
ATOM    998  O   MET B  59     -52.414 -11.112  -8.725  1.00  0.54           O
ATOM    999  CB  MET B  59     -50.645  -9.711  -6.150  1.00  0.54           C
ATOM   1000  CG  MET B  59     -49.432  -8.786  -5.945  1.00  0.54           C
ATOM   1001  SD  MET B  59     -48.222  -8.859  -7.293  1.00  0.54           S
ATOM   1002  CE  MET B  59     -47.672 -10.541  -6.900  1.00  0.54           C
ATOM   1003  N   MET B  60     -53.461 -10.706  -6.789  1.00  0.50           N
ATOM   1004  CA  MET B  60     -54.510 -11.684  -6.963  1.00  0.50           C
ATOM   1005  C   MET B  60     -55.493 -11.369  -8.063  1.00  0.50           C
ATOM   1006  O   MET B  60     -55.936 -12.276  -8.751  1.00  0.50           O
ATOM   1007  CB  MET B  60     -55.214 -12.028  -5.638  1.00  0.50           C
ATOM   1008  CG  MET B  60     -56.087 -10.930  -4.978  1.00  0.50           C
ATOM   1009  SD  MET B  60     -57.627 -10.380  -5.690  1.00  0.50           S
ATOM   1010  CE  MET B  60     -58.105 -12.086  -5.554  1.00  0.50           C
ATOM   1011  N   ARG B  61     -55.861 -10.092  -8.268  1.00  0.49           N
ATOM   1012  CA  ARG B  61     -56.745  -9.625  -9.309  1.00  0.49           C
ATOM   1013  C   ARG B  61     -56.114  -9.745 -10.679  1.00  0.49           C
ATOM   1014  O   ARG B  61     -56.720 -10.228 -11.632  1.00  0.49           O
ATOM   1015  CB  ARG B  61     -57.108  -8.158  -9.035  1.00  0.49           C
ATOM   1016  CG  ARG B  61     -58.216  -7.599  -9.940  1.00  0.49           C
ATOM   1017  CD  ARG B  61     -58.390  -6.084  -9.798  1.00  0.49           C
ATOM   1018  NE  ARG B  61     -57.234  -5.436 -10.495  1.00  0.49           N
ATOM   1019  CZ  ARG B  61     -57.201  -5.227 -11.818  1.00  0.49           C
ATOM   1020  NH1 ARG B  61     -56.120  -4.660 -12.356  1.00  0.49           N
ATOM   1021  NH2 ARG B  61     -58.198  -5.585 -12.622  1.00  0.49           N
ATOM   1022  N   GLN B  62     -54.832  -9.355 -10.811  1.00  0.55           N
ATOM   1023  CA  GLN B  62     -54.072  -9.553 -12.024  1.00  0.55           C
ATOM   1024  C   GLN B  62     -53.867 -11.015 -12.317  1.00  0.55           C
ATOM   1025  O   GLN B  62     -54.065 -11.456 -13.443  1.00  0.55           O
ATOM   1026  CB  GLN B  62     -52.682  -8.890 -11.931  1.00  0.55           C
ATOM   1027  CG  GLN B  62     -51.854  -8.941 -13.232  1.00  0.55           C
ATOM   1028  CD  GLN B  62     -52.568  -8.174 -14.341  1.00  0.55           C
ATOM   1029  OE1 GLN B  62     -52.901  -6.995 -14.209  1.00  0.55           O
ATOM   1030  NE2 GLN B  62     -52.846  -8.855 -15.474  1.00  0.55           N
ATOM   1031  N   ALA B  63     -53.513 -11.816 -11.295  1.00  0.53           N
ATOM   1032  CA  ALA B  63     -53.383 -13.243 -11.417  1.00  0.53           C
ATOM   1033  C   ALA B  63     -54.691 -13.885 -11.797  1.00  0.53           C
ATOM   1034  O   ALA B  63     -54.720 -14.754 -12.653  1.00  0.53           O
ATOM   1035  CB  ALA B  63     -52.788 -13.837 -10.139  1.00  0.53           C
ATOM   1036  N   LEU B  64     -55.819 -13.410 -11.251  1.00  0.52           N
ATOM   1037  CA  LEU B  64     -57.136 -13.778 -11.687  1.00  0.52           C
ATOM   1038  C   LEU B  64     -57.418 -13.451 -13.130  1.00  0.52           C
ATOM   1039  O   LEU B  64     -57.853 -14.321 -13.862  1.00  0.52           O
ATOM   1040  CB  LEU B  64     -58.170 -13.072 -10.797  1.00  0.52           C
ATOM   1041  CG  LEU B  64     -58.847 -14.012  -9.837  1.00  0.52           C
ATOM   1042  CD1 LEU B  64     -59.441 -13.232  -8.691  1.00  0.52           C
ATOM   1043  CD2 LEU B  64     -59.842 -14.764 -10.672  1.00  0.52           C
ATOM   1044  N   ALA B  65     -57.118 -12.232 -13.596  1.00  0.62           N
ATOM   1045  CA  ALA B  65     -57.230 -11.839 -14.983  1.00  0.62           C
ATOM   1046  C   ALA B  65     -56.312 -12.602 -15.937  1.00  0.62           C
ATOM   1047  O   ALA B  65     -56.711 -12.980 -17.026  1.00  0.62           O
ATOM   1048  CB  ALA B  65     -57.001 -10.321 -15.087  1.00  0.62           C
ATOM   1049  N   GLN B  66     -55.047 -12.871 -15.566  1.00  0.62           N
ATOM   1050  CA  GLN B  66     -54.137 -13.694 -16.350  1.00  0.62           C
ATOM   1051  C   GLN B  66     -54.561 -15.144 -16.402  1.00  0.62           C
ATOM   1052  O   GLN B  66     -54.537 -15.800 -17.443  1.00  0.62           O
ATOM   1053  CB  GLN B  66     -52.712 -13.636 -15.767  1.00  0.62           C
ATOM   1054  CG  GLN B  66     -52.079 -12.249 -15.965  1.00  0.62           C
ATOM   1055  CD  GLN B  66     -50.712 -12.154 -15.297  1.00  0.62           C
ATOM   1056  OE1 GLN B  66     -50.384 -12.858 -14.346  1.00  0.62           O
ATOM   1057  NE2 GLN B  66     -49.879 -11.217 -15.806  1.00  0.62           N
ATOM   1058  N   LEU B  67     -54.992 -15.675 -15.251  1.00  0.58           N
ATOM   1059  CA  LEU B  67     -55.567 -16.987 -15.132  1.00  0.58           C
ATOM   1060  C   LEU B  67     -56.850 -17.107 -15.923  1.00  0.58           C
ATOM   1061  O   LEU B  67     -56.982 -17.987 -16.754  1.00  0.58           O
ATOM   1062  CB  LEU B  67     -55.789 -17.307 -13.644  1.00  0.58           C
ATOM   1063  CG  LEU B  67     -56.451 -18.655 -13.398  1.00  0.58           C
ATOM   1064  CD1 LEU B  67     -55.569 -19.555 -12.550  1.00  0.58           C
ATOM   1065  CD2 LEU B  67     -57.824 -18.482 -12.785  1.00  0.58           C
ATOM   1066  N   THR B  68     -57.809 -16.185 -15.785  1.00  0.59           N
ATOM   1067  CA  THR B  68     -59.014 -16.144 -16.601  1.00  0.59           C
ATOM   1068  C   THR B  68     -58.734 -15.857 -18.054  1.00  0.59           C
ATOM   1069  O   THR B  68     -59.427 -16.378 -18.907  1.00  0.59           O
ATOM   1070  CB  THR B  68     -60.145 -15.243 -16.116  1.00  0.59           C
ATOM   1071  OG1 THR B  68     -59.774 -13.880 -16.069  1.00  0.59           O
ATOM   1072  CG2 THR B  68     -60.572 -15.654 -14.706  1.00  0.59           C
ATOM   1073  N   ALA B  69     -57.698 -15.106 -18.437  1.00  0.61           N
ATOM   1074  CA  ALA B  69     -57.278 -15.012 -19.820  1.00  0.61           C
ATOM   1075  C   ALA B  69     -56.871 -16.349 -20.446  1.00  0.61           C
ATOM   1076  O   ALA B  69     -57.352 -16.741 -21.512  1.00  0.61           O
ATOM   1077  CB  ALA B  69     -56.086 -14.043 -19.892  1.00  0.61           C
ATOM   1078  N   ALA B  70     -56.026 -17.146 -19.769  1.00  0.59           N
ATOM   1079  CA  ALA B  70     -55.610 -18.440 -20.277  1.00  0.59           C
ATOM   1080  C   ALA B  70     -56.636 -19.524 -19.991  1.00  0.59           C
ATOM   1081  O   ALA B  70     -56.614 -20.603 -20.575  1.00  0.59           O
ATOM   1082  CB  ALA B  70     -54.222 -18.809 -19.718  1.00  0.59           C
ATOM   1083  N   GLY B  71     -57.596 -19.213 -19.111  1.00  0.59           N
ATOM   1084  CA  GLY B  71     -58.618 -20.097 -18.603  1.00  0.59           C
ATOM   1085  C   GLY B  71     -59.912 -19.965 -19.274  1.00  0.59           C
ATOM   1086  O   GLY B  71     -60.465 -20.970 -19.651  1.00  0.59           O
ATOM   1087  N   GLN B  72     -60.405 -18.745 -19.538  1.00  0.54           N
ATOM   1088  CA  GLN B  72     -61.592 -18.395 -20.307  1.00  0.54           C
ATOM   1089  C   GLN B  72     -61.529 -18.998 -21.664  1.00  0.54           C
ATOM   1090  O   GLN B  72     -62.513 -19.468 -22.229  1.00  0.54           O
ATOM   1091  CB  GLN B  72     -61.908 -16.896 -20.355  1.00  0.54           C
ATOM   1092  CG  GLN B  72     -63.339 -16.578 -20.852  1.00  0.54           C
ATOM   1093  CD  GLN B  72     -63.666 -15.087 -20.778  1.00  0.54           C
ATOM   1094  OE1 GLN B  72     -62.916 -14.259 -20.271  1.00  0.54           O
ATOM   1095  NE2 GLN B  72     -64.865 -14.725 -21.291  1.00  0.54           N
ATOM   1096  N   SER B  73     -60.287 -19.136 -22.148  1.00  0.58           N
ATOM   1097  CA  SER B  73     -59.985 -19.940 -23.285  1.00  0.58           C
ATOM   1098  C   SER B  73     -60.511 -21.364 -23.230  1.00  0.58           C
ATOM   1099  O   SER B  73     -60.768 -21.909 -24.291  1.00  0.58           O
ATOM   1100  CB  SER B  73     -58.481 -19.873 -23.664  1.00  0.58           C
ATOM   1101  OG  SER B  73     -57.644 -20.893 -23.096  1.00  0.58           O
ATOM   1102  N   ALA B  74     -60.763 -22.020 -22.079  1.00  0.54           N
ATOM   1103  CA  ALA B  74     -61.191 -23.398 -22.111  1.00  0.54           C
ATOM   1104  C   ALA B  74     -62.472 -23.718 -22.822  1.00  0.54           C
ATOM   1105  O   ALA B  74     -62.508 -24.632 -23.632  1.00  0.54           O
ATOM   1106  CB  ALA B  74     -61.268 -24.120 -20.798  1.00  0.54           C
ATOM   1107  N   HIS B  75     -63.552 -22.960 -22.583  1.00  0.41           N
ATOM   1108  CA  HIS B  75     -64.783 -23.214 -23.297  1.00  0.41           C
ATOM   1109  C   HIS B  75     -64.888 -22.308 -24.505  1.00  0.41           C
ATOM   1110  O   HIS B  75     -65.763 -22.476 -25.349  1.00  0.41           O
ATOM   1111  CB  HIS B  75     -65.996 -23.107 -22.346  1.00  0.41           C
ATOM   1112  CG  HIS B  75     -66.131 -21.819 -21.596  1.00  0.41           C
ATOM   1113  ND1 HIS B  75     -66.176 -20.625 -22.285  1.00  0.41           N
ATOM   1114  CD2 HIS B  75     -66.362 -21.600 -20.278  1.00  0.41           C
ATOM   1115  CE1 HIS B  75     -66.437 -19.709 -21.384  1.00  0.41           C
ATOM   1116  NE2 HIS B  75     -66.558 -20.244 -20.149  1.00  0.41           N
ATOM   1117  N   ALA B  76     -63.927 -21.378 -24.650  1.00  0.54           N
ATOM   1118  CA  ALA B  76     -63.902 -20.422 -25.725  1.00  0.54           C
ATOM   1119  C   ALA B  76     -62.968 -20.780 -26.872  1.00  0.54           C
ATOM   1120  O   ALA B  76     -63.409 -21.038 -27.985  1.00  0.54           O
ATOM   1121  CB  ALA B  76     -63.524 -19.057 -25.131  1.00  0.54           C
ATOM   1122  N   ASN B  77     -61.643 -20.823 -26.648  1.00  0.43           N
ATOM   1123  CA  ASN B  77     -60.697 -21.056 -27.721  1.00  0.43           C
ATOM   1124  C   ASN B  77     -60.135 -22.483 -27.700  1.00  0.43           C
ATOM   1125  O   ASN B  77     -59.983 -23.118 -28.732  1.00  0.43           O
ATOM   1126  CB  ASN B  77     -59.514 -20.069 -27.609  1.00  0.43           C
ATOM   1127  CG  ASN B  77     -59.918 -18.599 -27.672  1.00  0.43           C
ATOM   1128  OD1 ASN B  77     -60.828 -18.186 -28.386  1.00  0.43           O
ATOM   1129  ND2 ASN B  77     -59.204 -17.752 -26.893  1.00  0.43           N
ATOM   1130  N   TYR B  78     -59.836 -23.038 -26.509  1.00  0.38           N
ATOM   1131  CA  TYR B  78     -59.263 -24.358 -26.273  1.00  0.38           C
ATOM   1132  C   TYR B  78     -60.216 -25.473 -26.661  1.00  0.38           C
ATOM   1133  O   TYR B  78     -59.827 -26.426 -27.326  1.00  0.38           O
ATOM   1134  CB  TYR B  78     -58.949 -24.430 -24.759  1.00  0.38           C
ATOM   1135  CG  TYR B  78     -58.370 -25.694 -24.182  1.00  0.38           C
ATOM   1136  CD1 TYR B  78     -57.308 -26.361 -24.802  1.00  0.38           C
ATOM   1137  CD2 TYR B  78     -58.865 -26.207 -22.969  1.00  0.38           C
ATOM   1138  CE1 TYR B  78     -56.801 -27.549 -24.260  1.00  0.38           C
ATOM   1139  CE2 TYR B  78     -58.358 -27.372 -22.409  1.00  0.38           C
ATOM   1140  CZ  TYR B  78     -57.351 -28.052 -23.071  1.00  0.38           C
ATOM   1141  OH  TYR B  78     -56.943 -29.259 -22.487  1.00  0.38           O
ATOM   1142  N   THR B  79     -61.512 -25.347 -26.294  1.00  0.42           N
ATOM   1143  CA  THR B  79     -62.596 -26.158 -26.845  1.00  0.42           C
ATOM   1144  C   THR B  79     -62.721 -25.926 -28.329  1.00  0.42           C
ATOM   1145  O   THR B  79     -62.882 -26.869 -29.094  1.00  0.42           O
ATOM   1146  CB  THR B  79     -63.933 -25.869 -26.157  1.00  0.42           C
ATOM   1147  OG1 THR B  79     -64.034 -26.623 -24.957  1.00  0.42           O
ATOM   1148  CG2 THR B  79     -65.179 -26.235 -26.972  1.00  0.42           C
ATOM   1149  N   GLY B  80     -62.620 -24.653 -28.774  1.00  0.41           N
ATOM   1150  CA  GLY B  80     -62.743 -24.284 -30.176  1.00  0.41           C
ATOM   1151  C   GLY B  80     -61.825 -25.016 -31.126  1.00  0.41           C
ATOM   1152  O   GLY B  80     -62.294 -25.692 -32.036  1.00  0.41           O
ATOM   1153  N   ALA B  81     -60.497 -24.894 -30.932  1.00  0.41           N
ATOM   1154  CA  ALA B  81     -59.512 -25.735 -31.578  1.00  0.41           C
ATOM   1155  C   ALA B  81     -58.113 -25.487 -31.037  1.00  0.41           C
ATOM   1156  O   ALA B  81     -57.819 -24.554 -30.295  1.00  0.41           O
ATOM   1157  CB  ALA B  81     -59.471 -25.570 -33.113  1.00  0.41           C
ATOM   1158  N   MET B  82     -57.154 -26.338 -31.435  1.00  0.25           N
ATOM   1159  CA  MET B  82     -55.752 -26.020 -31.286  1.00  0.25           C
ATOM   1160  C   MET B  82     -55.319 -24.902 -32.233  1.00  0.25           C
ATOM   1161  O   MET B  82     -55.881 -24.730 -33.310  1.00  0.25           O
ATOM   1162  CB  MET B  82     -54.871 -27.278 -31.428  1.00  0.25           C
ATOM   1163  CG  MET B  82     -55.105 -28.318 -30.309  1.00  0.25           C
ATOM   1164  SD  MET B  82     -54.822 -27.711 -28.614  1.00  0.25           S
ATOM   1165  CE  MET B  82     -53.028 -27.468 -28.756  1.00  0.25           C
ATOM   1166  N   ALA B  83     -54.338 -24.082 -31.795  1.00  0.32           N
ATOM   1167  CA  ALA B  83     -53.821 -22.912 -32.496  1.00  0.32           C
ATOM   1168  C   ALA B  83     -54.743 -21.701 -32.529  1.00  0.32           C
ATOM   1169  O   ALA B  83     -54.340 -20.606 -32.904  1.00  0.32           O
ATOM   1170  CB  ALA B  83     -53.326 -23.262 -33.909  1.00  0.32           C
ATOM   1171  N   THR B  84     -55.992 -21.839 -32.058  1.00  0.41           N
ATOM   1172  CA  THR B  84     -56.920 -20.723 -31.971  1.00  0.41           C
ATOM   1173  C   THR B  84     -56.917 -20.141 -30.569  1.00  0.41           C
ATOM   1174  O   THR B  84     -57.569 -19.145 -30.281  1.00  0.41           O
ATOM   1175  CB  THR B  84     -58.341 -21.126 -32.333  1.00  0.41           C
ATOM   1176  OG1 THR B  84     -58.831 -22.128 -31.462  1.00  0.41           O
ATOM   1177  CG2 THR B  84     -58.369 -21.725 -33.744  1.00  0.41           C
ATOM   1178  N   ASN B  85     -56.141 -20.739 -29.641  1.00  0.47           N
ATOM   1179  CA  ASN B  85     -55.931 -20.272 -28.284  1.00  0.47           C
ATOM   1180  C   ASN B  85     -55.328 -18.874 -28.198  1.00  0.47           C
ATOM   1181  O   ASN B  85     -54.632 -18.451 -29.115  1.00  0.47           O
ATOM   1182  CB  ASN B  85     -55.103 -21.310 -27.484  1.00  0.47           C
ATOM   1183  CG  ASN B  85     -55.391 -21.171 -26.000  1.00  0.47           C
ATOM   1184  OD1 ASN B  85     -54.755 -20.389 -25.296  1.00  0.47           O
ATOM   1185  ND2 ASN B  85     -56.431 -21.883 -25.518  1.00  0.47           N
ATOM   1186  N   LEU B  86     -55.550 -18.145 -27.074  1.00  0.46           N
ATOM   1187  CA  LEU B  86     -55.070 -16.790 -26.808  1.00  0.46           C
ATOM   1188  C   LEU B  86     -53.559 -16.636 -26.980  1.00  0.46           C
ATOM   1189  O   LEU B  86     -53.037 -15.577 -27.299  1.00  0.46           O
ATOM   1190  CB  LEU B  86     -55.520 -16.348 -25.385  1.00  0.46           C
ATOM   1191  CG  LEU B  86     -54.999 -14.981 -24.873  1.00  0.46           C
ATOM   1192  CD1 LEU B  86     -55.516 -13.794 -25.695  1.00  0.46           C
ATOM   1193  CD2 LEU B  86     -55.352 -14.776 -23.396  1.00  0.46           C
ATOM   1194  N   GLY B  87     -52.791 -17.740 -26.849  1.00  0.48           N
ATOM   1195  CA  GLY B  87     -51.378 -17.743 -27.210  1.00  0.48           C
ATOM   1196  C   GLY B  87     -51.070 -17.405 -28.659  1.00  0.48           C
ATOM   1197  O   GLY B  87     -49.942 -17.043 -28.972  1.00  0.48           O
ATOM   1198  N   MET B  88     -52.047 -17.521 -29.578  1.00  0.48           N
ATOM   1199  CA  MET B  88     -51.917 -17.069 -30.952  1.00  0.48           C
ATOM   1200  C   MET B  88     -52.963 -16.028 -31.323  1.00  0.48           C
ATOM   1201  O   MET B  88     -52.650 -15.022 -31.952  1.00  0.48           O
ATOM   1202  CB  MET B  88     -52.082 -18.262 -31.929  1.00  0.48           C
ATOM   1203  CG  MET B  88     -50.783 -18.637 -32.656  1.00  0.48           C
ATOM   1204  SD  MET B  88     -51.006 -20.067 -33.755  1.00  0.48           S
ATOM   1205  CE  MET B  88     -49.541 -20.945 -33.156  1.00  0.48           C
ATOM   1206  N   TRP B  89     -54.238 -16.256 -30.959  1.00  0.46           N
ATOM   1207  CA  TRP B  89     -55.327 -15.337 -31.229  1.00  0.46           C
ATOM   1208  C   TRP B  89     -55.358 -14.188 -30.231  1.00  0.46           C
ATOM   1209  O   TRP B  89     -55.267 -14.408 -29.030  1.00  0.46           O
ATOM   1210  CB  TRP B  89     -56.664 -16.121 -31.208  1.00  0.46           C
ATOM   1211  CG  TRP B  89     -57.913 -15.330 -31.553  1.00  0.46           C
ATOM   1212  CD1 TRP B  89     -58.827 -14.793 -30.693  1.00  0.46           C
ATOM   1213  CD2 TRP B  89     -58.325 -14.946 -32.876  1.00  0.46           C
ATOM   1214  NE1 TRP B  89     -59.798 -14.109 -31.390  1.00  0.46           N
ATOM   1215  CE2 TRP B  89     -59.507 -14.187 -32.729  1.00  0.46           C
ATOM   1216  CE3 TRP B  89     -57.768 -15.177 -34.132  1.00  0.46           C
ATOM   1217  CZ2 TRP B  89     -60.150 -13.650 -33.834  1.00  0.46           C
ATOM   1218  CZ3 TRP B  89     -58.408 -14.613 -35.247  1.00  0.46           C
ATOM   1219  CH2 TRP B  89     -59.584 -13.862 -35.101  1.00  0.46           C
ATOM   1220  N   SER B  90     -55.469 -12.941 -30.721  1.00  0.48           N
ATOM   1221  CA  SER B  90     -55.464 -11.751 -29.885  1.00  0.48           C
ATOM   1222  C   SER B  90     -56.778 -11.510 -29.099  1.00  0.48           C
ATOM   1223  O   SER B  90     -57.793 -12.220 -29.323  1.00  0.48           O
ATOM   1224  CB  SER B  90     -55.233 -10.449 -30.700  1.00  0.48           C
ATOM   1225  OG  SER B  90     -54.044 -10.492 -31.498  1.00  0.48           O
ATOM   1226  OXT SER B  90     -56.776 -10.550 -28.279  1.00  0.48           O
ENDMDL
MODEL        4
ATOM      1  N   THR A   6     -69.641  30.913 -26.860  1.00  0.36           N
ATOM      2  CA  THR A   6     -71.129  30.669 -26.881  1.00  0.36           C
ATOM      3  C   THR A   6     -71.653  30.220 -25.548  1.00  0.36           C
ATOM      4  O   THR A   6     -72.162  31.041 -24.802  1.00  0.36           O
ATOM      5  CB  THR A   6     -71.528  29.718 -28.012  1.00  0.36           C
ATOM      6  OG1 THR A   6     -71.032  30.229 -29.240  1.00  0.36           O
ATOM      7  CG2 THR A   6     -73.052  29.632 -28.162  1.00  0.36           C
ATOM      8  N   LEU A   7     -71.518  28.929 -25.181  1.00  0.40           N
ATOM      9  CA  LEU A   7     -72.053  28.401 -23.938  1.00  0.40           C
ATOM     10  C   LEU A   7     -71.046  27.401 -23.410  1.00  0.40           C
ATOM     11  O   LEU A   7     -70.046  27.139 -24.073  1.00  0.40           O
ATOM     12  CB  LEU A   7     -73.416  27.697 -24.153  1.00  0.40           C
ATOM     13  CG  LEU A   7     -74.549  28.636 -24.618  1.00  0.40           C
ATOM     14  CD1 LEU A   7     -75.571  27.961 -25.535  1.00  0.40           C
ATOM     15  CD2 LEU A   7     -75.229  29.377 -23.460  1.00  0.40           C
ATOM     16  N   ARG A   8     -71.265  26.860 -22.196  1.00  0.38           N
ATOM     17  CA  ARG A   8     -70.419  25.835 -21.610  1.00  0.38           C
ATOM     18  C   ARG A   8     -71.023  24.461 -21.846  1.00  0.38           C
ATOM     19  O   ARG A   8     -70.778  23.815 -22.854  1.00  0.38           O
ATOM     20  CB  ARG A   8     -70.253  26.075 -20.087  1.00  0.38           C
ATOM     21  CG  ARG A   8     -69.545  27.392 -19.716  1.00  0.38           C
ATOM     22  CD  ARG A   8     -69.551  27.644 -18.203  1.00  0.38           C
ATOM     23  NE  ARG A   8     -68.873  28.959 -17.989  1.00  0.38           N
ATOM     24  CZ  ARG A   8     -68.799  29.599 -16.814  1.00  0.38           C
ATOM     25  NH1 ARG A   8     -68.161  30.767 -16.759  1.00  0.38           N
ATOM     26  NH2 ARG A   8     -69.341  29.107 -15.706  1.00  0.38           N
ATOM     27  N   VAL A   9     -71.872  23.984 -20.920  1.00  0.49           N
ATOM     28  CA  VAL A   9     -72.447  22.657 -20.964  1.00  0.49           C
ATOM     29  C   VAL A   9     -73.785  22.655 -21.679  1.00  0.49           C
ATOM     30  O   VAL A   9     -74.466  21.641 -21.674  1.00  0.49           O
ATOM     31  CB  VAL A   9     -72.624  22.057 -19.558  1.00  0.49           C
ATOM     32  CG1 VAL A   9     -71.380  22.328 -18.701  1.00  0.49           C
ATOM     33  CG2 VAL A   9     -73.882  22.550 -18.813  1.00  0.49           C
ATOM     34  N   GLU A  10     -74.237  23.772 -22.309  1.00  0.52           N
ATOM     35  CA  GLU A  10     -75.599  23.859 -22.845  1.00  0.52           C
ATOM     36  C   GLU A  10     -75.932  22.706 -23.781  1.00  0.52           C
ATOM     37  O   GLU A  10     -75.116  22.473 -24.673  1.00  0.52           O
ATOM     38  CB  GLU A  10     -75.902  25.166 -23.622  1.00  0.52           C
ATOM     39  CG  GLU A  10     -77.393  25.310 -24.054  1.00  0.52           C
ATOM     40  CD  GLU A  10     -78.341  25.725 -22.936  1.00  0.52           C
ATOM     41  OE1 GLU A  10     -79.552  25.447 -23.119  1.00  0.52           O
ATOM     42  OE2 GLU A  10     -77.873  26.285 -21.915  1.00  0.52           O
ATOM     43  N   PRO A  11     -77.049  21.969 -23.681  1.00  0.54           N
ATOM     44  CA  PRO A  11     -77.490  20.988 -24.665  1.00  0.54           C
ATOM     45  C   PRO A  11     -77.326  21.407 -26.104  1.00  0.54           C
ATOM     46  O   PRO A  11     -76.945  20.570 -26.906  1.00  0.54           O
ATOM     47  CB  PRO A  11     -78.914  20.606 -24.256  1.00  0.54           C
ATOM     48  CG  PRO A  11     -78.917  20.831 -22.741  1.00  0.54           C
ATOM     49  CD  PRO A  11     -77.942  21.991 -22.521  1.00  0.54           C
ATOM     50  N   ALA A  12     -77.533  22.693 -26.446  1.00  0.59           N
ATOM     51  CA  ALA A  12     -77.226  23.224 -27.754  1.00  0.59           C
ATOM     52  C   ALA A  12     -75.762  23.122 -28.173  1.00  0.59           C
ATOM     53  O   ALA A  12     -75.435  22.666 -29.267  1.00  0.59           O
ATOM     54  CB  ALA A  12     -77.638  24.707 -27.791  1.00  0.59           C
ATOM     55  N   VAL A  13     -74.834  23.510 -27.280  1.00  0.59           N
ATOM     56  CA  VAL A  13     -73.405  23.369 -27.483  1.00  0.59           C
ATOM     57  C   VAL A  13     -72.986  21.911 -27.427  1.00  0.59           C
ATOM     58  O   VAL A  13     -72.315  21.424 -28.333  1.00  0.59           O
ATOM     59  CB  VAL A  13     -72.642  24.254 -26.497  1.00  0.59           C
ATOM     60  CG1 VAL A  13     -71.194  23.808 -26.279  1.00  0.59           C
ATOM     61  CG2 VAL A  13     -72.620  25.686 -27.061  1.00  0.59           C
ATOM     62  N   MET A  14     -73.447  21.139 -26.416  1.00  0.56           N
ATOM     63  CA  MET A  14     -73.147  19.728 -26.297  1.00  0.56           C
ATOM     64  C   MET A  14     -73.630  18.952 -27.495  1.00  0.56           C
ATOM     65  O   MET A  14     -72.846  18.218 -28.062  1.00  0.56           O
ATOM     66  CB  MET A  14     -73.759  19.079 -25.036  1.00  0.56           C
ATOM     67  CG  MET A  14     -73.127  19.538 -23.718  1.00  0.56           C
ATOM     68  SD  MET A  14     -73.682  18.601 -22.260  1.00  0.56           S
ATOM     69  CE  MET A  14     -75.476  18.758 -22.389  1.00  0.56           C
ATOM     70  N   GLN A  15     -74.867  19.123 -27.984  1.00  0.52           N
ATOM     71  CA  GLN A  15     -75.358  18.486 -29.192  1.00  0.52           C
ATOM     72  C   GLN A  15     -74.664  18.939 -30.454  1.00  0.52           C
ATOM     73  O   GLN A  15     -74.423  18.132 -31.343  1.00  0.52           O
ATOM     74  CB  GLN A  15     -76.867  18.717 -29.350  1.00  0.52           C
ATOM     75  CG  GLN A  15     -77.692  17.860 -28.370  1.00  0.52           C
ATOM     76  CD  GLN A  15     -77.750  16.413 -28.836  1.00  0.52           C
ATOM     77  OE1 GLN A  15     -77.028  15.541 -28.367  1.00  0.52           O
ATOM     78  NE2 GLN A  15     -78.630  16.138 -29.824  1.00  0.52           N
ATOM     79  N   GLY A  16     -74.298  20.232 -30.575  1.00  0.61           N
ATOM     80  CA  GLY A  16     -73.510  20.724 -31.705  1.00  0.61           C
ATOM     81  C   GLY A  16     -72.158  20.065 -31.792  1.00  0.61           C
ATOM     82  O   GLY A  16     -71.613  19.813 -32.865  1.00  0.61           O
ATOM     83  N   PHE A  17     -71.602  19.720 -30.628  1.00  0.58           N
ATOM     84  CA  PHE A  17     -70.406  18.933 -30.503  1.00  0.58           C
ATOM     85  C   PHE A  17     -70.633  17.425 -30.589  1.00  0.58           C
ATOM     86  O   PHE A  17     -69.850  16.724 -31.214  1.00  0.58           O
ATOM     87  CB  PHE A  17     -69.691  19.365 -29.205  1.00  0.58           C
ATOM     88  CG  PHE A  17     -69.202  20.797 -29.295  1.00  0.58           C
ATOM     89  CD1 PHE A  17     -68.592  21.323 -30.454  1.00  0.58           C
ATOM     90  CD2 PHE A  17     -69.268  21.617 -28.158  1.00  0.58           C
ATOM     91  CE1 PHE A  17     -68.037  22.608 -30.459  1.00  0.58           C
ATOM     92  CE2 PHE A  17     -68.648  22.876 -28.144  1.00  0.58           C
ATOM     93  CZ  PHE A  17     -68.037  23.375 -29.294  1.00  0.58           C
ATOM     94  N   ALA A  18     -71.706  16.878 -29.996  1.00  0.62           N
ATOM     95  CA  ALA A  18     -72.075  15.480 -30.012  1.00  0.62           C
ATOM     96  C   ALA A  18     -72.425  14.993 -31.384  1.00  0.62           C
ATOM     97  O   ALA A  18     -71.924  13.978 -31.825  1.00  0.62           O
ATOM     98  CB  ALA A  18     -73.276  15.210 -29.101  1.00  0.62           C
ATOM     99  N   ALA A  19     -73.220  15.748 -32.149  1.00  0.65           N
ATOM    100  CA  ALA A  19     -73.590  15.414 -33.505  1.00  0.65           C
ATOM    101  C   ALA A  19     -72.382  15.314 -34.431  1.00  0.65           C
ATOM    102  O   ALA A  19     -72.267  14.421 -35.267  1.00  0.65           O
ATOM    103  CB  ALA A  19     -74.591  16.481 -33.980  1.00  0.65           C
ATOM    104  N   SER A  20     -71.409  16.222 -34.241  1.00  0.68           N
ATOM    105  CA  SER A  20     -70.080  16.104 -34.811  1.00  0.68           C
ATOM    106  C   SER A  20     -69.293  14.912 -34.279  1.00  0.68           C
ATOM    107  O   SER A  20     -68.674  14.177 -35.044  1.00  0.68           O
ATOM    108  CB  SER A  20     -69.255  17.385 -34.563  1.00  0.68           C
ATOM    109  OG  SER A  20     -69.906  18.509 -35.155  1.00  0.68           O
ATOM    110  N   LEU A  21     -69.323  14.650 -32.951  1.00  0.66           N
ATOM    111  CA  LEU A  21     -68.681  13.497 -32.337  1.00  0.66           C
ATOM    112  C   LEU A  21     -69.200  12.181 -32.856  1.00  0.66           C
ATOM    113  O   LEU A  21     -68.403  11.335 -33.236  1.00  0.66           O
ATOM    114  CB  LEU A  21     -68.829  13.462 -30.782  1.00  0.66           C
ATOM    115  CG  LEU A  21     -68.170  12.244 -30.079  1.00  0.66           C
ATOM    116  CD1 LEU A  21     -66.679  12.189 -30.357  1.00  0.66           C
ATOM    117  CD2 LEU A  21     -68.433  12.120 -28.570  1.00  0.66           C
ATOM    118  N   ASP A  22     -70.521  11.986 -32.940  1.00  0.66           N
ATOM    119  CA  ASP A  22     -71.168  10.762 -33.350  1.00  0.66           C
ATOM    120  C   ASP A  22     -70.746  10.346 -34.734  1.00  0.66           C
ATOM    121  O   ASP A  22     -70.430   9.184 -34.962  1.00  0.66           O
ATOM    122  CB  ASP A  22     -72.703  10.918 -33.316  1.00  0.66           C
ATOM    123  CG  ASP A  22     -73.214  10.971 -31.886  1.00  0.66           C
ATOM    124  OD1 ASP A  22     -72.468  10.559 -30.960  1.00  0.66           O
ATOM    125  OD2 ASP A  22     -74.382  11.405 -31.722  1.00  0.66           O
ATOM    126  N   GLY A  23     -70.629  11.310 -35.673  1.00  0.71           N
ATOM    127  CA  GLY A  23     -70.086  11.022 -36.992  1.00  0.71           C
ATOM    128  C   GLY A  23     -68.639  10.583 -36.960  1.00  0.71           C
ATOM    129  O   GLY A  23     -68.261   9.618 -37.611  1.00  0.71           O
ATOM    130  N   ALA A  24     -67.789  11.233 -36.143  1.00  0.71           N
ATOM    131  CA  ALA A  24     -66.420  10.811 -35.908  1.00  0.71           C
ATOM    132  C   ALA A  24     -66.296   9.473 -35.168  1.00  0.71           C
ATOM    133  O   ALA A  24     -65.475   8.631 -35.513  1.00  0.71           O
ATOM    134  CB  ALA A  24     -65.631  11.932 -35.208  1.00  0.71           C
ATOM    135  N   ALA A  25     -67.124   9.204 -34.148  1.00  0.66           N
ATOM    136  CA  ALA A  25     -67.225   7.936 -33.458  1.00  0.66           C
ATOM    137  C   ALA A  25     -67.671   6.803 -34.369  1.00  0.66           C
ATOM    138  O   ALA A  25     -67.047   5.744 -34.422  1.00  0.66           O
ATOM    139  CB  ALA A  25     -68.229   8.092 -32.299  1.00  0.66           C
ATOM    140  N   GLU A  26     -68.724   7.028 -35.172  1.00  0.65           N
ATOM    141  CA  GLU A  26     -69.192   6.109 -36.186  1.00  0.65           C
ATOM    142  C   GLU A  26     -68.147   5.869 -37.247  1.00  0.65           C
ATOM    143  O   GLU A  26     -67.804   4.731 -37.541  1.00  0.65           O
ATOM    144  CB  GLU A  26     -70.450   6.686 -36.870  1.00  0.65           C
ATOM    145  CG  GLU A  26     -71.053   5.803 -37.993  1.00  0.65           C
ATOM    146  CD  GLU A  26     -72.212   6.476 -38.728  1.00  0.65           C
ATOM    147  OE1 GLU A  26     -72.517   7.660 -38.440  1.00  0.65           O
ATOM    148  OE2 GLU A  26     -72.781   5.793 -39.617  1.00  0.65           O
ATOM    149  N   HIS A  27     -67.528   6.936 -37.792  1.00  0.63           N
ATOM    150  CA  HIS A  27     -66.458   6.814 -38.762  1.00  0.63           C
ATOM    151  C   HIS A  27     -65.249   6.087 -38.203  1.00  0.63           C
ATOM    152  O   HIS A  27     -64.711   5.209 -38.857  1.00  0.63           O
ATOM    153  CB  HIS A  27     -65.966   8.178 -39.287  1.00  0.63           C
ATOM    154  CG  HIS A  27     -66.912   8.954 -40.145  1.00  0.63           C
ATOM    155  ND1 HIS A  27     -66.535  10.224 -40.540  1.00  0.63           N
ATOM    156  CD2 HIS A  27     -68.150   8.662 -40.614  1.00  0.63           C
ATOM    157  CE1 HIS A  27     -67.558  10.685 -41.230  1.00  0.63           C
ATOM    158  NE2 HIS A  27     -68.562   9.779 -41.308  1.00  0.63           N
ATOM    159  N   LEU A  28     -64.809   6.376 -36.960  1.00  0.66           N
ATOM    160  CA  LEU A  28     -63.723   5.664 -36.305  1.00  0.66           C
ATOM    161  C   LEU A  28     -64.037   4.179 -36.183  1.00  0.66           C
ATOM    162  O   LEU A  28     -63.244   3.344 -36.600  1.00  0.66           O
ATOM    163  CB  LEU A  28     -63.406   6.312 -34.929  1.00  0.66           C
ATOM    164  CG  LEU A  28     -62.097   5.855 -34.253  1.00  0.66           C
ATOM    165  CD1 LEU A  28     -60.893   6.623 -34.785  1.00  0.66           C
ATOM    166  CD2 LEU A  28     -62.155   6.012 -32.731  1.00  0.66           C
ATOM    167  N   ALA A  29     -65.255   3.822 -35.736  1.00  0.68           N
ATOM    168  CA  ALA A  29     -65.756   2.459 -35.720  1.00  0.68           C
ATOM    169  C   ALA A  29     -65.837   1.795 -37.092  1.00  0.68           C
ATOM    170  O   ALA A  29     -65.454   0.640 -37.248  1.00  0.68           O
ATOM    171  CB  ALA A  29     -67.131   2.431 -35.033  1.00  0.68           C
ATOM    172  N   VAL A  30     -66.290   2.516 -38.134  1.00  0.69           N
ATOM    173  CA  VAL A  30     -66.298   2.063 -39.516  1.00  0.69           C
ATOM    174  C   VAL A  30     -64.906   1.729 -40.001  1.00  0.69           C
ATOM    175  O   VAL A  30     -64.661   0.610 -40.430  1.00  0.69           O
ATOM    176  CB  VAL A  30     -66.931   3.130 -40.403  1.00  0.69           C
ATOM    177  CG1 VAL A  30     -66.641   2.933 -41.901  1.00  0.69           C
ATOM    178  CG2 VAL A  30     -68.454   3.132 -40.184  1.00  0.69           C
ATOM    179  N   GLN A  31     -63.933   2.638 -39.819  1.00  0.68           N
ATOM    180  CA  GLN A  31     -62.554   2.444 -40.215  1.00  0.68           C
ATOM    181  C   GLN A  31     -61.929   1.262 -39.477  1.00  0.68           C
ATOM    182  O   GLN A  31     -61.192   0.452 -40.039  1.00  0.68           O
ATOM    183  CB  GLN A  31     -61.785   3.768 -39.980  1.00  0.68           C
ATOM    184  CG  GLN A  31     -62.356   4.957 -40.801  1.00  0.68           C
ATOM    185  CD  GLN A  31     -62.071   4.824 -42.289  1.00  0.68           C
ATOM    186  OE1 GLN A  31     -60.972   4.426 -42.649  1.00  0.68           O
ATOM    187  NE2 GLN A  31     -63.027   5.189 -43.159  1.00  0.68           N
ATOM    188  N   LEU A  32     -62.260   1.091 -38.182  1.00  0.69           N
ATOM    189  CA  LEU A  32     -61.871  -0.059 -37.403  1.00  0.69           C
ATOM    190  C   LEU A  32     -62.474  -1.365 -37.890  1.00  0.69           C
ATOM    191  O   LEU A  32     -61.770  -2.344 -38.109  1.00  0.69           O
ATOM    192  CB  LEU A  32     -62.236   0.153 -35.907  1.00  0.69           C
ATOM    193  CG  LEU A  32     -61.437   1.243 -35.202  1.00  0.69           C
ATOM    194  CD1 LEU A  32     -61.988   1.536 -33.797  1.00  0.69           C
ATOM    195  CD2 LEU A  32     -59.993   0.828 -35.160  1.00  0.69           C
ATOM    196  N   ALA A  33     -63.779  -1.420 -38.152  1.00  0.71           N
ATOM    197  CA  ALA A  33     -64.461  -2.586 -38.666  1.00  0.71           C
ATOM    198  C   ALA A  33     -63.982  -2.965 -40.058  1.00  0.71           C
ATOM    199  O   ALA A  33     -63.763  -4.135 -40.366  1.00  0.71           O
ATOM    200  CB  ALA A  33     -65.973  -2.318 -38.643  1.00  0.71           C
ATOM    201  N   GLU A  34     -63.735  -1.954 -40.914  1.00  0.69           N
ATOM    202  CA  GLU A  34     -63.106  -2.103 -42.205  1.00  0.69           C
ATOM    203  C   GLU A  34     -61.719  -2.718 -42.072  1.00  0.69           C
ATOM    204  O   GLU A  34     -61.374  -3.650 -42.792  1.00  0.69           O
ATOM    205  CB  GLU A  34     -63.008  -0.741 -42.929  1.00  0.69           C
ATOM    206  CG  GLU A  34     -64.332  -0.156 -43.466  1.00  0.69           C
ATOM    207  CD  GLU A  34     -64.164   1.213 -44.138  1.00  0.69           C
ATOM    208  OE1 GLU A  34     -64.461   1.322 -45.351  1.00  0.69           O
ATOM    209  OE2 GLU A  34     -63.766   2.169 -43.435  1.00  0.69           O
ATOM    210  N   LEU A  35     -60.902  -2.280 -41.094  1.00  0.71           N
ATOM    211  CA  LEU A  35     -59.653  -2.933 -40.772  1.00  0.71           C
ATOM    212  C   LEU A  35     -59.760  -4.370 -40.355  1.00  0.71           C
ATOM    213  O   LEU A  35     -59.152  -5.220 -40.993  1.00  0.71           O
ATOM    214  CB  LEU A  35     -58.805  -2.139 -39.783  1.00  0.71           C
ATOM    215  CG  LEU A  35     -57.352  -2.594 -39.685  1.00  0.71           C
ATOM    216  CD1 LEU A  35     -56.504  -1.404 -39.372  1.00  0.71           C
ATOM    217  CD2 LEU A  35     -57.132  -3.637 -38.607  1.00  0.71           C
ATOM    218  N   ASP A  36     -60.590  -4.685 -39.348  1.00  0.66           N
ATOM    219  CA  ASP A  36     -60.799  -6.025 -38.811  1.00  0.66           C
ATOM    220  C   ASP A  36     -61.125  -7.023 -39.920  1.00  0.66           C
ATOM    221  O   ASP A  36     -60.464  -8.041 -40.140  1.00  0.66           O
ATOM    222  CB  ASP A  36     -61.968  -5.931 -37.785  1.00  0.66           C
ATOM    223  CG  ASP A  36     -62.349  -7.274 -37.177  1.00  0.66           C
ATOM    224  OD1 ASP A  36     -63.560  -7.447 -36.886  1.00  0.66           O
ATOM    225  OD2 ASP A  36     -61.442  -8.131 -37.032  1.00  0.66           O
ATOM    226  N   ALA A  37     -62.111  -6.646 -40.738  1.00  0.70           N
ATOM    227  CA  ALA A  37     -62.533  -7.387 -41.890  1.00  0.70           C
ATOM    228  C   ALA A  37     -61.486  -7.562 -42.989  1.00  0.70           C
ATOM    229  O   ALA A  37     -61.285  -8.666 -43.492  1.00  0.70           O
ATOM    230  CB  ALA A  37     -63.758  -6.638 -42.430  1.00  0.70           C
ATOM    231  N   GLN A  38     -60.765  -6.493 -43.383  1.00  0.64           N
ATOM    232  CA  GLN A  38     -59.721  -6.570 -44.389  1.00  0.64           C
ATOM    233  C   GLN A  38     -58.486  -7.305 -43.888  1.00  0.64           C
ATOM    234  O   GLN A  38     -57.813  -8.018 -44.628  1.00  0.64           O
ATOM    235  CB  GLN A  38     -59.290  -5.180 -44.856  1.00  0.64           C
ATOM    236  CG  GLN A  38     -60.313  -4.278 -45.593  1.00  0.64           C
ATOM    237  CD  GLN A  38     -60.685  -4.662 -47.023  1.00  0.64           C
ATOM    238  OE1 GLN A  38     -59.851  -4.898 -47.892  1.00  0.64           O
ATOM    239  NE2 GLN A  38     -62.006  -4.601 -47.314  1.00  0.64           N
ATOM    240  N   VAL A  39     -58.162  -7.202 -42.589  1.00  0.67           N
ATOM    241  CA  VAL A  39     -57.144  -8.000 -41.936  1.00  0.67           C
ATOM    242  C   VAL A  39     -57.476  -9.471 -42.045  1.00  0.67           C
ATOM    243  O   VAL A  39     -56.601 -10.309 -42.247  1.00  0.67           O
ATOM    244  CB  VAL A  39     -56.988  -7.676 -40.473  1.00  0.67           C
ATOM    245  CG1 VAL A  39     -56.159  -8.762 -39.783  1.00  0.67           C
ATOM    246  CG2 VAL A  39     -56.304  -6.326 -40.281  1.00  0.67           C
ATOM    247  N   GLY A  40     -58.766  -9.833 -41.988  1.00  0.65           N
ATOM    248  CA  GLY A  40     -59.201 -11.197 -42.245  1.00  0.65           C
ATOM    249  C   GLY A  40     -58.801 -11.749 -43.601  1.00  0.65           C
ATOM    250  O   GLY A  40     -58.691 -12.960 -43.781  1.00  0.65           O
ATOM    251  N   GLN A  41     -58.546 -10.889 -44.610  1.00  0.63           N
ATOM    252  CA  GLN A  41     -57.838 -11.286 -45.811  1.00  0.63           C
ATOM    253  C   GLN A  41     -56.350 -11.459 -45.593  1.00  0.63           C
ATOM    254  O   GLN A  41     -55.791 -12.493 -45.930  1.00  0.63           O
ATOM    255  CB  GLN A  41     -58.056 -10.315 -46.995  1.00  0.63           C
ATOM    256  CG  GLN A  41     -59.470 -10.389 -47.602  1.00  0.63           C
ATOM    257  CD  GLN A  41     -60.456  -9.491 -46.870  1.00  0.63           C
ATOM    258  OE1 GLN A  41     -60.517  -8.286 -47.095  1.00  0.63           O
ATOM    259  NE2 GLN A  41     -61.262 -10.078 -45.966  1.00  0.63           N
ATOM    260  N   MET A  42     -55.680 -10.489 -44.966  1.00  0.59           N
ATOM    261  CA  MET A  42     -54.260 -10.554 -44.691  1.00  0.59           C
ATOM    262  C   MET A  42     -53.823 -11.736 -43.863  1.00  0.59           C
ATOM    263  O   MET A  42     -52.952 -12.490 -44.277  1.00  0.59           O
ATOM    264  CB  MET A  42     -53.847  -9.278 -43.942  1.00  0.59           C
ATOM    265  CG  MET A  42     -54.011  -7.985 -44.744  1.00  0.59           C
ATOM    266  SD  MET A  42     -53.451  -8.152 -46.437  1.00  0.59           S
ATOM    267  CE  MET A  42     -51.758  -8.698 -46.098  1.00  0.59           C
ATOM    268  N   LEU A  43     -54.487 -12.008 -42.725  1.00  0.58           N
ATOM    269  CA  LEU A  43     -54.190 -13.139 -41.862  1.00  0.58           C
ATOM    270  C   LEU A  43     -54.474 -14.459 -42.561  1.00  0.58           C
ATOM    271  O   LEU A  43     -53.888 -15.497 -42.263  1.00  0.58           O
ATOM    272  CB  LEU A  43     -54.965 -13.011 -40.526  1.00  0.58           C
ATOM    273  CG  LEU A  43     -54.678 -14.098 -39.460  1.00  0.58           C
ATOM    274  CD1 LEU A  43     -53.175 -14.313 -39.225  1.00  0.58           C
ATOM    275  CD2 LEU A  43     -55.362 -13.764 -38.124  1.00  0.58           C
ATOM    276  N   GLY A  44     -55.322 -14.410 -43.602  1.00  0.58           N
ATOM    277  CA  GLY A  44     -55.539 -15.520 -44.508  1.00  0.58           C
ATOM    278  C   GLY A  44     -54.458 -15.736 -45.542  1.00  0.58           C
ATOM    279  O   GLY A  44     -54.556 -16.668 -46.335  1.00  0.58           O
ATOM    280  N   GLY A  45     -53.405 -14.896 -45.600  1.00  0.55           N
ATOM    281  CA  GLY A  45     -52.339 -15.085 -46.572  1.00  0.55           C
ATOM    282  C   GLY A  45     -51.015 -14.532 -46.164  1.00  0.55           C
ATOM    283  O   GLY A  45     -50.662 -13.416 -46.532  1.00  0.55           O
ATOM    284  N   TRP A  46     -50.176 -15.335 -45.491  1.00  0.33           N
ATOM    285  CA  TRP A  46     -48.848 -14.927 -45.075  1.00  0.33           C
ATOM    286  C   TRP A  46     -47.821 -16.042 -45.282  1.00  0.33           C
ATOM    287  O   TRP A  46     -48.170 -17.171 -45.615  1.00  0.33           O
ATOM    288  CB  TRP A  46     -48.866 -14.413 -43.634  1.00  0.33           C
ATOM    289  CG  TRP A  46     -49.583 -13.078 -43.409  1.00  0.33           C
ATOM    290  CD1 TRP A  46     -50.599 -12.825 -42.535  1.00  0.33           C
ATOM    291  CD2 TRP A  46     -49.184 -11.800 -43.929  1.00  0.33           C
ATOM    292  NE1 TRP A  46     -50.893 -11.485 -42.528  1.00  0.33           N
ATOM    293  CE2 TRP A  46     -50.046 -10.832 -43.369  1.00  0.33           C
ATOM    294  CE3 TRP A  46     -48.168 -11.415 -44.789  1.00  0.33           C
ATOM    295  CZ2 TRP A  46     -49.898  -9.491 -43.672  1.00  0.33           C
ATOM    296  CZ3 TRP A  46     -48.010 -10.051 -45.084  1.00  0.33           C
ATOM    297  CH2 TRP A  46     -48.872  -9.098 -44.538  1.00  0.33           C
ATOM    298  N   ARG A  47     -46.504 -15.751 -45.148  1.00  0.34           N
ATOM    299  CA  ARG A  47     -45.440 -16.732 -45.362  1.00  0.34           C
ATOM    300  C   ARG A  47     -44.355 -16.656 -44.274  1.00  0.34           C
ATOM    301  O   ARG A  47     -43.167 -16.558 -44.564  1.00  0.34           O
ATOM    302  CB  ARG A  47     -44.771 -16.585 -46.769  1.00  0.34           C
ATOM    303  CG  ARG A  47     -45.498 -17.258 -47.960  1.00  0.34           C
ATOM    304  CD  ARG A  47     -46.653 -16.508 -48.601  1.00  0.34           C
ATOM    305  NE  ARG A  47     -46.198 -15.880 -49.870  1.00  0.34           N
ATOM    306  CZ  ARG A  47     -47.016 -15.335 -50.772  1.00  0.34           C
ATOM    307  NH1 ARG A  47     -48.274 -15.077 -50.465  1.00  0.34           N
ATOM    308  NH2 ARG A  47     -46.571 -15.045 -51.987  1.00  0.34           N
ATOM    309  N   GLY A  48     -44.717 -16.723 -42.971  1.00  0.49           N
ATOM    310  CA  GLY A  48     -43.757 -16.595 -41.863  1.00  0.49           C
ATOM    311  C   GLY A  48     -43.251 -15.192 -41.642  1.00  0.49           C
ATOM    312  O   GLY A  48     -43.175 -14.393 -42.569  1.00  0.49           O
ATOM    313  N   ALA A  49     -42.914 -14.838 -40.380  1.00  0.49           N
ATOM    314  CA  ALA A  49     -42.532 -13.490 -39.973  1.00  0.49           C
ATOM    315  C   ALA A  49     -43.641 -12.480 -40.127  1.00  0.49           C
ATOM    316  O   ALA A  49     -44.281 -12.100 -39.157  1.00  0.49           O
ATOM    317  CB  ALA A  49     -41.223 -13.001 -40.616  1.00  0.49           C
ATOM    318  N   SER A  50     -43.939 -12.071 -41.370  1.00  0.50           N
ATOM    319  CA  SER A  50     -45.044 -11.217 -41.746  1.00  0.50           C
ATOM    320  C   SER A  50     -46.362 -11.763 -41.238  1.00  0.50           C
ATOM    321  O   SER A  50     -47.208 -11.018 -40.759  1.00  0.50           O
ATOM    322  CB  SER A  50     -45.082 -11.009 -43.281  1.00  0.50           C
ATOM    323  OG  SER A  50     -45.206 -12.238 -44.008  1.00  0.50           O
ATOM    324  N   GLY A  51     -46.526 -13.101 -41.232  1.00  0.58           N
ATOM    325  CA  GLY A  51     -47.705 -13.757 -40.686  1.00  0.58           C
ATOM    326  C   GLY A  51     -47.940 -13.638 -39.223  1.00  0.58           C
ATOM    327  O   GLY A  51     -49.021 -13.254 -38.789  1.00  0.58           O
ATOM    328  N   SER A  52     -46.938 -13.955 -38.396  1.00  0.61           N
ATOM    329  CA  SER A  52     -47.052 -13.774 -36.965  1.00  0.61           C
ATOM    330  C   SER A  52     -47.012 -12.315 -36.591  1.00  0.61           C
ATOM    331  O   SER A  52     -47.776 -11.886 -35.738  1.00  0.61           O
ATOM    332  CB  SER A  52     -45.998 -14.580 -36.169  1.00  0.61           C
ATOM    333  OG  SER A  52     -44.681 -14.380 -36.687  1.00  0.61           O
ATOM    334  N   ALA A  53     -46.172 -11.497 -37.255  1.00  0.62           N
ATOM    335  CA  ALA A  53     -46.086 -10.073 -37.016  1.00  0.62           C
ATOM    336  C   ALA A  53     -47.394  -9.356 -37.266  1.00  0.62           C
ATOM    337  O   ALA A  53     -47.889  -8.624 -36.414  1.00  0.62           O
ATOM    338  CB  ALA A  53     -45.013  -9.453 -37.932  1.00  0.62           C
ATOM    339  N   TYR A  54     -48.032  -9.608 -38.416  1.00  0.60           N
ATOM    340  CA  TYR A  54     -49.325  -9.062 -38.713  1.00  0.60           C
ATOM    341  C   TYR A  54     -50.441  -9.708 -37.927  1.00  0.60           C
ATOM    342  O   TYR A  54     -51.313  -9.016 -37.419  1.00  0.60           O
ATOM    343  CB  TYR A  54     -49.598  -9.214 -40.212  1.00  0.60           C
ATOM    344  CG  TYR A  54     -50.716  -8.335 -40.650  1.00  0.60           C
ATOM    345  CD1 TYR A  54     -52.015  -8.839 -40.763  1.00  0.60           C
ATOM    346  CD2 TYR A  54     -50.482  -6.987 -40.936  1.00  0.60           C
ATOM    347  CE1 TYR A  54     -53.045  -8.003 -41.194  1.00  0.60           C
ATOM    348  CE2 TYR A  54     -51.516  -6.199 -41.447  1.00  0.60           C
ATOM    349  CZ  TYR A  54     -52.781  -6.706 -41.599  1.00  0.60           C
ATOM    350  OH  TYR A  54     -53.754  -5.892 -42.185  1.00  0.60           O
ATOM    351  N   GLY A  55     -50.471 -11.049 -37.784  1.00  0.66           N
ATOM    352  CA  GLY A  55     -51.581 -11.691 -37.092  1.00  0.66           C
ATOM    353  C   GLY A  55     -51.621 -11.369 -35.629  1.00  0.66           C
ATOM    354  O   GLY A  55     -52.686 -11.210 -35.045  1.00  0.66           O
ATOM    355  N   SER A  56     -50.438 -11.184 -35.023  1.00  0.70           N
ATOM    356  CA  SER A  56     -50.280 -10.640 -33.681  1.00  0.70           C
ATOM    357  C   SER A  56     -50.666  -9.181 -33.614  1.00  0.70           C
ATOM    358  O   SER A  56     -51.390  -8.750 -32.719  1.00  0.70           O
ATOM    359  CB  SER A  56     -48.822 -10.788 -33.183  1.00  0.70           C
ATOM    360  OG  SER A  56     -48.657 -10.370 -31.827  1.00  0.70           O
ATOM    361  N   ALA A  57     -50.249  -8.367 -34.607  1.00  0.70           N
ATOM    362  CA  ALA A  57     -50.639  -6.979 -34.683  1.00  0.70           C
ATOM    363  C   ALA A  57     -52.145  -6.808 -34.808  1.00  0.70           C
ATOM    364  O   ALA A  57     -52.730  -5.965 -34.141  1.00  0.70           O
ATOM    365  CB  ALA A  57     -49.907  -6.269 -35.830  1.00  0.70           C
ATOM    366  N   TRP A  58     -52.814  -7.670 -35.605  1.00  0.64           N
ATOM    367  CA  TRP A  58     -54.258  -7.789 -35.661  1.00  0.64           C
ATOM    368  C   TRP A  58     -54.834  -8.182 -34.347  1.00  0.64           C
ATOM    369  O   TRP A  58     -55.798  -7.577 -33.912  1.00  0.64           O
ATOM    370  CB  TRP A  58     -54.726  -8.886 -36.644  1.00  0.64           C
ATOM    371  CG  TRP A  58     -56.256  -9.141 -36.676  1.00  0.64           C
ATOM    372  CD1 TRP A  58     -57.306  -8.326 -37.034  1.00  0.64           C
ATOM    373  CD2 TRP A  58     -56.855 -10.360 -36.205  1.00  0.64           C
ATOM    374  NE1 TRP A  58     -58.499  -9.010 -36.928  1.00  0.64           N
ATOM    375  CE2 TRP A  58     -58.238 -10.261 -36.443  1.00  0.64           C
ATOM    376  CE3 TRP A  58     -56.307 -11.493 -35.608  1.00  0.64           C
ATOM    377  CZ2 TRP A  58     -59.087 -11.317 -36.159  1.00  0.64           C
ATOM    378  CZ3 TRP A  58     -57.174 -12.543 -35.275  1.00  0.64           C
ATOM    379  CH2 TRP A  58     -58.543 -12.468 -35.572  1.00  0.64           C
ATOM    380  N   GLU A  59     -54.270  -9.189 -33.668  1.00  0.66           N
ATOM    381  CA  GLU A  59     -54.793  -9.589 -32.389  1.00  0.66           C
ATOM    382  C   GLU A  59     -54.731  -8.478 -31.358  1.00  0.66           C
ATOM    383  O   GLU A  59     -55.729  -8.163 -30.708  1.00  0.66           O
ATOM    384  CB  GLU A  59     -54.080 -10.836 -31.848  1.00  0.66           C
ATOM    385  CG  GLU A  59     -54.740 -11.283 -30.533  1.00  0.66           C
ATOM    386  CD  GLU A  59     -54.144 -12.534 -29.918  1.00  0.66           C
ATOM    387  OE1 GLU A  59     -53.107 -13.043 -30.385  1.00  0.66           O
ATOM    388  OE2 GLU A  59     -54.773 -12.968 -28.913  1.00  0.66           O
ATOM    389  N   LEU A  60     -53.584  -7.782 -31.253  1.00  0.69           N
ATOM    390  CA  LEU A  60     -53.441  -6.621 -30.399  1.00  0.69           C
ATOM    391  C   LEU A  60     -54.407  -5.516 -30.777  1.00  0.69           C
ATOM    392  O   LEU A  60     -55.120  -4.961 -29.942  1.00  0.69           O
ATOM    393  CB  LEU A  60     -51.991  -6.090 -30.492  1.00  0.69           C
ATOM    394  CG  LEU A  60     -51.698  -4.841 -29.635  1.00  0.69           C
ATOM    395  CD1 LEU A  60     -51.928  -5.109 -28.141  1.00  0.69           C
ATOM    396  CD2 LEU A  60     -50.265  -4.352 -29.879  1.00  0.69           C
ATOM    397  N   TRP A  61     -54.506  -5.230 -32.086  1.00  0.63           N
ATOM    398  CA  TRP A  61     -55.403  -4.249 -32.628  1.00  0.63           C
ATOM    399  C   TRP A  61     -56.861  -4.581 -32.373  1.00  0.63           C
ATOM    400  O   TRP A  61     -57.627  -3.712 -31.995  1.00  0.63           O
ATOM    401  CB  TRP A  61     -55.109  -4.091 -34.142  1.00  0.63           C
ATOM    402  CG  TRP A  61     -55.993  -3.074 -34.830  1.00  0.63           C
ATOM    403  CD1 TRP A  61     -55.862  -1.721 -34.954  1.00  0.63           C
ATOM    404  CD2 TRP A  61     -57.301  -3.434 -35.273  1.00  0.63           C
ATOM    405  NE1 TRP A  61     -57.011  -1.216 -35.514  1.00  0.63           N
ATOM    406  CE2 TRP A  61     -57.931  -2.196 -35.635  1.00  0.63           C
ATOM    407  CE3 TRP A  61     -57.981  -4.629 -35.355  1.00  0.63           C
ATOM    408  CZ2 TRP A  61     -59.240  -2.243 -36.033  1.00  0.63           C
ATOM    409  CZ3 TRP A  61     -59.339  -4.625 -35.684  1.00  0.63           C
ATOM    410  CH2 TRP A  61     -59.959  -3.419 -35.999  1.00  0.63           C
ATOM    411  N   HIS A  62     -57.270  -5.843 -32.570  1.00  0.61           N
ATOM    412  CA  HIS A  62     -58.630  -6.342 -32.481  1.00  0.61           C
ATOM    413  C   HIS A  62     -59.148  -6.256 -31.074  1.00  0.61           C
ATOM    414  O   HIS A  62     -60.242  -5.763 -30.804  1.00  0.61           O
ATOM    415  CB  HIS A  62     -58.673  -7.806 -32.979  1.00  0.61           C
ATOM    416  CG  HIS A  62     -60.018  -8.442 -32.922  1.00  0.61           C
ATOM    417  ND1 HIS A  62     -60.997  -7.953 -33.745  1.00  0.61           N
ATOM    418  CD2 HIS A  62     -60.501  -9.449 -32.152  1.00  0.61           C
ATOM    419  CE1 HIS A  62     -62.064  -8.675 -33.486  1.00  0.61           C
ATOM    420  NE2 HIS A  62     -61.822  -9.595 -32.516  1.00  0.61           N
ATOM    421  N   ARG A  63     -58.311  -6.666 -30.105  1.00  0.60           N
ATOM    422  CA  ARG A  63     -58.596  -6.500 -28.699  1.00  0.60           C
ATOM    423  C   ARG A  63     -58.728  -5.014 -28.343  1.00  0.60           C
ATOM    424  O   ARG A  63     -59.677  -4.611 -27.672  1.00  0.60           O
ATOM    425  CB  ARG A  63     -57.516  -7.244 -27.867  1.00  0.60           C
ATOM    426  CG  ARG A  63     -57.509  -8.778 -28.103  1.00  0.60           C
ATOM    427  CD  ARG A  63     -56.411  -9.534 -27.332  1.00  0.60           C
ATOM    428  NE  ARG A  63     -56.424 -10.988 -27.723  1.00  0.60           N
ATOM    429  CZ  ARG A  63     -57.287 -11.928 -27.322  1.00  0.60           C
ATOM    430  NH1 ARG A  63     -57.089 -13.168 -27.758  1.00  0.60           N
ATOM    431  NH2 ARG A  63     -58.302 -11.676 -26.506  1.00  0.60           N
ATOM    432  N   GLY A  64     -57.834  -4.152 -28.879  1.00  0.66           N
ATOM    433  CA  GLY A  64     -57.941  -2.697 -28.763  1.00  0.66           C
ATOM    434  C   GLY A  64     -59.119  -2.070 -29.468  1.00  0.66           C
ATOM    435  O   GLY A  64     -59.675  -1.080 -29.015  1.00  0.66           O
ATOM    436  N   ALA A  65     -59.582  -2.626 -30.596  1.00  0.63           N
ATOM    437  CA  ALA A  65     -60.721  -2.165 -31.354  1.00  0.63           C
ATOM    438  C   ALA A  65     -61.986  -2.224 -30.525  1.00  0.63           C
ATOM    439  O   ALA A  65     -62.766  -1.278 -30.495  1.00  0.63           O
ATOM    440  CB  ALA A  65     -60.870  -2.998 -32.640  1.00  0.63           C
ATOM    441  N   GLY A  66     -62.171  -3.316 -29.754  1.00  0.64           N
ATOM    442  CA  GLY A  66     -63.266  -3.433 -28.800  1.00  0.64           C
ATOM    443  C   GLY A  66     -63.153  -2.506 -27.620  1.00  0.64           C
ATOM    444  O   GLY A  66     -64.155  -1.955 -27.171  1.00  0.64           O
ATOM    445  N   GLU A  67     -61.925  -2.260 -27.117  1.00  0.58           N
ATOM    446  CA  GLU A  67     -61.662  -1.296 -26.057  1.00  0.58           C
ATOM    447  C   GLU A  67     -62.062   0.103 -26.491  1.00  0.58           C
ATOM    448  O   GLU A  67     -62.756   0.848 -25.797  1.00  0.58           O
ATOM    449  CB  GLU A  67     -60.154  -1.315 -25.697  1.00  0.58           C
ATOM    450  CG  GLU A  67     -59.702  -0.340 -24.581  1.00  0.58           C
ATOM    451  CD  GLU A  67     -58.194  -0.400 -24.318  1.00  0.58           C
ATOM    452  OE1 GLU A  67     -57.741   0.388 -23.448  1.00  0.58           O
ATOM    453  OE2 GLU A  67     -57.489  -1.198 -24.986  1.00  0.58           O
ATOM    454  N   VAL A  68     -61.687   0.466 -27.723  1.00  0.54           N
ATOM    455  CA  VAL A  68     -62.018   1.730 -28.339  1.00  0.54           C
ATOM    456  C   VAL A  68     -63.473   1.832 -28.641  1.00  0.54           C
ATOM    457  O   VAL A  68     -64.077   2.829 -28.290  1.00  0.54           O
ATOM    458  CB  VAL A  68     -61.250   1.924 -29.615  1.00  0.54           C
ATOM    459  CG1 VAL A  68     -61.631   3.212 -30.373  1.00  0.54           C
ATOM    460  CG2 VAL A  68     -59.785   1.938 -29.239  1.00  0.54           C
ATOM    461  N   GLN A  69     -64.101   0.793 -29.223  1.00  0.53           N
ATOM    462  CA  GLN A  69     -65.521   0.755 -29.511  1.00  0.53           C
ATOM    463  C   GLN A  69     -66.348   0.956 -28.259  1.00  0.53           C
ATOM    464  O   GLN A  69     -67.326   1.704 -28.265  1.00  0.53           O
ATOM    465  CB  GLN A  69     -65.880  -0.592 -30.178  1.00  0.53           C
ATOM    466  CG  GLN A  69     -67.336  -0.707 -30.680  1.00  0.53           C
ATOM    467  CD  GLN A  69     -67.599   0.289 -31.807  1.00  0.53           C
ATOM    468  OE1 GLN A  69     -66.808   0.423 -32.737  1.00  0.53           O
ATOM    469  NE2 GLN A  69     -68.740   1.010 -31.738  1.00  0.53           N
ATOM    470  N   LEU A  70     -65.921   0.352 -27.133  1.00  0.58           N
ATOM    471  CA  LEU A  70     -66.463   0.644 -25.827  1.00  0.58           C
ATOM    472  C   LEU A  70     -66.276   2.089 -25.391  1.00  0.58           C
ATOM    473  O   LEU A  70     -67.235   2.745 -25.003  1.00  0.58           O
ATOM    474  CB  LEU A  70     -65.797  -0.278 -24.783  1.00  0.58           C
ATOM    475  CG  LEU A  70     -66.317  -0.123 -23.342  1.00  0.58           C
ATOM    476  CD1 LEU A  70     -67.807  -0.471 -23.254  1.00  0.58           C
ATOM    477  CD2 LEU A  70     -65.487  -0.989 -22.386  1.00  0.58           C
ATOM    478  N   GLY A  71     -65.057   2.664 -25.486  1.00  0.56           N
ATOM    479  CA  GLY A  71     -64.824   4.065 -25.140  1.00  0.56           C
ATOM    480  C   GLY A  71     -65.583   5.018 -26.022  1.00  0.56           C
ATOM    481  O   GLY A  71     -66.057   6.049 -25.573  1.00  0.56           O
ATOM    482  N   LEU A  72     -65.761   4.667 -27.296  1.00  0.51           N
ATOM    483  CA  LEU A  72     -66.513   5.383 -28.298  1.00  0.51           C
ATOM    484  C   LEU A  72     -67.988   5.432 -28.004  1.00  0.51           C
ATOM    485  O   LEU A  72     -68.580   6.505 -27.954  1.00  0.51           O
ATOM    486  CB  LEU A  72     -66.297   4.670 -29.656  1.00  0.51           C
ATOM    487  CG  LEU A  72     -65.976   5.526 -30.876  1.00  0.51           C
ATOM    488  CD1 LEU A  72     -64.867   6.535 -30.581  1.00  0.51           C
ATOM    489  CD2 LEU A  72     -65.540   4.565 -31.989  1.00  0.51           C
ATOM    490  N   SER A  73     -68.617   4.269 -27.734  1.00  0.63           N
ATOM    491  CA  SER A  73     -70.018   4.215 -27.355  1.00  0.63           C
ATOM    492  C   SER A  73     -70.254   4.836 -26.009  1.00  0.63           C
ATOM    493  O   SER A  73     -71.195   5.603 -25.842  1.00  0.63           O
ATOM    494  CB  SER A  73     -70.642   2.795 -27.399  1.00  0.63           C
ATOM    495  OG  SER A  73     -70.007   1.879 -26.508  1.00  0.63           O
ATOM    496  N   MET A  74     -69.371   4.579 -25.029  1.00  0.54           N
ATOM    497  CA  MET A  74     -69.426   5.189 -23.720  1.00  0.54           C
ATOM    498  C   MET A  74     -69.296   6.701 -23.771  1.00  0.54           C
ATOM    499  O   MET A  74     -70.077   7.408 -23.147  1.00  0.54           O
ATOM    500  CB  MET A  74     -68.329   4.581 -22.814  1.00  0.54           C
ATOM    501  CG  MET A  74     -68.421   4.946 -21.320  1.00  0.54           C
ATOM    502  SD  MET A  74     -69.896   4.284 -20.484  1.00  0.54           S
ATOM    503  CE  MET A  74     -69.345   2.551 -20.409  1.00  0.54           C
ATOM    504  N   LEU A  75     -68.350   7.263 -24.545  1.00  0.53           N
ATOM    505  CA  LEU A  75     -68.229   8.699 -24.710  1.00  0.53           C
ATOM    506  C   LEU A  75     -69.374   9.300 -25.498  1.00  0.53           C
ATOM    507  O   LEU A  75     -69.897  10.334 -25.100  1.00  0.53           O
ATOM    508  CB  LEU A  75     -66.849   9.121 -25.275  1.00  0.53           C
ATOM    509  CG  LEU A  75     -65.730   9.343 -24.222  1.00  0.53           C
ATOM    510  CD1 LEU A  75     -65.639   8.267 -23.123  1.00  0.53           C
ATOM    511  CD2 LEU A  75     -64.384   9.469 -24.929  1.00  0.53           C
ATOM    512  N   ALA A  76     -69.843   8.654 -26.583  1.00  0.58           N
ATOM    513  CA  ALA A  76     -71.024   9.088 -27.306  1.00  0.58           C
ATOM    514  C   ALA A  76     -72.274   9.086 -26.419  1.00  0.58           C
ATOM    515  O   ALA A  76     -73.030  10.051 -26.341  1.00  0.58           O
ATOM    516  CB  ALA A  76     -71.208   8.183 -28.538  1.00  0.58           C
ATOM    517  N   ALA A  77     -72.481   8.030 -25.623  1.00  0.63           N
ATOM    518  CA  ALA A  77     -73.592   7.925 -24.710  1.00  0.63           C
ATOM    519  C   ALA A  77     -73.452   8.762 -23.453  1.00  0.63           C
ATOM    520  O   ALA A  77     -74.451   9.131 -22.841  1.00  0.63           O
ATOM    521  CB  ALA A  77     -73.794   6.453 -24.329  1.00  0.63           C
ATOM    522  N   ALA A  78     -72.229   9.168 -23.057  1.00  0.57           N
ATOM    523  CA  ALA A  78     -71.990  10.105 -21.978  1.00  0.57           C
ATOM    524  C   ALA A  78     -72.683  11.413 -22.268  1.00  0.57           C
ATOM    525  O   ALA A  78     -73.255  12.057 -21.390  1.00  0.57           O
ATOM    526  CB  ALA A  78     -70.486  10.362 -21.802  1.00  0.57           C
ATOM    527  N   ILE A  79     -72.704  11.782 -23.560  1.00  0.58           N
ATOM    528  CA  ILE A  79     -73.420  12.935 -24.035  1.00  0.58           C
ATOM    529  C   ILE A  79     -74.900  12.863 -23.810  1.00  0.58           C
ATOM    530  O   ILE A  79     -75.490  13.784 -23.245  1.00  0.58           O
ATOM    531  CB  ILE A  79     -73.028  13.382 -25.430  1.00  0.58           C
ATOM    532  CG1 ILE A  79     -71.562  13.047 -25.835  1.00  0.58           C
ATOM    533  CG2 ILE A  79     -73.309  14.890 -25.524  1.00  0.58           C
ATOM    534  CD1 ILE A  79     -70.431  13.471 -24.888  1.00  0.58           C
ATOM    535  N   ALA A  80     -75.516  11.716 -24.101  1.00  0.59           N
ATOM    536  CA  ALA A  80     -76.909  11.463 -23.812  1.00  0.59           C
ATOM    537  C   ALA A  80     -77.260  11.603 -22.325  1.00  0.59           C
ATOM    538  O   ALA A  80     -78.247  12.241 -21.963  1.00  0.59           O
ATOM    539  CB  ALA A  80     -77.301  10.066 -24.335  1.00  0.59           C
ATOM    540  N   HIS A  81     -76.400  11.079 -21.428  1.00  0.50           N
ATOM    541  CA  HIS A  81     -76.575  11.145 -19.982  1.00  0.50           C
ATOM    542  C   HIS A  81     -76.429  12.535 -19.379  1.00  0.50           C
ATOM    543  O   HIS A  81     -76.955  12.816 -18.305  1.00  0.50           O
ATOM    544  CB  HIS A  81     -75.567  10.212 -19.279  1.00  0.50           C
ATOM    545  CG  HIS A  81     -75.867   8.764 -19.509  1.00  0.50           C
ATOM    546  ND1 HIS A  81     -77.066   8.263 -19.042  1.00  0.50           N
ATOM    547  CD2 HIS A  81     -75.149   7.778 -20.108  1.00  0.50           C
ATOM    548  CE1 HIS A  81     -77.059   6.989 -19.366  1.00  0.50           C
ATOM    549  NE2 HIS A  81     -75.923   6.639 -20.015  1.00  0.50           N
ATOM    550  N   ALA A  82     -75.749  13.470 -20.059  1.00  0.57           N
ATOM    551  CA  ALA A  82     -75.600  14.828 -19.581  1.00  0.57           C
ATOM    552  C   ALA A  82     -76.853  15.672 -19.731  1.00  0.57           C
ATOM    553  O   ALA A  82     -76.975  16.752 -19.154  1.00  0.57           O
ATOM    554  CB  ALA A  82     -74.483  15.471 -20.378  1.00  0.57           C
TER     555      ALA A  82
ATOM    556  N   VAL B   1     -60.362 -15.294 -48.773  1.00  0.35           N
ATOM    557  CA  VAL B   1     -59.412 -14.186 -49.096  1.00  0.35           C
ATOM    558  C   VAL B   1     -59.073 -14.165 -50.557  1.00  0.35           C
ATOM    559  O   VAL B   1     -58.454 -15.084 -51.082  1.00  0.35           O
ATOM    560  CB  VAL B   1     -58.157 -14.207 -48.221  1.00  0.35           C
ATOM    561  CG1 VAL B   1     -57.525 -15.601 -48.096  1.00  0.35           C
ATOM    562  CG2 VAL B   1     -57.114 -13.218 -48.771  1.00  0.35           C
ATOM    563  N   ASP B   2     -59.508 -13.117 -51.260  1.00  0.50           N
ATOM    564  CA  ASP B   2     -59.337 -13.039 -52.689  1.00  0.50           C
ATOM    565  C   ASP B   2     -58.054 -12.315 -53.016  1.00  0.50           C
ATOM    566  O   ASP B   2     -57.701 -11.398 -52.272  1.00  0.50           O
ATOM    567  CB  ASP B   2     -60.546 -12.361 -53.351  1.00  0.50           C
ATOM    568  CG  ASP B   2     -61.805 -13.132 -52.998  1.00  0.50           C
ATOM    569  OD1 ASP B   2     -61.685 -14.287 -52.510  1.00  0.50           O
ATOM    570  OD2 ASP B   2     -62.897 -12.544 -53.153  1.00  0.50           O
ATOM    571  N   PRO B   3     -57.298 -12.647 -54.067  1.00  0.57           N
ATOM    572  CA  PRO B   3     -56.052 -11.971 -54.407  1.00  0.57           C
ATOM    573  C   PRO B   3     -56.177 -10.477 -54.561  1.00  0.57           C
ATOM    574  O   PRO B   3     -55.331  -9.740 -54.064  1.00  0.57           O
ATOM    575  CB  PRO B   3     -55.604 -12.617 -55.722  1.00  0.57           C
ATOM    576  CG  PRO B   3     -56.184 -14.033 -55.664  1.00  0.57           C
ATOM    577  CD  PRO B   3     -57.467 -13.882 -54.840  1.00  0.57           C
ATOM    578  N   THR B   4     -57.249 -10.020 -55.225  1.00  0.62           N
ATOM    579  CA  THR B   4     -57.521  -8.616 -55.476  1.00  0.62           C
ATOM    580  C   THR B   4     -57.989  -7.921 -54.229  1.00  0.62           C
ATOM    581  O   THR B   4     -57.906  -6.706 -54.106  1.00  0.62           O
ATOM    582  CB  THR B   4     -58.604  -8.434 -56.531  1.00  0.62           C
ATOM    583  OG1 THR B   4     -59.742  -9.240 -56.242  1.00  0.62           O
ATOM    584  CG2 THR B   4     -58.065  -8.913 -57.884  1.00  0.62           C
ATOM    585  N   VAL B   5     -58.469  -8.684 -53.242  1.00  0.69           N
ATOM    586  CA  VAL B   5     -58.855  -8.149 -51.967  1.00  0.69           C
ATOM    587  C   VAL B   5     -57.662  -8.104 -51.027  1.00  0.69           C
ATOM    588  O   VAL B   5     -57.402  -7.064 -50.453  1.00  0.69           O
ATOM    589  CB  VAL B   5     -60.043  -8.895 -51.398  1.00  0.69           C
ATOM    590  CG1 VAL B   5     -60.536  -8.197 -50.126  1.00  0.69           C
ATOM    591  CG2 VAL B   5     -61.198  -8.913 -52.420  1.00  0.69           C
ATOM    592  N   LEU B   6     -56.835  -9.164 -50.865  1.00  0.60           N
ATOM    593  CA  LEU B   6     -55.629  -9.123 -50.033  1.00  0.60           C
ATOM    594  C   LEU B   6     -54.619  -8.088 -50.500  1.00  0.60           C
ATOM    595  O   LEU B   6     -54.030  -7.369 -49.695  1.00  0.60           O
ATOM    596  CB  LEU B   6     -54.978 -10.531 -49.920  1.00  0.60           C
ATOM    597  CG  LEU B   6     -53.657 -10.657 -49.116  1.00  0.60           C
ATOM    598  CD1 LEU B   6     -53.508 -12.052 -48.494  1.00  0.60           C
ATOM    599  CD2 LEU B   6     -52.383 -10.347 -49.919  1.00  0.60           C
ATOM    600  N   ALA B   7     -54.425  -7.959 -51.829  1.00  0.59           N
ATOM    601  CA  ALA B   7     -53.544  -6.966 -52.409  1.00  0.59           C
ATOM    602  C   ALA B   7     -53.909  -5.530 -52.043  1.00  0.59           C
ATOM    603  O   ALA B   7     -53.070  -4.781 -51.542  1.00  0.59           O
ATOM    604  CB  ALA B   7     -53.578  -7.124 -53.941  1.00  0.59           C
ATOM    605  N   ASP B   8     -55.192  -5.152 -52.207  1.00  0.65           N
ATOM    606  CA  ASP B   8     -55.673  -3.835 -51.857  1.00  0.65           C
ATOM    607  C   ASP B   8     -55.990  -3.701 -50.384  1.00  0.65           C
ATOM    608  O   ASP B   8     -56.019  -2.582 -49.879  1.00  0.65           O
ATOM    609  CB  ASP B   8     -56.971  -3.477 -52.614  1.00  0.65           C
ATOM    610  CG  ASP B   8     -56.732  -3.123 -54.073  1.00  0.65           C
ATOM    611  OD1 ASP B   8     -55.576  -3.189 -54.551  1.00  0.65           O
ATOM    612  OD2 ASP B   8     -57.743  -2.717 -54.703  1.00  0.65           O
ATOM    613  N   ALA B   9     -56.181  -4.805 -49.627  1.00  0.65           N
ATOM    614  CA  ALA B   9     -56.559  -4.814 -48.222  1.00  0.65           C
ATOM    615  C   ALA B   9     -55.589  -4.016 -47.414  1.00  0.65           C
ATOM    616  O   ALA B   9     -55.940  -3.204 -46.581  1.00  0.65           O
ATOM    617  CB  ALA B   9     -56.584  -6.245 -47.649  1.00  0.65           C
ATOM    618  N   VAL B  10     -54.318  -4.158 -47.729  1.00  0.62           N
ATOM    619  CA  VAL B  10     -53.228  -3.366 -47.246  1.00  0.62           C
ATOM    620  C   VAL B  10     -53.257  -1.886 -47.533  1.00  0.62           C
ATOM    621  O   VAL B  10     -52.974  -1.069 -46.655  1.00  0.62           O
ATOM    622  CB  VAL B  10     -52.053  -3.991 -47.881  1.00  0.62           C
ATOM    623  CG1 VAL B  10     -50.805  -3.187 -47.634  1.00  0.62           C
ATOM    624  CG2 VAL B  10     -51.996  -5.322 -47.176  1.00  0.62           C
ATOM    625  N   ALA B  11     -53.617  -1.489 -48.765  1.00  0.63           N
ATOM    626  CA  ALA B  11     -53.801  -0.103 -49.134  1.00  0.63           C
ATOM    627  C   ALA B  11     -54.928   0.505 -48.324  1.00  0.63           C
ATOM    628  O   ALA B  11     -54.799   1.591 -47.769  1.00  0.63           O
ATOM    629  CB  ALA B  11     -54.030   0.003 -50.652  1.00  0.63           C
ATOM    630  N   ARG B  12     -55.991  -0.294 -48.125  1.00  0.59           N
ATOM    631  CA  ARG B  12     -57.056  -0.015 -47.197  1.00  0.59           C
ATOM    632  C   ARG B  12     -56.580   0.131 -45.757  1.00  0.59           C
ATOM    633  O   ARG B  12     -56.976   1.053 -45.065  1.00  0.59           O
ATOM    634  CB  ARG B  12     -58.158  -1.100 -47.274  1.00  0.59           C
ATOM    635  CG  ARG B  12     -58.776  -1.397 -48.649  1.00  0.59           C
ATOM    636  CD  ARG B  12     -59.038  -0.138 -49.460  1.00  0.59           C
ATOM    637  NE  ARG B  12     -59.626  -0.561 -50.760  1.00  0.59           N
ATOM    638  CZ  ARG B  12     -59.752   0.313 -51.763  1.00  0.59           C
ATOM    639  NH1 ARG B  12     -60.191  -0.116 -52.944  1.00  0.59           N
ATOM    640  NH2 ARG B  12     -59.438   1.597 -51.587  1.00  0.59           N
ATOM    641  N   MET B  13     -55.666  -0.710 -45.242  1.00  0.63           N
ATOM    642  CA  MET B  13     -55.136  -0.543 -43.893  1.00  0.63           C
ATOM    643  C   MET B  13     -54.392   0.755 -43.708  1.00  0.63           C
ATOM    644  O   MET B  13     -54.560   1.432 -42.698  1.00  0.63           O
ATOM    645  CB  MET B  13     -54.235  -1.700 -43.415  1.00  0.63           C
ATOM    646  CG  MET B  13     -54.708  -3.133 -43.674  1.00  0.63           C
ATOM    647  SD  MET B  13     -56.231  -3.704 -42.907  1.00  0.63           S
ATOM    648  CE  MET B  13     -57.514  -2.739 -43.732  1.00  0.63           C
ATOM    649  N   ALA B  14     -53.573   1.157 -44.696  1.00  0.63           N
ATOM    650  CA  ALA B  14     -52.885   2.428 -44.692  1.00  0.63           C
ATOM    651  C   ALA B  14     -53.847   3.613 -44.660  1.00  0.63           C
ATOM    652  O   ALA B  14     -53.688   4.527 -43.849  1.00  0.63           O
ATOM    653  CB  ALA B  14     -51.952   2.495 -45.917  1.00  0.63           C
ATOM    654  N   GLU B  15     -54.916   3.564 -45.486  1.00  0.65           N
ATOM    655  CA  GLU B  15     -55.991   4.536 -45.486  1.00  0.65           C
ATOM    656  C   GLU B  15     -56.689   4.581 -44.141  1.00  0.65           C
ATOM    657  O   GLU B  15     -56.738   5.625 -43.497  1.00  0.65           O
ATOM    658  CB  GLU B  15     -57.024   4.192 -46.600  1.00  0.65           C
ATOM    659  CG  GLU B  15     -56.466   4.403 -48.037  1.00  0.65           C
ATOM    660  CD  GLU B  15     -57.221   3.723 -49.195  1.00  0.65           C
ATOM    661  OE1 GLU B  15     -58.069   2.810 -48.996  1.00  0.65           O
ATOM    662  OE2 GLU B  15     -56.927   4.109 -50.357  1.00  0.65           O
ATOM    663  N   PHE B  16     -57.111   3.427 -43.613  1.00  0.64           N
ATOM    664  CA  PHE B  16     -57.853   3.275 -42.379  1.00  0.64           C
ATOM    665  C   PHE B  16     -57.058   3.698 -41.163  1.00  0.64           C
ATOM    666  O   PHE B  16     -57.573   4.309 -40.229  1.00  0.64           O
ATOM    667  CB  PHE B  16     -58.381   1.828 -42.197  1.00  0.64           C
ATOM    668  CG  PHE B  16     -59.249   1.348 -43.346  1.00  0.64           C
ATOM    669  CD1 PHE B  16     -59.810   2.178 -44.339  1.00  0.64           C
ATOM    670  CD2 PHE B  16     -59.450  -0.029 -43.471  1.00  0.64           C
ATOM    671  CE1 PHE B  16     -60.561   1.653 -45.395  1.00  0.64           C
ATOM    672  CE2 PHE B  16     -60.145  -0.564 -44.555  1.00  0.64           C
ATOM    673  CZ  PHE B  16     -60.752   0.279 -45.494  1.00  0.64           C
ATOM    674  N   GLY B  17     -55.743   3.430 -41.158  1.00  0.62           N
ATOM    675  CA  GLY B  17     -54.859   3.898 -40.112  1.00  0.62           C
ATOM    676  C   GLY B  17     -54.662   5.379 -40.085  1.00  0.62           C
ATOM    677  O   GLY B  17     -54.693   5.987 -39.018  1.00  0.62           O
ATOM    678  N   ARG B  18     -54.504   6.023 -41.259  1.00  0.60           N
ATOM    679  CA  ARG B  18     -54.484   7.469 -41.324  1.00  0.60           C
ATOM    680  C   ARG B  18     -55.822   8.079 -40.956  1.00  0.60           C
ATOM    681  O   ARG B  18     -55.884   9.043 -40.195  1.00  0.60           O
ATOM    682  CB  ARG B  18     -54.031   8.022 -42.698  1.00  0.60           C
ATOM    683  CG  ARG B  18     -53.924   9.566 -42.742  1.00  0.60           C
ATOM    684  CD  ARG B  18     -52.921  10.132 -41.731  1.00  0.60           C
ATOM    685  NE  ARG B  18     -53.132  11.599 -41.671  1.00  0.60           N
ATOM    686  CZ  ARG B  18     -52.584  12.408 -40.759  1.00  0.60           C
ATOM    687  NH1 ARG B  18     -53.017  13.661 -40.720  1.00  0.60           N
ATOM    688  NH2 ARG B  18     -51.670  11.998 -39.892  1.00  0.60           N
ATOM    689  N   HIS B  19     -56.932   7.489 -41.437  1.00  0.65           N
ATOM    690  CA  HIS B  19     -58.281   7.890 -41.107  1.00  0.65           C
ATOM    691  C   HIS B  19     -58.504   7.901 -39.622  1.00  0.65           C
ATOM    692  O   HIS B  19     -58.963   8.897 -39.085  1.00  0.65           O
ATOM    693  CB  HIS B  19     -59.313   6.900 -41.672  1.00  0.65           C
ATOM    694  CG  HIS B  19     -59.821   7.211 -43.038  1.00  0.65           C
ATOM    695  ND1 HIS B  19     -59.414   6.489 -44.134  1.00  0.65           N
ATOM    696  CD2 HIS B  19     -60.841   8.035 -43.374  1.00  0.65           C
ATOM    697  CE1 HIS B  19     -60.192   6.869 -45.116  1.00  0.65           C
ATOM    698  NE2 HIS B  19     -61.075   7.812 -44.712  1.00  0.65           N
ATOM    699  N   VAL B  20     -58.125   6.825 -38.909  1.00  0.66           N
ATOM    700  CA  VAL B  20     -58.149   6.781 -37.458  1.00  0.66           C
ATOM    701  C   VAL B  20     -57.268   7.827 -36.816  1.00  0.66           C
ATOM    702  O   VAL B  20     -57.719   8.520 -35.912  1.00  0.66           O
ATOM    703  CB  VAL B  20     -57.753   5.419 -36.945  1.00  0.66           C
ATOM    704  CG1 VAL B  20     -57.389   5.441 -35.463  1.00  0.66           C
ATOM    705  CG2 VAL B  20     -58.931   4.453 -37.188  1.00  0.66           C
ATOM    706  N   GLU B  21     -56.014   8.001 -37.283  1.00  0.58           N
ATOM    707  CA  GLU B  21     -55.057   8.969 -36.760  1.00  0.58           C
ATOM    708  C   GLU B  21     -55.652  10.387 -36.755  1.00  0.58           C
ATOM    709  O   GLU B  21     -55.573  11.122 -35.773  1.00  0.58           O
ATOM    710  CB  GLU B  21     -53.760   8.852 -37.615  1.00  0.58           C
ATOM    711  CG  GLU B  21     -52.538   9.745 -37.263  1.00  0.58           C
ATOM    712  CD  GLU B  21     -51.462   9.143 -36.356  1.00  0.58           C
ATOM    713  OE1 GLU B  21     -50.625   9.937 -35.861  1.00  0.58           O
ATOM    714  OE2 GLU B  21     -51.397   7.904 -36.163  1.00  0.58           O
ATOM    715  N   GLU B  22     -56.357  10.771 -37.837  1.00  0.67           N
ATOM    716  CA  GLU B  22     -57.146  11.989 -37.902  1.00  0.67           C
ATOM    717  C   GLU B  22     -58.465  11.954 -37.153  1.00  0.67           C
ATOM    718  O   GLU B  22     -58.807  12.902 -36.456  1.00  0.67           O
ATOM    719  CB  GLU B  22     -57.423  12.339 -39.369  1.00  0.67           C
ATOM    720  CG  GLU B  22     -56.112  12.628 -40.124  1.00  0.67           C
ATOM    721  CD  GLU B  22     -56.307  13.026 -41.579  1.00  0.67           C
ATOM    722  OE1 GLU B  22     -57.457  13.091 -42.062  1.00  0.67           O
ATOM    723  OE2 GLU B  22     -55.239  13.263 -42.216  1.00  0.67           O
ATOM    724  N   LEU B  23     -59.246  10.861 -37.242  1.00  0.65           N
ATOM    725  CA  LEU B  23     -60.525  10.685 -36.574  1.00  0.65           C
ATOM    726  C   LEU B  23     -60.392  10.806 -35.085  1.00  0.65           C
ATOM    727  O   LEU B  23     -61.221  11.427 -34.434  1.00  0.65           O
ATOM    728  CB  LEU B  23     -61.145   9.315 -36.904  1.00  0.65           C
ATOM    729  CG  LEU B  23     -62.031   9.359 -38.148  1.00  0.65           C
ATOM    730  CD1 LEU B  23     -62.082   7.986 -38.823  1.00  0.65           C
ATOM    731  CD2 LEU B  23     -63.416   9.885 -37.791  1.00  0.65           C
ATOM    732  N   VAL B  24     -59.313  10.265 -34.508  1.00  0.62           N
ATOM    733  CA  VAL B  24     -58.964  10.448 -33.122  1.00  0.62           C
ATOM    734  C   VAL B  24     -58.764  11.894 -32.773  1.00  0.62           C
ATOM    735  O   VAL B  24     -59.343  12.373 -31.810  1.00  0.62           O
ATOM    736  CB  VAL B  24     -57.702   9.686 -32.782  1.00  0.62           C
ATOM    737  CG1 VAL B  24     -57.063  10.166 -31.468  1.00  0.62           C
ATOM    738  CG2 VAL B  24     -58.068   8.191 -32.708  1.00  0.62           C
ATOM    739  N   ALA B  25     -57.993  12.635 -33.581  1.00  0.71           N
ATOM    740  CA  ALA B  25     -57.763  14.046 -33.391  1.00  0.71           C
ATOM    741  C   ALA B  25     -59.031  14.885 -33.522  1.00  0.71           C
ATOM    742  O   ALA B  25     -59.296  15.790 -32.728  1.00  0.71           O
ATOM    743  CB  ALA B  25     -56.707  14.493 -34.406  1.00  0.71           C
ATOM    744  N   GLU B  26     -59.892  14.553 -34.502  1.00  0.59           N
ATOM    745  CA  GLU B  26     -61.240  15.079 -34.606  1.00  0.59           C
ATOM    746  C   GLU B  26     -62.072  14.816 -33.365  1.00  0.59           C
ATOM    747  O   GLU B  26     -62.601  15.735 -32.741  1.00  0.59           O
ATOM    748  CB  GLU B  26     -61.970  14.482 -35.841  1.00  0.59           C
ATOM    749  CG  GLU B  26     -61.978  15.439 -37.053  1.00  0.59           C
ATOM    750  CD  GLU B  26     -62.642  16.762 -36.675  1.00  0.59           C
ATOM    751  OE1 GLU B  26     -63.870  16.751 -36.407  1.00  0.59           O
ATOM    752  OE2 GLU B  26     -61.916  17.786 -36.604  1.00  0.59           O
ATOM    753  N   ILE B  27     -62.131  13.554 -32.892  1.00  0.57           N
ATOM    754  CA  ILE B  27     -62.820  13.214 -31.665  1.00  0.57           C
ATOM    755  C   ILE B  27     -62.209  13.902 -30.479  1.00  0.57           C
ATOM    756  O   ILE B  27     -62.952  14.435 -29.683  1.00  0.57           O
ATOM    757  CB  ILE B  27     -62.953  11.722 -31.420  1.00  0.57           C
ATOM    758  CG1 ILE B  27     -63.844  11.086 -32.496  1.00  0.57           C
ATOM    759  CG2 ILE B  27     -63.481  11.425 -30.004  1.00  0.57           C
ATOM    760  CD1 ILE B  27     -63.770   9.570 -32.478  1.00  0.57           C
ATOM    761  N   GLU B  28     -60.879  13.996 -30.347  1.00  0.54           N
ATOM    762  CA  GLU B  28     -60.172  14.642 -29.260  1.00  0.54           C
ATOM    763  C   GLU B  28     -60.546  16.104 -29.098  1.00  0.54           C
ATOM    764  O   GLU B  28     -60.814  16.574 -27.988  1.00  0.54           O
ATOM    765  CB  GLU B  28     -58.661  14.484 -29.479  1.00  0.54           C
ATOM    766  CG  GLU B  28     -57.818  14.951 -28.277  1.00  0.54           C
ATOM    767  CD  GLU B  28     -56.318  14.824 -28.521  1.00  0.54           C
ATOM    768  OE1 GLU B  28     -55.574  15.255 -27.603  1.00  0.54           O
ATOM    769  OE2 GLU B  28     -55.915  14.326 -29.602  1.00  0.54           O
ATOM    770  N   SER B  29     -60.698  16.841 -30.222  1.00  0.63           N
ATOM    771  CA  SER B  29     -61.343  18.149 -30.225  1.00  0.63           C
ATOM    772  C   SER B  29     -62.752  18.109 -29.657  1.00  0.63           C
ATOM    773  O   SER B  29     -63.121  18.901 -28.795  1.00  0.63           O
ATOM    774  CB  SER B  29     -61.515  18.756 -31.639  1.00  0.63           C
ATOM    775  OG  SER B  29     -60.281  19.175 -32.211  1.00  0.63           O
ATOM    776  N   LEU B  30     -63.590  17.155 -30.088  1.00  0.60           N
ATOM    777  CA  LEU B  30     -64.892  16.919 -29.494  1.00  0.60           C
ATOM    778  C   LEU B  30     -64.854  16.488 -28.041  1.00  0.60           C
ATOM    779  O   LEU B  30     -65.694  16.948 -27.285  1.00  0.60           O
ATOM    780  CB  LEU B  30     -65.807  15.981 -30.318  1.00  0.60           C
ATOM    781  CG  LEU B  30     -66.445  16.616 -31.577  1.00  0.60           C
ATOM    782  CD1 LEU B  30     -67.015  18.011 -31.309  1.00  0.60           C
ATOM    783  CD2 LEU B  30     -65.517  16.665 -32.789  1.00  0.60           C
ATOM    784  N   VAL B  31     -63.883  15.673 -27.571  1.00  0.53           N
ATOM    785  CA  VAL B  31     -63.677  15.302 -26.183  1.00  0.53           C
ATOM    786  C   VAL B  31     -63.596  16.582 -25.376  1.00  0.53           C
ATOM    787  O   VAL B  31     -64.430  16.745 -24.510  1.00  0.53           O
ATOM    788  CB  VAL B  31     -62.472  14.380 -25.921  1.00  0.53           C
ATOM    789  CG1 VAL B  31     -62.479  13.860 -24.478  1.00  0.53           C
ATOM    790  CG2 VAL B  31     -62.480  13.118 -26.796  1.00  0.53           C
ATOM    791  N   THR B  32     -62.733  17.579 -25.722  1.00  0.52           N
ATOM    792  CA  THR B  32     -62.692  18.881 -25.009  1.00  0.52           C
ATOM    793  C   THR B  32     -63.982  19.665 -25.036  1.00  0.52           C
ATOM    794  O   THR B  32     -64.516  20.096 -24.014  1.00  0.52           O
ATOM    795  CB  THR B  32     -61.447  19.764 -25.269  1.00  0.52           C
ATOM    796  OG1 THR B  32     -61.562  21.098 -24.784  1.00  0.52           O
ATOM    797  CG2 THR B  32     -61.115  19.924 -26.751  1.00  0.52           C
ATOM    798  N   ARG B  33     -64.596  19.761 -26.199  1.00  0.46           N
ATOM    799  CA  ARG B  33     -65.804  20.514 -26.405  1.00  0.46           C
ATOM    800  C   ARG B  33     -67.021  19.864 -25.765  1.00  0.46           C
ATOM    801  O   ARG B  33     -68.021  20.508 -25.476  1.00  0.46           O
ATOM    802  CB  ARG B  33     -65.943  20.627 -27.924  1.00  0.46           C
ATOM    803  CG  ARG B  33     -64.881  21.549 -28.538  1.00  0.46           C
ATOM    804  CD  ARG B  33     -64.766  21.341 -30.036  1.00  0.46           C
ATOM    805  NE  ARG B  33     -63.689  22.254 -30.496  1.00  0.46           N
ATOM    806  CZ  ARG B  33     -63.219  22.256 -31.750  1.00  0.46           C
ATOM    807  NH1 ARG B  33     -62.234  23.088 -32.069  1.00  0.46           N
ATOM    808  NH2 ARG B  33     -63.710  21.430 -32.670  1.00  0.46           N
ATOM    809  N   LEU B  34     -66.929  18.560 -25.484  1.00  0.50           N
ATOM    810  CA  LEU B  34     -67.884  17.788 -24.742  1.00  0.50           C
ATOM    811  C   LEU B  34     -67.380  17.513 -23.350  1.00  0.50           C
ATOM    812  O   LEU B  34     -68.040  16.807 -22.608  1.00  0.50           O
ATOM    813  CB  LEU B  34     -68.136  16.416 -25.410  1.00  0.50           C
ATOM    814  CG  LEU B  34     -68.788  16.513 -26.792  1.00  0.50           C
ATOM    815  CD1 LEU B  34     -68.546  15.234 -27.585  1.00  0.50           C
ATOM    816  CD2 LEU B  34     -70.275  16.836 -26.671  1.00  0.50           C
ATOM    817  N   HIS B  35     -66.251  18.044 -22.857  1.00  0.40           N
ATOM    818  CA  HIS B  35     -65.781  17.759 -21.500  1.00  0.40           C
ATOM    819  C   HIS B  35     -66.778  18.300 -20.487  1.00  0.40           C
ATOM    820  O   HIS B  35     -67.068  17.699 -19.460  1.00  0.40           O
ATOM    821  CB  HIS B  35     -64.421  18.408 -21.184  1.00  0.40           C
ATOM    822  CG  HIS B  35     -63.158  17.856 -21.761  1.00  0.40           C
ATOM    823  ND1 HIS B  35     -62.001  18.609 -21.712  1.00  0.40           N
ATOM    824  CD2 HIS B  35     -62.917  16.694 -22.405  1.00  0.40           C
ATOM    825  CE1 HIS B  35     -61.092  17.906 -22.345  1.00  0.40           C
ATOM    826  NE2 HIS B  35     -61.594  16.736 -22.807  1.00  0.40           N
ATOM    827  N   VAL B  36     -67.402  19.427 -20.862  1.00  0.37           N
ATOM    828  CA  VAL B  36     -68.531  20.090 -20.260  1.00  0.37           C
ATOM    829  C   VAL B  36     -69.694  19.167 -19.917  1.00  0.37           C
ATOM    830  O   VAL B  36     -70.294  19.262 -18.849  1.00  0.37           O
ATOM    831  CB  VAL B  36     -68.977  21.199 -21.201  1.00  0.37           C
ATOM    832  CG1 VAL B  36     -67.837  22.179 -21.438  1.00  0.37           C
ATOM    833  CG2 VAL B  36     -69.406  20.709 -22.585  1.00  0.37           C
ATOM    834  N   THR B  37     -69.961  18.194 -20.796  1.00  0.44           N
ATOM    835  CA  THR B  37     -70.913  17.103 -20.708  1.00  0.44           C
ATOM    836  C   THR B  37     -70.668  16.183 -19.532  1.00  0.44           C
ATOM    837  O   THR B  37     -71.589  15.624 -18.953  1.00  0.44           O
ATOM    838  CB  THR B  37     -70.830  16.305 -21.994  1.00  0.44           C
ATOM    839  OG1 THR B  37     -70.904  17.133 -23.150  1.00  0.44           O
ATOM    840  CG2 THR B  37     -71.920  15.307 -22.169  1.00  0.44           C
ATOM    841  N   TRP B  38     -69.409  16.031 -19.090  1.00  0.35           N
ATOM    842  CA  TRP B  38     -69.052  15.229 -17.931  1.00  0.35           C
ATOM    843  C   TRP B  38     -68.995  16.107 -16.689  1.00  0.35           C
ATOM    844  O   TRP B  38     -68.396  15.733 -15.681  1.00  0.35           O
ATOM    845  CB  TRP B  38     -67.679  14.541 -18.150  1.00  0.35           C
ATOM    846  CG  TRP B  38     -67.683  13.266 -18.974  1.00  0.35           C
ATOM    847  CD1 TRP B  38     -67.741  11.965 -18.554  1.00  0.35           C
ATOM    848  CD2 TRP B  38     -67.533  13.219 -20.400  1.00  0.35           C
ATOM    849  NE1 TRP B  38     -67.688  11.113 -19.637  1.00  0.35           N
ATOM    850  CE2 TRP B  38     -67.568  11.866 -20.776  1.00  0.35           C
ATOM    851  CE3 TRP B  38     -67.366  14.215 -21.346  1.00  0.35           C
ATOM    852  CZ2 TRP B  38     -67.461  11.500 -22.100  1.00  0.35           C
ATOM    853  CZ3 TRP B  38     -67.268  13.846 -22.696  1.00  0.35           C
ATOM    854  CH2 TRP B  38     -67.320  12.502 -23.072  1.00  0.35           C
ATOM    855  N   THR B  39     -69.632  17.296 -16.750  1.00  0.40           N
ATOM    856  CA  THR B  39     -69.777  18.237 -15.647  1.00  0.40           C
ATOM    857  C   THR B  39     -68.548  19.125 -15.531  1.00  0.40           C
ATOM    858  O   THR B  39     -67.915  19.272 -14.489  1.00  0.40           O
ATOM    859  CB  THR B  39     -70.216  17.611 -14.329  1.00  0.40           C
ATOM    860  OG1 THR B  39     -71.362  16.798 -14.547  1.00  0.40           O
ATOM    861  CG2 THR B  39     -70.638  18.653 -13.291  1.00  0.40           C
ATOM    862  N   GLY B  40     -68.195  19.785 -16.653  1.00  0.40           N
ATOM    863  CA  GLY B  40     -67.059  20.702 -16.761  1.00  0.40           C
ATOM    864  C   GLY B  40     -65.716  20.092 -17.110  1.00  0.40           C
ATOM    865  O   GLY B  40     -65.419  18.947 -16.797  1.00  0.40           O
ATOM    866  N   GLU B  41     -64.830  20.884 -17.749  1.00  0.38           N
ATOM    867  CA  GLU B  41     -63.505  20.485 -18.220  1.00  0.38           C
ATOM    868  C   GLU B  41     -62.446  20.389 -17.133  1.00  0.38           C
ATOM    869  O   GLU B  41     -61.351  19.869 -17.331  1.00  0.38           O
ATOM    870  CB  GLU B  41     -62.977  21.505 -19.264  1.00  0.38           C
ATOM    871  CG  GLU B  41     -63.829  21.680 -20.539  1.00  0.38           C
ATOM    872  CD  GLU B  41     -63.751  23.095 -21.095  1.00  0.38           C
ATOM    873  OE1 GLU B  41     -64.842  23.705 -21.247  1.00  0.38           O
ATOM    874  OE2 GLU B  41     -62.617  23.587 -21.314  1.00  0.38           O
ATOM    875  N   GLY B  42     -62.737  20.912 -15.930  1.00  0.44           N
ATOM    876  CA  GLY B  42     -61.848  20.803 -14.779  1.00  0.44           C
ATOM    877  C   GLY B  42     -62.238  19.685 -13.858  1.00  0.44           C
ATOM    878  O   GLY B  42     -61.728  19.578 -12.746  1.00  0.44           O
ATOM    879  N   ALA B  43     -63.188  18.833 -14.272  1.00  0.62           N
ATOM    880  CA  ALA B  43     -63.691  17.764 -13.448  1.00  0.62           C
ATOM    881  C   ALA B  43     -62.977  16.445 -13.678  1.00  0.62           C
ATOM    882  O   ALA B  43     -62.618  16.060 -14.789  1.00  0.62           O
ATOM    883  CB  ALA B  43     -65.194  17.574 -13.698  1.00  0.62           C
ATOM    884  N   ALA B  44     -62.780  15.667 -12.597  1.00  0.64           N
ATOM    885  CA  ALA B  44     -62.132  14.375 -12.661  1.00  0.64           C
ATOM    886  C   ALA B  44     -62.865  13.355 -13.522  1.00  0.64           C
ATOM    887  O   ALA B  44     -62.228  12.569 -14.216  1.00  0.64           O
ATOM    888  CB  ALA B  44     -61.905  13.823 -11.248  1.00  0.64           C
ATOM    889  N   ALA B  45     -64.215  13.402 -13.546  1.00  0.55           N
ATOM    890  CA  ALA B  45     -65.087  12.544 -14.331  1.00  0.55           C
ATOM    891  C   ALA B  45     -64.743  12.587 -15.814  1.00  0.55           C
ATOM    892  O   ALA B  45     -64.565  11.588 -16.510  1.00  0.55           O
ATOM    893  CB  ALA B  45     -66.523  13.098 -14.182  1.00  0.55           C
ATOM    894  N   HIS B  46     -64.577  13.822 -16.303  1.00  0.48           N
ATOM    895  CA  HIS B  46     -64.076  14.133 -17.609  1.00  0.48           C
ATOM    896  C   HIS B  46     -62.615  13.715 -17.786  1.00  0.48           C
ATOM    897  O   HIS B  46     -62.244  13.129 -18.801  1.00  0.48           O
ATOM    898  CB  HIS B  46     -64.273  15.658 -17.820  1.00  0.48           C
ATOM    899  CG  HIS B  46     -63.359  16.224 -18.822  1.00  0.48           C
ATOM    900  ND1 HIS B  46     -62.393  17.066 -18.346  1.00  0.48           N
ATOM    901  CD2 HIS B  46     -62.916  15.574 -19.911  1.00  0.48           C
ATOM    902  CE1 HIS B  46     -61.368  16.915 -19.140  1.00  0.48           C
ATOM    903  NE2 HIS B  46     -61.622  15.991 -20.083  1.00  0.48           N
ATOM    904  N   ALA B  47     -61.738  13.987 -16.807  1.00  0.67           N
ATOM    905  CA  ALA B  47     -60.332  13.638 -16.880  1.00  0.67           C
ATOM    906  C   ALA B  47     -60.078  12.146 -17.066  1.00  0.67           C
ATOM    907  O   ALA B  47     -59.203  11.741 -17.836  1.00  0.67           O
ATOM    908  CB  ALA B  47     -59.583  14.163 -15.644  1.00  0.67           C
ATOM    909  N   GLU B  48     -60.877  11.287 -16.409  1.00  0.63           N
ATOM    910  CA  GLU B  48     -60.913   9.866 -16.672  1.00  0.63           C
ATOM    911  C   GLU B  48     -61.307   9.541 -18.102  1.00  0.63           C
ATOM    912  O   GLU B  48     -60.614   8.778 -18.764  1.00  0.63           O
ATOM    913  CB  GLU B  48     -61.876   9.182 -15.688  1.00  0.63           C
ATOM    914  CG  GLU B  48     -61.357   9.256 -14.232  1.00  0.63           C
ATOM    915  CD  GLU B  48     -62.323   8.674 -13.202  1.00  0.63           C
ATOM    916  OE1 GLU B  48     -63.430   8.224 -13.582  1.00  0.63           O
ATOM    917  OE2 GLU B  48     -61.923   8.696 -12.009  1.00  0.63           O
ATOM    918  N   ALA B  49     -62.354  10.185 -18.655  1.00  0.60           N
ATOM    919  CA  ALA B  49     -62.727  10.077 -20.053  1.00  0.60           C
ATOM    920  C   ALA B  49     -61.641  10.520 -21.030  1.00  0.60           C
ATOM    921  O   ALA B  49     -61.424   9.857 -22.035  1.00  0.60           O
ATOM    922  CB  ALA B  49     -64.034  10.843 -20.332  1.00  0.60           C
ATOM    923  N   GLN B  50     -60.898  11.615 -20.761  1.00  0.57           N
ATOM    924  CA  GLN B  50     -59.745  12.032 -21.559  1.00  0.57           C
ATOM    925  C   GLN B  50     -58.617  11.001 -21.594  1.00  0.57           C
ATOM    926  O   GLN B  50     -58.107  10.642 -22.651  1.00  0.57           O
ATOM    927  CB  GLN B  50     -59.177  13.380 -21.028  1.00  0.57           C
ATOM    928  CG  GLN B  50     -59.393  14.592 -21.967  1.00  0.57           C
ATOM    929  CD  GLN B  50     -58.223  14.869 -22.911  1.00  0.57           C
ATOM    930  OE1 GLN B  50     -57.124  14.353 -22.743  1.00  0.57           O
ATOM    931  NE2 GLN B  50     -58.450  15.772 -23.895  1.00  0.57           N
ATOM    932  N   ARG B  51     -58.216  10.448 -20.433  1.00  0.58           N
ATOM    933  CA  ARG B  51     -57.227   9.387 -20.401  1.00  0.58           C
ATOM    934  C   ARG B  51     -57.738   8.080 -20.966  1.00  0.58           C
ATOM    935  O   ARG B  51     -57.008   7.398 -21.661  1.00  0.58           O
ATOM    936  CB  ARG B  51     -56.675   9.142 -18.983  1.00  0.58           C
ATOM    937  CG  ARG B  51     -55.791  10.293 -18.464  1.00  0.58           C
ATOM    938  CD  ARG B  51     -55.052   9.954 -17.164  1.00  0.58           C
ATOM    939  NE  ARG B  51     -56.093   9.678 -16.118  1.00  0.58           N
ATOM    940  CZ  ARG B  51     -56.689  10.615 -15.369  1.00  0.58           C
ATOM    941  NH1 ARG B  51     -57.654  10.257 -14.526  1.00  0.58           N
ATOM    942  NH2 ARG B  51     -56.337  11.894 -15.441  1.00  0.58           N
ATOM    943  N   HIS B  52     -58.998   7.696 -20.696  1.00  0.60           N
ATOM    944  CA  HIS B  52     -59.652   6.519 -21.255  1.00  0.60           C
ATOM    945  C   HIS B  52     -59.777   6.621 -22.764  1.00  0.60           C
ATOM    946  O   HIS B  52     -59.554   5.653 -23.488  1.00  0.60           O
ATOM    947  CB  HIS B  52     -61.030   6.316 -20.587  1.00  0.60           C
ATOM    948  CG  HIS B  52     -61.708   5.030 -20.926  1.00  0.60           C
ATOM    949  ND1 HIS B  52     -61.122   3.845 -20.540  1.00  0.60           N
ATOM    950  CD2 HIS B  52     -62.859   4.789 -21.605  1.00  0.60           C
ATOM    951  CE1 HIS B  52     -61.918   2.901 -20.997  1.00  0.60           C
ATOM    952  NE2 HIS B  52     -62.989   3.418 -21.648  1.00  0.60           N
ATOM    953  N   TRP B  53     -60.071   7.827 -23.290  1.00  0.57           N
ATOM    954  CA  TRP B  53     -59.931   8.178 -24.684  1.00  0.57           C
ATOM    955  C   TRP B  53     -58.543   7.898 -25.222  1.00  0.57           C
ATOM    956  O   TRP B  53     -58.395   6.990 -26.026  1.00  0.57           O
ATOM    957  CB  TRP B  53     -60.319   9.673 -24.917  1.00  0.57           C
ATOM    958  CG  TRP B  53     -60.194  10.133 -26.346  1.00  0.57           C
ATOM    959  CD1 TRP B  53     -59.246  10.916 -26.949  1.00  0.57           C
ATOM    960  CD2 TRP B  53     -60.962   9.541 -27.389  1.00  0.57           C
ATOM    961  NE1 TRP B  53     -59.365  10.823 -28.317  1.00  0.57           N
ATOM    962  CE2 TRP B  53     -60.397   9.961 -28.597  1.00  0.57           C
ATOM    963  CE3 TRP B  53     -62.028   8.657 -27.350  1.00  0.57           C
ATOM    964  CZ2 TRP B  53     -60.886   9.491 -29.792  1.00  0.57           C
ATOM    965  CZ3 TRP B  53     -62.536   8.185 -28.555  1.00  0.57           C
ATOM    966  CH2 TRP B  53     -61.967   8.601 -29.759  1.00  0.57           C
ATOM    967  N   ALA B  54     -57.502   8.594 -24.724  1.00  0.63           N
ATOM    968  CA  ALA B  54     -56.140   8.493 -25.209  1.00  0.63           C
ATOM    969  C   ALA B  54     -55.492   7.135 -24.945  1.00  0.63           C
ATOM    970  O   ALA B  54     -54.575   6.710 -25.643  1.00  0.63           O
ATOM    971  CB  ALA B  54     -55.332   9.641 -24.594  1.00  0.63           C
ATOM    972  N   ALA B  55     -55.993   6.385 -23.948  1.00  0.62           N
ATOM    973  CA  ALA B  55     -55.623   5.020 -23.667  1.00  0.62           C
ATOM    974  C   ALA B  55     -55.929   4.096 -24.819  1.00  0.62           C
ATOM    975  O   ALA B  55     -55.038   3.746 -25.591  1.00  0.62           O
ATOM    976  CB  ALA B  55     -56.383   4.523 -22.421  1.00  0.62           C
ATOM    977  N   GLY B  56     -57.217   3.734 -25.004  1.00  0.58           N
ATOM    978  CA  GLY B  56     -57.625   2.804 -26.044  1.00  0.58           C
ATOM    979  C   GLY B  56     -57.266   3.304 -27.406  1.00  0.58           C
ATOM    980  O   GLY B  56     -56.869   2.529 -28.267  1.00  0.58           O
ATOM    981  N   GLU B  57     -57.321   4.633 -27.600  1.00  0.51           N
ATOM    982  CA  GLU B  57     -56.796   5.356 -28.741  1.00  0.51           C
ATOM    983  C   GLU B  57     -55.370   5.022 -29.092  1.00  0.51           C
ATOM    984  O   GLU B  57     -55.107   4.452 -30.145  1.00  0.51           O
ATOM    985  CB  GLU B  57     -56.884   6.851 -28.436  1.00  0.51           C
ATOM    986  CG  GLU B  57     -56.361   7.867 -29.455  1.00  0.51           C
ATOM    987  CD  GLU B  57     -54.849   8.006 -29.602  1.00  0.51           C
ATOM    988  OE1 GLU B  57     -54.339   7.650 -30.693  1.00  0.51           O
ATOM    989  OE2 GLU B  57     -54.187   8.450 -28.633  1.00  0.51           O
ATOM    990  N   ALA B  58     -54.371   5.278 -28.238  1.00  0.58           N
ATOM    991  CA  ALA B  58     -53.011   5.116 -28.690  1.00  0.58           C
ATOM    992  C   ALA B  58     -52.649   3.656 -28.791  1.00  0.58           C
ATOM    993  O   ALA B  58     -51.823   3.261 -29.605  1.00  0.58           O
ATOM    994  CB  ALA B  58     -52.045   5.876 -27.778  1.00  0.58           C
ATOM    995  N   MET B  59     -53.358   2.807 -28.028  1.00  0.54           N
ATOM    996  CA  MET B  59     -53.316   1.373 -28.173  1.00  0.54           C
ATOM    997  C   MET B  59     -53.759   0.919 -29.556  1.00  0.54           C
ATOM    998  O   MET B  59     -53.031   0.229 -30.263  1.00  0.54           O
ATOM    999  CB  MET B  59     -54.247   0.754 -27.107  1.00  0.54           C
ATOM   1000  CG  MET B  59     -53.719   0.892 -25.668  1.00  0.54           C
ATOM   1001  SD  MET B  59     -52.163   0.009 -25.375  1.00  0.54           S
ATOM   1002  CE  MET B  59     -52.907  -1.639 -25.505  1.00  0.54           C
ATOM   1003  N   MET B  60     -54.938   1.373 -30.017  1.00  0.50           N
ATOM   1004  CA  MET B  60     -55.459   1.106 -31.338  1.00  0.50           C
ATOM   1005  C   MET B  60     -54.700   1.765 -32.463  1.00  0.50           C
ATOM   1006  O   MET B  60     -54.548   1.165 -33.516  1.00  0.50           O
ATOM   1007  CB  MET B  60     -56.974   1.365 -31.432  1.00  0.50           C
ATOM   1008  CG  MET B  60     -57.464   2.833 -31.328  1.00  0.50           C
ATOM   1009  SD  MET B  60     -57.146   4.036 -32.606  1.00  0.50           S
ATOM   1010  CE  MET B  60     -58.005   2.893 -33.662  1.00  0.50           C
ATOM   1011  N   ARG B  61     -54.202   3.000 -32.283  1.00  0.49           N
ATOM   1012  CA  ARG B  61     -53.411   3.738 -33.238  1.00  0.49           C
ATOM   1013  C   ARG B  61     -52.039   3.128 -33.425  1.00  0.49           C
ATOM   1014  O   ARG B  61     -51.560   2.936 -34.539  1.00  0.49           O
ATOM   1015  CB  ARG B  61     -53.267   5.189 -32.753  1.00  0.49           C
ATOM   1016  CG  ARG B  61     -52.637   6.141 -33.780  1.00  0.49           C
ATOM   1017  CD  ARG B  61     -52.300   7.513 -33.187  1.00  0.49           C
ATOM   1018  NE  ARG B  61     -51.089   7.340 -32.325  1.00  0.49           N
ATOM   1019  CZ  ARG B  61     -49.841   7.332 -32.809  1.00  0.49           C
ATOM   1020  NH1 ARG B  61     -48.821   7.152 -31.968  1.00  0.49           N
ATOM   1021  NH2 ARG B  61     -49.577   7.475 -34.105  1.00  0.49           N
ATOM   1022  N   GLN B  62     -51.373   2.742 -32.320  1.00  0.55           N
ATOM   1023  CA  GLN B  62     -50.125   2.015 -32.369  1.00  0.55           C
ATOM   1024  C   GLN B  62     -50.300   0.653 -32.982  1.00  0.55           C
ATOM   1025  O   GLN B  62     -49.523   0.253 -33.841  1.00  0.55           O
ATOM   1026  CB  GLN B  62     -49.529   1.825 -30.957  1.00  0.55           C
ATOM   1027  CG  GLN B  62     -48.131   1.173 -30.930  1.00  0.55           C
ATOM   1028  CD  GLN B  62     -47.121   2.061 -31.652  1.00  0.55           C
ATOM   1029  OE1 GLN B  62     -46.942   3.238 -31.335  1.00  0.55           O
ATOM   1030  NE2 GLN B  62     -46.446   1.505 -32.681  1.00  0.55           N
ATOM   1031  N   ALA B  63     -51.361  -0.079 -32.593  1.00  0.53           N
ATOM   1032  CA  ALA B  63     -51.700  -1.352 -33.172  1.00  0.53           C
ATOM   1033  C   ALA B  63     -52.008  -1.224 -34.640  1.00  0.53           C
ATOM   1034  O   ALA B  63     -51.561  -2.037 -35.432  1.00  0.53           O
ATOM   1035  CB  ALA B  63     -52.837  -2.009 -32.389  1.00  0.53           C
ATOM   1036  N   LEU B  64     -52.693  -0.151 -35.059  1.00  0.52           N
ATOM   1037  CA  LEU B  64     -52.862   0.203 -36.440  1.00  0.52           C
ATOM   1038  C   LEU B  64     -51.568   0.449 -37.172  1.00  0.52           C
ATOM   1039  O   LEU B  64     -51.362  -0.129 -38.223  1.00  0.52           O
ATOM   1040  CB  LEU B  64     -53.740   1.460 -36.528  1.00  0.52           C
ATOM   1041  CG  LEU B  64     -55.128   1.164 -37.028  1.00  0.52           C
ATOM   1042  CD1 LEU B  64     -56.064   2.276 -36.625  1.00  0.52           C
ATOM   1043  CD2 LEU B  64     -54.972   0.974 -38.508  1.00  0.52           C
ATOM   1044  N   ALA B  65     -50.643   1.243 -36.618  1.00  0.62           N
ATOM   1045  CA  ALA B  65     -49.321   1.459 -37.164  1.00  0.62           C
ATOM   1046  C   ALA B  65     -48.444   0.209 -37.220  1.00  0.62           C
ATOM   1047  O   ALA B  65     -47.743  -0.024 -38.191  1.00  0.62           O
ATOM   1048  CB  ALA B  65     -48.636   2.584 -36.370  1.00  0.62           C
ATOM   1049  N   GLN B  66     -48.453  -0.654 -36.187  1.00  0.62           N
ATOM   1050  CA  GLN B  66     -47.748  -1.928 -36.199  1.00  0.62           C
ATOM   1051  C   GLN B  66     -48.337  -2.910 -37.185  1.00  0.62           C
ATOM   1052  O   GLN B  66     -47.635  -3.598 -37.928  1.00  0.62           O
ATOM   1053  CB  GLN B  66     -47.780  -2.579 -34.803  1.00  0.62           C
ATOM   1054  CG  GLN B  66     -46.926  -1.793 -33.795  1.00  0.62           C
ATOM   1055  CD  GLN B  66     -47.039  -2.372 -32.389  1.00  0.62           C
ATOM   1056  OE1 GLN B  66     -48.012  -3.018 -32.010  1.00  0.62           O
ATOM   1057  NE2 GLN B  66     -46.000  -2.106 -31.565  1.00  0.62           N
ATOM   1058  N   LEU B  67     -49.673  -2.976 -37.228  1.00  0.58           N
ATOM   1059  CA  LEU B  67     -50.413  -3.741 -38.195  1.00  0.58           C
ATOM   1060  C   LEU B  67     -50.173  -3.244 -39.602  1.00  0.58           C
ATOM   1061  O   LEU B  67     -49.784  -4.007 -40.467  1.00  0.58           O
ATOM   1062  CB  LEU B  67     -51.907  -3.703 -37.829  1.00  0.58           C
ATOM   1063  CG  LEU B  67     -52.800  -4.435 -38.821  1.00  0.58           C
ATOM   1064  CD1 LEU B  67     -53.570  -5.556 -38.145  1.00  0.58           C
ATOM   1065  CD2 LEU B  67     -53.726  -3.472 -39.531  1.00  0.58           C
ATOM   1066  N   THR B  68     -50.289  -1.940 -39.880  1.00  0.59           N
ATOM   1067  CA  THR B  68     -49.947  -1.355 -41.168  1.00  0.59           C
ATOM   1068  C   THR B  68     -48.477  -1.447 -41.485  1.00  0.59           C
ATOM   1069  O   THR B  68     -48.127  -1.612 -42.639  1.00  0.59           O
ATOM   1070  CB  THR B  68     -50.433   0.066 -41.430  1.00  0.59           C
ATOM   1071  OG1 THR B  68     -49.888   1.005 -40.525  1.00  0.59           O
ATOM   1072  CG2 THR B  68     -51.955   0.130 -41.300  1.00  0.59           C
ATOM   1073  N   ALA B  69     -47.546  -1.431 -40.528  1.00  0.61           N
ATOM   1074  CA  ALA B  69     -46.158  -1.752 -40.790  1.00  0.61           C
ATOM   1075  C   ALA B  69     -45.931  -3.161 -41.345  1.00  0.61           C
ATOM   1076  O   ALA B  69     -45.281  -3.359 -42.373  1.00  0.61           O
ATOM   1077  CB  ALA B  69     -45.376  -1.601 -39.474  1.00  0.61           C
ATOM   1078  N   ALA B  70     -46.527  -4.198 -40.730  1.00  0.59           N
ATOM   1079  CA  ALA B  70     -46.387  -5.562 -41.203  1.00  0.59           C
ATOM   1080  C   ALA B  70     -47.343  -5.873 -42.344  1.00  0.59           C
ATOM   1081  O   ALA B  70     -47.190  -6.854 -43.065  1.00  0.59           O
ATOM   1082  CB  ALA B  70     -46.556  -6.552 -40.034  1.00  0.59           C
ATOM   1083  N   GLY B  71     -48.324  -4.985 -42.552  1.00  0.59           N
ATOM   1084  CA  GLY B  71     -49.406  -5.104 -43.501  1.00  0.59           C
ATOM   1085  C   GLY B  71     -49.188  -4.377 -44.752  1.00  0.59           C
ATOM   1086  O   GLY B  71     -49.379  -4.959 -45.792  1.00  0.59           O
ATOM   1087  N   GLN B  72     -48.698  -3.128 -44.720  1.00  0.54           N
ATOM   1088  CA  GLN B  72     -48.284  -2.289 -45.838  1.00  0.54           C
ATOM   1089  C   GLN B  72     -47.274  -2.992 -46.670  1.00  0.54           C
ATOM   1090  O   GLN B  72     -47.256  -2.920 -47.896  1.00  0.54           O
ATOM   1091  CB  GLN B  72     -47.832  -0.877 -45.449  1.00  0.54           C
ATOM   1092  CG  GLN B  72     -47.749   0.101 -46.646  1.00  0.54           C
ATOM   1093  CD  GLN B  72     -47.409   1.526 -46.214  1.00  0.54           C
ATOM   1094  OE1 GLN B  72     -47.330   1.872 -45.039  1.00  0.54           O
ATOM   1095  NE2 GLN B  72     -47.222   2.414 -47.219  1.00  0.54           N
ATOM   1096  N   SER B  73     -46.491  -3.840 -45.987  1.00  0.58           N
ATOM   1097  CA  SER B  73     -45.666  -4.812 -46.622  1.00  0.58           C
ATOM   1098  C   SER B  73     -46.373  -5.705 -47.628  1.00  0.58           C
ATOM   1099  O   SER B  73     -45.707  -6.150 -48.549  1.00  0.58           O
ATOM   1100  CB  SER B  73     -44.822  -5.618 -45.599  1.00  0.58           C
ATOM   1101  OG  SER B  73     -45.400  -6.849 -45.138  1.00  0.58           O
ATOM   1102  N   ALA B  74     -47.694  -5.972 -47.587  1.00  0.54           N
ATOM   1103  CA  ALA B  74     -48.276  -6.890 -48.536  1.00  0.54           C
ATOM   1104  C   ALA B  74     -48.175  -6.550 -49.994  1.00  0.54           C
ATOM   1105  O   ALA B  74     -47.784  -7.391 -50.790  1.00  0.54           O
ATOM   1106  CB  ALA B  74     -49.706  -7.285 -48.315  1.00  0.54           C
ATOM   1107  N   HIS B  75     -48.475  -5.305 -50.390  1.00  0.41           N
ATOM   1108  CA  HIS B  75     -48.333  -4.938 -51.782  1.00  0.41           C
ATOM   1109  C   HIS B  75     -46.991  -4.277 -52.016  1.00  0.41           C
ATOM   1110  O   HIS B  75     -46.588  -4.047 -53.152  1.00  0.41           O
ATOM   1111  CB  HIS B  75     -49.527  -4.075 -52.243  1.00  0.41           C
ATOM   1112  CG  HIS B  75     -49.792  -2.837 -51.442  1.00  0.41           C
ATOM   1113  ND1 HIS B  75     -48.790  -1.906 -51.269  1.00  0.41           N
ATOM   1114  CD2 HIS B  75     -50.954  -2.368 -50.926  1.00  0.41           C
ATOM   1115  CE1 HIS B  75     -49.355  -0.891 -50.661  1.00  0.41           C
ATOM   1116  NE2 HIS B  75     -50.667  -1.118 -50.427  1.00  0.41           N
ATOM   1117  N   ALA B  76     -46.233  -4.042 -50.930  1.00  0.54           N
ATOM   1118  CA  ALA B  76     -44.950  -3.394 -50.982  1.00  0.54           C
ATOM   1119  C   ALA B  76     -43.758  -4.339 -50.935  1.00  0.54           C
ATOM   1120  O   ALA B  76     -43.007  -4.452 -51.897  1.00  0.54           O
ATOM   1121  CB  ALA B  76     -44.884  -2.389 -49.820  1.00  0.54           C
ATOM   1122  N   ASN B  77     -43.541  -5.065 -49.825  1.00  0.43           N
ATOM   1123  CA  ASN B  77     -42.367  -5.903 -49.681  1.00  0.43           C
ATOM   1124  C   ASN B  77     -42.692  -7.391 -49.860  1.00  0.43           C
ATOM   1125  O   ASN B  77     -41.950  -8.129 -50.489  1.00  0.43           O
ATOM   1126  CB  ASN B  77     -41.744  -5.709 -48.281  1.00  0.43           C
ATOM   1127  CG  ASN B  77     -41.317  -4.276 -47.980  1.00  0.43           C
ATOM   1128  OD1 ASN B  77     -40.841  -3.528 -48.829  1.00  0.43           O
ATOM   1129  ND2 ASN B  77     -41.482  -3.862 -46.700  1.00  0.43           N
ATOM   1130  N   TYR B  78     -43.836  -7.868 -49.329  1.00  0.38           N
ATOM   1131  CA  TYR B  78     -44.309  -9.246 -49.355  1.00  0.38           C
ATOM   1132  C   TYR B  78     -44.658  -9.705 -50.758  1.00  0.38           C
ATOM   1133  O   TYR B  78     -44.271 -10.791 -51.176  1.00  0.38           O
ATOM   1134  CB  TYR B  78     -45.568  -9.288 -48.453  1.00  0.38           C
ATOM   1135  CG  TYR B  78     -46.321 -10.583 -48.295  1.00  0.38           C
ATOM   1136  CD1 TYR B  78     -45.659 -11.788 -48.045  1.00  0.38           C
ATOM   1137  CD2 TYR B  78     -47.726 -10.591 -48.351  1.00  0.38           C
ATOM   1138  CE1 TYR B  78     -46.378 -12.984 -47.925  1.00  0.38           C
ATOM   1139  CE2 TYR B  78     -48.456 -11.765 -48.213  1.00  0.38           C
ATOM   1140  CZ  TYR B  78     -47.778 -12.957 -48.031  1.00  0.38           C
ATOM   1141  OH  TYR B  78     -48.573 -14.110 -47.977  1.00  0.38           O
ATOM   1142  N   THR B  79     -45.358  -8.853 -51.541  1.00  0.42           N
ATOM   1143  CA  THR B  79     -45.501  -9.009 -52.987  1.00  0.42           C
ATOM   1144  C   THR B  79     -44.154  -8.932 -53.658  1.00  0.42           C
ATOM   1145  O   THR B  79     -43.854  -9.724 -54.543  1.00  0.42           O
ATOM   1146  CB  THR B  79     -46.443  -7.959 -53.585  1.00  0.42           C
ATOM   1147  OG1 THR B  79     -47.792  -8.384 -53.447  1.00  0.42           O
ATOM   1148  CG2 THR B  79     -46.253  -7.690 -55.083  1.00  0.42           C
ATOM   1149  N   GLY B  80     -43.294  -7.983 -53.226  1.00  0.41           N
ATOM   1150  CA  GLY B  80     -41.970  -7.783 -53.797  1.00  0.41           C
ATOM   1151  C   GLY B  80     -41.085  -9.006 -53.837  1.00  0.41           C
ATOM   1152  O   GLY B  80     -40.666  -9.426 -54.912  1.00  0.41           O
ATOM   1153  N   ALA B  81     -40.784  -9.600 -52.666  1.00  0.41           N
ATOM   1154  CA  ALA B  81     -40.183 -10.913 -52.564  1.00  0.41           C
ATOM   1155  C   ALA B  81     -40.121 -11.397 -51.124  1.00  0.41           C
ATOM   1156  O   ALA B  81     -40.361 -10.689 -50.150  1.00  0.41           O
ATOM   1157  CB  ALA B  81     -38.759 -10.987 -53.158  1.00  0.41           C
ATOM   1158  N   MET B  82     -39.751 -12.672 -50.934  1.00  0.25           N
ATOM   1159  CA  MET B  82     -39.319 -13.149 -49.639  1.00  0.25           C
ATOM   1160  C   MET B  82     -37.961 -12.572 -49.245  1.00  0.25           C
ATOM   1161  O   MET B  82     -37.134 -12.257 -50.096  1.00  0.25           O
ATOM   1162  CB  MET B  82     -39.338 -14.690 -49.571  1.00  0.25           C
ATOM   1163  CG  MET B  82     -40.757 -15.290 -49.698  1.00  0.25           C
ATOM   1164  SD  MET B  82     -41.953 -14.729 -48.442  1.00  0.25           S
ATOM   1165  CE  MET B  82     -41.162 -15.516 -47.009  1.00  0.25           C
ATOM   1166  N   ALA B  83     -37.748 -12.366 -47.926  1.00  0.32           N
ATOM   1167  CA  ALA B  83     -36.562 -11.760 -47.332  1.00  0.32           C
ATOM   1168  C   ALA B  83     -36.418 -10.259 -47.532  1.00  0.32           C
ATOM   1169  O   ALA B  83     -35.581  -9.612 -46.912  1.00  0.32           O
ATOM   1170  CB  ALA B  83     -35.275 -12.494 -47.744  1.00  0.32           C
ATOM   1171  N   THR B  84     -37.285  -9.638 -48.348  1.00  0.41           N
ATOM   1172  CA  THR B  84     -37.281  -8.197 -48.540  1.00  0.41           C
ATOM   1173  C   THR B  84     -38.317  -7.541 -47.644  1.00  0.41           C
ATOM   1174  O   THR B  84     -38.442  -6.324 -47.584  1.00  0.41           O
ATOM   1175  CB  THR B  84     -37.560  -7.807 -49.983  1.00  0.41           C
ATOM   1176  OG1 THR B  84     -38.830  -8.268 -50.404  1.00  0.41           O
ATOM   1177  CG2 THR B  84     -36.530  -8.465 -50.908  1.00  0.41           C
ATOM   1178  N   ASN B  85     -39.088  -8.344 -46.882  1.00  0.47           N
ATOM   1179  CA  ASN B  85     -40.057  -7.902 -45.898  1.00  0.47           C
ATOM   1180  C   ASN B  85     -39.459  -7.055 -44.779  1.00  0.47           C
ATOM   1181  O   ASN B  85     -38.280  -7.194 -44.471  1.00  0.47           O
ATOM   1182  CB  ASN B  85     -40.849  -9.114 -45.345  1.00  0.47           C
ATOM   1183  CG  ASN B  85     -42.204  -8.659 -44.833  1.00  0.47           C
ATOM   1184  OD1 ASN B  85     -42.350  -8.267 -43.677  1.00  0.47           O
ATOM   1185  ND2 ASN B  85     -43.210  -8.628 -45.732  1.00  0.47           N
ATOM   1186  N   LEU B  86     -40.273  -6.190 -44.121  1.00  0.46           N
ATOM   1187  CA  LEU B  86     -39.888  -5.290 -43.035  1.00  0.46           C
ATOM   1188  C   LEU B  86     -39.193  -6.001 -41.874  1.00  0.46           C
ATOM   1189  O   LEU B  86     -38.380  -5.443 -41.150  1.00  0.46           O
ATOM   1190  CB  LEU B  86     -41.137  -4.502 -42.543  1.00  0.46           C
ATOM   1191  CG  LEU B  86     -40.952  -3.585 -41.308  1.00  0.46           C
ATOM   1192  CD1 LEU B  86     -39.988  -2.419 -41.564  1.00  0.46           C
ATOM   1193  CD2 LEU B  86     -42.299  -3.041 -40.820  1.00  0.46           C
ATOM   1194  N   GLY B  87     -39.438  -7.319 -41.701  1.00  0.48           N
ATOM   1195  CA  GLY B  87     -38.662  -8.131 -40.771  1.00  0.48           C
ATOM   1196  C   GLY B  87     -37.169  -8.196 -41.043  1.00  0.48           C
ATOM   1197  O   GLY B  87     -36.403  -8.545 -40.152  1.00  0.48           O
ATOM   1198  N   MET B  88     -36.715  -7.877 -42.270  1.00  0.48           N
ATOM   1199  CA  MET B  88     -35.306  -7.741 -42.597  1.00  0.48           C
ATOM   1200  C   MET B  88     -34.962  -6.356 -43.121  1.00  0.48           C
ATOM   1201  O   MET B  88     -33.961  -5.766 -42.725  1.00  0.48           O
ATOM   1202  CB  MET B  88     -34.907  -8.766 -43.691  1.00  0.48           C
ATOM   1203  CG  MET B  88     -33.973  -9.870 -43.179  1.00  0.48           C
ATOM   1204  SD  MET B  88     -33.565 -11.075 -44.477  1.00  0.48           S
ATOM   1205  CE  MET B  88     -33.919 -12.524 -43.452  1.00  0.48           C
ATOM   1206  N   TRP B  89     -35.774  -5.809 -44.044  1.00  0.46           N
ATOM   1207  CA  TRP B  89     -35.575  -4.489 -44.610  1.00  0.46           C
ATOM   1208  C   TRP B  89     -36.072  -3.394 -43.677  1.00  0.46           C
ATOM   1209  O   TRP B  89     -37.176  -3.477 -43.157  1.00  0.46           O
ATOM   1210  CB  TRP B  89     -36.295  -4.415 -45.980  1.00  0.46           C
ATOM   1211  CG  TRP B  89     -36.126  -3.123 -46.760  1.00  0.46           C
ATOM   1212  CD1 TRP B  89     -36.996  -2.075 -46.843  1.00  0.46           C
ATOM   1213  CD2 TRP B  89     -34.961  -2.744 -47.514  1.00  0.46           C
ATOM   1214  NE1 TRP B  89     -36.462  -1.067 -47.614  1.00  0.46           N
ATOM   1215  CE2 TRP B  89     -35.214  -1.455 -48.032  1.00  0.46           C
ATOM   1216  CE3 TRP B  89     -33.752  -3.393 -47.754  1.00  0.46           C
ATOM   1217  CZ2 TRP B  89     -34.264  -0.797 -48.798  1.00  0.46           C
ATOM   1218  CZ3 TRP B  89     -32.783  -2.715 -48.511  1.00  0.46           C
ATOM   1219  CH2 TRP B  89     -33.036  -1.436 -49.028  1.00  0.46           C
ATOM   1220  N   SER B  90     -35.249  -2.358 -43.440  1.00  0.48           N
ATOM   1221  CA  SER B  90     -35.577  -1.267 -42.535  1.00  0.48           C
ATOM   1222  C   SER B  90     -36.613  -0.258 -43.092  1.00  0.48           C
ATOM   1223  O   SER B  90     -36.989  -0.326 -44.291  1.00  0.48           O
ATOM   1224  CB  SER B  90     -34.338  -0.410 -42.158  1.00  0.48           C
ATOM   1225  OG  SER B  90     -33.263  -1.188 -41.618  1.00  0.48           O
ATOM   1226  OXT SER B  90     -37.008   0.641 -42.298  1.00  0.48           O
ENDMDL
MODEL        5
ATOM      1  N   THR A   6     -28.311  42.338 -33.644  1.00  0.36           N
ATOM      2  CA  THR A   6     -28.863  42.936 -34.914  1.00  0.36           C
ATOM      3  C   THR A   6     -30.363  43.008 -34.907  1.00  0.36           C
ATOM      4  O   THR A   6     -30.906  44.058 -34.603  1.00  0.36           O
ATOM      5  CB  THR A   6     -28.322  42.222 -36.155  1.00  0.36           C
ATOM      6  OG1 THR A   6     -26.903  42.228 -36.109  1.00  0.36           O
ATOM      7  CG2 THR A   6     -28.719  42.953 -37.443  1.00  0.36           C
ATOM      8  N   LEU A   7     -31.083  41.905 -35.197  1.00  0.40           N
ATOM      9  CA  LEU A   7     -32.533  41.906 -35.273  1.00  0.40           C
ATOM     10  C   LEU A   7     -33.010  40.595 -34.686  1.00  0.40           C
ATOM     11  O   LEU A   7     -32.188  39.755 -34.329  1.00  0.40           O
ATOM     12  CB  LEU A   7     -33.030  42.030 -36.736  1.00  0.40           C
ATOM     13  CG  LEU A   7     -32.671  43.367 -37.417  1.00  0.40           C
ATOM     14  CD1 LEU A   7     -32.429  43.244 -38.923  1.00  0.40           C
ATOM     15  CD2 LEU A   7     -33.660  44.493 -37.093  1.00  0.40           C
ATOM     16  N   ARG A   8     -34.337  40.411 -34.537  1.00  0.38           N
ATOM     17  CA  ARG A   8     -34.926  39.173 -34.060  1.00  0.38           C
ATOM     18  C   ARG A   8     -35.385  38.326 -35.235  1.00  0.38           C
ATOM     19  O   ARG A   8     -34.638  37.531 -35.787  1.00  0.38           O
ATOM     20  CB  ARG A   8     -36.132  39.468 -33.130  1.00  0.38           C
ATOM     21  CG  ARG A   8     -35.776  40.229 -31.837  1.00  0.38           C
ATOM     22  CD  ARG A   8     -37.024  40.627 -31.041  1.00  0.38           C
ATOM     23  NE  ARG A   8     -36.542  41.382 -29.845  1.00  0.38           N
ATOM     24  CZ  ARG A   8     -37.333  42.019 -28.971  1.00  0.38           C
ATOM     25  NH1 ARG A   8     -36.774  42.654 -27.943  1.00  0.38           N
ATOM     26  NH2 ARG A   8     -38.656  42.038 -29.100  1.00  0.38           N
ATOM     27  N   VAL A   9     -36.642  38.500 -35.677  1.00  0.49           N
ATOM     28  CA  VAL A   9     -37.246  37.701 -36.721  1.00  0.49           C
ATOM     29  C   VAL A   9     -37.054  38.333 -38.087  1.00  0.49           C
ATOM     30  O   VAL A   9     -37.628  37.858 -39.054  1.00  0.49           O
ATOM     31  CB  VAL A   9     -38.747  37.468 -36.477  1.00  0.49           C
ATOM     32  CG1 VAL A   9     -39.002  37.127 -35.003  1.00  0.49           C
ATOM     33  CG2 VAL A   9     -39.646  38.649 -36.896  1.00  0.49           C
ATOM     34  N   GLU A  10     -36.266  39.431 -38.239  1.00  0.52           N
ATOM     35  CA  GLU A  10     -36.209  40.174 -39.502  1.00  0.52           C
ATOM     36  C   GLU A  10     -35.888  39.279 -40.690  1.00  0.52           C
ATOM     37  O   GLU A  10     -34.915  38.534 -40.567  1.00  0.52           O
ATOM     38  CB  GLU A  10     -35.177  41.329 -39.522  1.00  0.52           C
ATOM     39  CG  GLU A  10     -35.236  42.202 -40.814  1.00  0.52           C
ATOM     40  CD  GLU A  10     -36.389  43.197 -40.856  1.00  0.52           C
ATOM     41  OE1 GLU A  10     -36.719  43.597 -42.000  1.00  0.52           O
ATOM     42  OE2 GLU A  10     -36.944  43.535 -39.783  1.00  0.52           O
ATOM     43  N   PRO A  11     -36.594  39.279 -41.831  1.00  0.54           N
ATOM     44  CA  PRO A  11     -36.207  38.581 -43.050  1.00  0.54           C
ATOM     45  C   PRO A  11     -34.742  38.666 -43.399  1.00  0.54           C
ATOM     46  O   PRO A  11     -34.197  37.664 -43.835  1.00  0.54           O
ATOM     47  CB  PRO A  11     -37.163  39.082 -44.134  1.00  0.54           C
ATOM     48  CG  PRO A  11     -38.422  39.456 -43.346  1.00  0.54           C
ATOM     49  CD  PRO A  11     -37.900  39.922 -41.984  1.00  0.54           C
ATOM     50  N   ALA A  12     -34.069  39.805 -43.156  1.00  0.59           N
ATOM     51  CA  ALA A  12     -32.635  39.922 -43.284  1.00  0.59           C
ATOM     52  C   ALA A  12     -31.821  38.996 -42.385  1.00  0.59           C
ATOM     53  O   ALA A  12     -30.906  38.305 -42.831  1.00  0.59           O
ATOM     54  CB  ALA A  12     -32.230  41.375 -42.975  1.00  0.59           C
ATOM     55  N   VAL A  13     -32.171  38.927 -41.089  1.00  0.59           N
ATOM     56  CA  VAL A  13     -31.573  38.013 -40.134  1.00  0.59           C
ATOM     57  C   VAL A  13     -31.983  36.579 -40.419  1.00  0.59           C
ATOM     58  O   VAL A  13     -31.132  35.700 -40.525  1.00  0.59           O
ATOM     59  CB  VAL A  13     -31.889  38.459 -38.706  1.00  0.59           C
ATOM     60  CG1 VAL A  13     -31.759  37.331 -37.678  1.00  0.59           C
ATOM     61  CG2 VAL A  13     -30.896  39.570 -38.323  1.00  0.59           C
ATOM     62  N   MET A  14     -33.289  36.309 -40.651  1.00  0.56           N
ATOM     63  CA  MET A  14     -33.777  34.987 -40.978  1.00  0.56           C
ATOM     64  C   MET A  14     -33.145  34.455 -42.239  1.00  0.56           C
ATOM     65  O   MET A  14     -32.640  33.351 -42.210  1.00  0.56           O
ATOM     66  CB  MET A  14     -35.311  34.931 -41.159  1.00  0.56           C
ATOM     67  CG  MET A  14     -36.108  35.133 -39.866  1.00  0.56           C
ATOM     68  SD  MET A  14     -37.894  34.831 -40.038  1.00  0.56           S
ATOM     69  CE  MET A  14     -38.314  35.915 -41.420  1.00  0.56           C
ATOM     70  N   GLN A  15     -33.061  35.205 -43.346  1.00  0.52           N
ATOM     71  CA  GLN A  15     -32.376  34.792 -44.557  1.00  0.52           C
ATOM     72  C   GLN A  15     -30.882  34.640 -44.399  1.00  0.52           C
ATOM     73  O   GLN A  15     -30.296  33.729 -44.970  1.00  0.52           O
ATOM     74  CB  GLN A  15     -32.652  35.780 -45.699  1.00  0.52           C
ATOM     75  CG  GLN A  15     -34.078  35.632 -46.264  1.00  0.52           C
ATOM     76  CD  GLN A  15     -34.181  34.401 -47.152  1.00  0.52           C
ATOM     77  OE1 GLN A  15     -34.656  33.342 -46.757  1.00  0.52           O
ATOM     78  NE2 GLN A  15     -33.693  34.527 -48.406  1.00  0.52           N
ATOM     79  N   GLY A  16     -30.214  35.504 -43.607  1.00  0.61           N
[truncated: 90,573 more chars]
