# Supplementary material for: Pore-forming Esx proteins mediate toxin secretion by Mycobacterium tuberculosis
Source: Nat Commun. 2021 Jan 15;12:394. doi: 10.1038/s41467-020-20533-1 (PMC7810871; doi:10.1038/s41467-020-20533-1)
Supplement: Supplementary file 4 — Supplementary Data 1 [file 41467_2020_20533_MOESM4_ESM.zip › SupplDataFile3_EsxEF_SwissModel_FullLength_Heterodimer.pdb]

TITLE     SWISS-MODEL SERVER (https://swissmodel.expasy.org)
TITLE    2 esxef
EXPDTA    THEORETICAL MODEL (SWISS-MODEL SERVER)
AUTHOR    SWISS-MODEL SERVER (SEE REFERENCE IN JRNL Records)
REVDAT   1   28-JUN-19 1MOD    1       18:15
JRNL        AUTH   A.WATERHOUSE,M.BERTONI,S.BIENERT,G.STUDER,G.TAURIELLO,
JRNL        AUTH 2 R.GUMIENNY,F.T.HEER,T.A.P.DE BEER,C.REMPFER,L.BORDOLI,
JRNL        AUTH 3 R.LEPORE,T.SCHWEDE
JRNL        TITL   SWISS-MODEL: HOMOLOGY MODELLING OF PROTEIN STRUCTURES AND
JRNL        TITL 2 COMPLEXES
JRNL        REF    NUCLEIC.ACIDS.RES..           V.  46 W296  2018
JRNL        PMID   29788355
JRNL        DOI    10.1093/nar/gky427
REMARK   1
REMARK   1 REFERENCE 1
REMARK   1  AUTH   S.BIENERT,A.WATERHOUSE,T.A.P.DE BEER,G.TAURIELLO,G.STUDER,
REMARK   1  AUTH 2 L.BORDOLI,T.SCHWEDE
REMARK   1  TITL   THE SWISS-MODEL REPOSITORY - NEW FEATURES AND FUNCTIONALITY
REMARK   1  REF    NUCLEIC.ACIDS.RES..           V.  22       2017
REMARK   1  REFN                   ISSN 0305-1048
REMARK   1  PMID   27899672
REMARK   1  DOI    10.1093/nar/gkw1132
REMARK   1
REMARK   1 REFERENCE 2
REMARK   1  AUTH   N.GUEX,M.C.PEITSCH,T.SCHWEDE
REMARK   1  TITL   AUTOMATED COMPARATIVE PROTEIN STRUCTURE MODELING WITH
REMARK   1  TITL 2 SWISS-MODEL AND SWISS-PDBVIEWER: A HISTORICAL PERSPECTIVE
REMARK   1  REF    ELECTROPHORESIS               V.  30       2009
REMARK   1  REFN                   ISSN 0173-0835
REMARK   1  PMID   19517507
REMARK   1  DOI    10.1002/elps.200900140
REMARK   1
REMARK   1 REFERENCE 3
REMARK   1  AUTH   P.BENKERT,M.BIASINI,T.SCHWEDE
REMARK   1  TITL   TOWARD THE ESTIMATION OF THE ABSOLUTE QUALITY OF INDIVIDUAL
REMARK   1  TITL 2 PROTEIN STRUCTURE MODELS
REMARK   1  REF    BIOINFORMATICS                V.  27       2011
REMARK   1  REFN                   ISSN 1367-4803
REMARK   1  PMID   21134891
REMARK   1  DOI    10.1093/bioinformatics/btq662
REMARK   1
REMARK   1 REFERENCE 4
REMARK   1  AUTH   M.BERTONI,F.KIEFER,M.BIASINI,L.BORDOLI,T.SCHWEDE
REMARK   1  TITL   MODELING PROTEIN QUATERNARY STRUCTURE OF HOMO- AND
REMARK   1  TITL 2 HETERO-OLIGOMERS BEYOND BINARY INTERACTIONS BY HOMOLOGY
REMARK   1  REF    SCI.REP.                      V.   7       2017
REMARK   1  REFN                   ISSN
REMARK   1  PMID   28874689
REMARK   1  DOI    10.1038/s41598-017-09654-8
REMARK   1
REMARK   1 DISCLAIMER
REMARK   1 The SWISS-MODEL SERVER produces theoretical models for proteins.
REMARK   1 The results of any theoretical modelling procedure is
REMARK   1 NON-EXPERIMENTAL and MUST be considered with care. These models may
REMARK   1 contain significant errors. This is especially true for automated
REMARK   1 modeling since there is no human intervention during model
REMARK   1 building. Please read the header section and the logfile carefully
REMARK   1 to know what templates and alignments were used during the model
REMARK   1 building process. All information by the SWISS-MODEL SERVER is
REMARK   1 provided "AS-IS", without any warranty, expressed or implied.
REMARK   2
REMARK   2 COPYRIGHT NOTICE
REMARK   2 This SWISS-MODEL protein model is copyright. It is produced by the
REMARK   2 SWISS-MODEL server, developed by the Computational Structural
REMARK   2 Biology Group at the SIB Swiss Institute of Bioinformatics at the
REMARK   2 Biozentrum, University of Basel (https://swissmodel.expasy.org). This
REMARK   2 model is licensed under the CC BY-SA 4.0 Creative Commons
REMARK   2 Attribution-ShareAlike 4.0 International License
REMARK   2 (https://creativecommons.org/licenses/by-sa/4.0/legalcode), i.e. you
REMARK   2 can copy and redistribute the model in any medium or format,
REMARK   2 transform and build upon the model for any purpose, even
REMARK   2 commercially, under the following terms:
REMARK   2 Attribution - You must give appropriate credit, provide a link to
REMARK   2 the license, and indicate if changes were made. You may do so in any
REMARK   2 reasonable manner, but not in any way that suggests the licensor
REMARK   2 endorses you or your use. When you publish, patent or distribute
REMARK   2 results that were fully or partially based on the model, please cite
REMARK   2 the corresponding papers mentioned under JRNL.
REMARK   2 ShareAlike - If you remix, transform, or build upon the material,
REMARK   2 you must distribute your contributions under the same license as the
REMARK   2 original.
REMARK   2 No additional restrictions - you may not apply legal terms or
REMARK   2 technological measures that legally restrict others from doing
REMARK   2 anything the license permits.
REMARK   2 Find a human-readable summary of (and not a substitute for) the
REMARK   2 CC BY-SA 4.0 license at this link:
REMARK   2 https://creativecommons.org/licenses/by-sa/4.0/
REMARK   3 
REMARK   3 MODEL INFORMATION
REMARK   3  ENGIN   PROMOD3
REMARK   3  VERSN   1.3.0
REMARK   3  OSTAT   hetero-1-1-mer
REMARK   3  OSRSN   PREDICTION
REMARK   3  QSPRD   0.410
REMARK   3  QMN4    -4.97
REMARK   3  MODT    FALSE
REMARK   3 
REMARK   3 TEMPLATE 1
REMARK   3  PDBID   1wa8
REMARK   3  CHAIN   B
REMARK   3  MMCIF   B
REMARK   3  CHAIN   A
REMARK   3  MMCIF   A
REMARK   3  PDBV    2019-06-21
REMARK   3  SMTLE   1wa8.1
REMARK   3  SMTLV   2019-06-27
REMARK   3  MTHD    SOLUTION NMR 0.00 A
REMARK   3  FOUND   HHblits
REMARK   3  SIM     0.32
REMARK   3  SID     21.20
REMARK   3  OSTAT   hetero-1-1-mer
REMARK   3  ALN B TRG VDPTVLADAVARMAEFGRHVEELVAEIESLVTRLHVTWTGEGAAAHAEAQRHWAAGEA
REMARK   3  ALN B TRG MMRQALAQLTAAGQSAHANYTGAMATNLGMWS
REMARK   3  ALN B TPL WNFAGIEAAASAIQGNVTSIHSLLDEGKQSLTKLAAAWGGSGSEAYQGVQQKWDATAT
REMARK   3  ALN B TPL ELNNALQNLARTISEAGQAMASTEGNVTGMFA
REMARK   3  ALN B OFF 5
REMARK   3  ALN A TRG MGADDTLRVEPAVMQGFAASLDGAAEHLAVQLAELDAQVGQMLGGWRGASGSAYGSAW
REMARK   3  ALN A TRG ELWHRGAGEVQLGLSMLAAAIAHAGAGYQHNETASAQVLREVGGG
REMARK   3  ALN A TPL -----EMKTDAATLAQEAGNFERISGDLKTQIDQVESTAGSLQGQWRGAAGTAAQAAV
REMARK   3  ALN A TPL VRFQEAANKQKQELDEISTNIRQAGVQYSRADEEQQQALSS----
REMARK   3  ALN A OFF 1
HELIX    1   1 PRO A   11  MET A   42  1                                  32
HELIX    2   2 SER A   50  ALA A   82  1                                  33
HELIX    3   3 THR A   91  ARG A   98  1                                   8
HELIX    4   4 PRO B    3  ARG B   33  1                                  31
HELIX    5   5 HIS B   35  TRP B   38  1                                   4
HELIX    6   6 ALA B   44  TYR B   78  1                                  35
ATOM      1  N   THR A   6      -4.874  28.723   0.275  1.00  0.36           N
ATOM      2  CA  THR A   6      -3.734  29.364  -0.477  1.00  0.36           C
ATOM      3  C   THR A   6      -4.211  30.233  -1.605  1.00  0.36           C
ATOM      4  O   THR A   6      -4.299  31.438  -1.431  1.00  0.36           O
ATOM      5  CB  THR A   6      -2.708  28.326  -0.938  1.00  0.36           C
ATOM      6  OG1 THR A   6      -2.278  27.573   0.186  1.00  0.36           O
ATOM      7  CG2 THR A   6      -1.456  28.993  -1.519  1.00  0.36           C
ATOM      8  N   LEU A   7      -4.571  29.666  -2.775  1.00  0.40           N
ATOM      9  CA  LEU A   7      -4.982  30.439  -3.934  1.00  0.40           C
ATOM     10  C   LEU A   7      -6.104  29.674  -4.603  1.00  0.40           C
ATOM     11  O   LEU A   7      -6.434  28.575  -4.166  1.00  0.40           O
ATOM     12  CB  LEU A   7      -3.817  30.632  -4.937  1.00  0.40           C
ATOM     13  CG  LEU A   7      -2.642  31.470  -4.392  1.00  0.40           C
ATOM     14  CD1 LEU A   7      -1.279  31.054  -4.949  1.00  0.40           C
ATOM     15  CD2 LEU A   7      -2.869  32.981  -4.521  1.00  0.40           C
ATOM     16  N   ARG A   8      -6.736  30.254  -5.642  1.00  0.38           N
ATOM     17  CA  ARG A   8      -7.774  29.597  -6.417  1.00  0.38           C
ATOM     18  C   ARG A   8      -7.181  28.995  -7.680  1.00  0.38           C
ATOM     19  O   ARG A   8      -6.720  27.863  -7.699  1.00  0.38           O
ATOM     20  CB  ARG A   8      -8.889  30.606  -6.796  1.00  0.38           C
ATOM     21  CG  ARG A   8      -9.649  31.206  -5.597  1.00  0.38           C
ATOM     22  CD  ARG A   8     -10.626  32.307  -6.026  1.00  0.38           C
ATOM     23  NE  ARG A   8     -11.261  32.822  -4.775  1.00  0.38           N
ATOM     24  CZ  ARG A   8     -12.073  33.886  -4.711  1.00  0.38           C
ATOM     25  NH1 ARG A   8     -12.576  34.239  -3.530  1.00  0.38           N
ATOM     26  NH2 ARG A   8     -12.390  34.598  -5.787  1.00  0.38           N
ATOM     27  N   VAL A   9      -7.147  29.764  -8.782  1.00  0.49           N
ATOM     28  CA  VAL A   9      -6.701  29.295 -10.076  1.00  0.49           C
ATOM     29  C   VAL A   9      -5.220  29.553 -10.280  1.00  0.49           C
ATOM     30  O   VAL A   9      -4.721  29.348 -11.376  1.00  0.49           O
ATOM     31  CB  VAL A   9      -7.491  29.940 -11.228  1.00  0.49           C
ATOM     32  CG1 VAL A   9      -8.989  29.972 -10.897  1.00  0.49           C
ATOM     33  CG2 VAL A   9      -7.015  31.358 -11.606  1.00  0.49           C
ATOM     34  N   GLU A  10      -4.451  30.025  -9.263  1.00  0.52           N
ATOM     35  CA  GLU A  10      -3.067  30.460  -9.477  1.00  0.52           C
ATOM     36  C   GLU A  10      -2.221  29.396 -10.162  1.00  0.52           C
ATOM     37  O   GLU A  10      -2.263  28.266  -9.674  1.00  0.52           O
ATOM     38  CB  GLU A  10      -2.313  30.865  -8.185  1.00  0.52           C
ATOM     39  CG  GLU A  10      -0.898  31.467  -8.445  1.00  0.52           C
ATOM     40  CD  GLU A  10      -0.901  32.912  -8.927  1.00  0.52           C
ATOM     41  OE1 GLU A  10       0.133  33.284  -9.535  1.00  0.52           O
ATOM     42  OE2 GLU A  10      -1.913  33.624  -8.717  1.00  0.52           O
ATOM     43  N   PRO A  11      -1.450  29.638 -11.233  1.00  0.54           N
ATOM     44  CA  PRO A  11      -0.488  28.699 -11.796  1.00  0.54           C
ATOM     45  C   PRO A  11       0.331  27.938 -10.784  1.00  0.54           C
ATOM     46  O   PRO A  11       0.552  26.756 -10.996  1.00  0.54           O
ATOM     47  CB  PRO A  11       0.321  29.500 -12.818  1.00  0.54           C
ATOM     48  CG  PRO A  11      -0.660  30.586 -13.269  1.00  0.54           C
ATOM     49  CD  PRO A  11      -1.527  30.859 -12.037  1.00  0.54           C
ATOM     50  N   ALA A  12       0.729  28.555  -9.656  1.00  0.59           N
ATOM     51  CA  ALA A  12       1.355  27.864  -8.553  1.00  0.59           C
ATOM     52  C   ALA A  12       0.516  26.763  -7.911  1.00  0.59           C
ATOM     53  O   ALA A  12       0.974  25.640  -7.706  1.00  0.59           O
ATOM     54  CB  ALA A  12       1.713  28.895  -7.467  1.00  0.59           C
ATOM     55  N   VAL A  13      -0.764  27.052  -7.617  1.00  0.59           N
ATOM     56  CA  VAL A  13      -1.719  26.084  -7.111  1.00  0.59           C
ATOM     57  C   VAL A  13      -2.094  25.075  -8.182  1.00  0.59           C
ATOM     58  O   VAL A  13      -2.020  23.871  -7.952  1.00  0.59           O
ATOM     59  CB  VAL A  13      -2.927  26.800  -6.507  1.00  0.59           C
ATOM     60  CG1 VAL A  13      -4.174  25.915  -6.423  1.00  0.59           C
ATOM     61  CG2 VAL A  13      -2.556  27.238  -5.079  1.00  0.59           C
ATOM     62  N   MET A  14      -2.413  25.525  -9.418  1.00  0.56           N
ATOM     63  CA  MET A  14      -2.738  24.646 -10.520  1.00  0.56           C
ATOM     64  C   MET A  14      -1.602  23.709 -10.840  1.00  0.56           C
ATOM     65  O   MET A  14      -1.838  22.520 -10.914  1.00  0.56           O
ATOM     66  CB  MET A  14      -3.104  25.404 -11.816  1.00  0.56           C
ATOM     67  CG  MET A  14      -4.436  26.159 -11.752  1.00  0.56           C
ATOM     68  SD  MET A  14      -4.977  26.848 -13.347  1.00  0.56           S
ATOM     69  CE  MET A  14      -3.530  27.810 -13.837  1.00  0.56           C
ATOM     70  N   GLN A  15      -0.343  24.154 -10.958  1.00  0.52           N
ATOM     71  CA  GLN A  15       0.807  23.293 -11.162  1.00  0.52           C
ATOM     72  C   GLN A  15       1.109  22.381  -9.998  1.00  0.52           C
ATOM     73  O   GLN A  15       1.494  21.236 -10.201  1.00  0.52           O
ATOM     74  CB  GLN A  15       2.058  24.126 -11.472  1.00  0.52           C
ATOM     75  CG  GLN A  15       2.034  24.702 -12.901  1.00  0.52           C
ATOM     76  CD  GLN A  15       2.361  23.624 -13.923  1.00  0.52           C
ATOM     77  OE1 GLN A  15       1.495  23.045 -14.569  1.00  0.52           O
ATOM     78  NE2 GLN A  15       3.668  23.313 -14.066  1.00  0.52           N
ATOM     79  N   GLY A  16       0.928  22.838  -8.741  1.00  0.61           N
ATOM     80  CA  GLY A  16       1.073  21.981  -7.564  1.00  0.61           C
ATOM     81  C   GLY A  16       0.095  20.835  -7.564  1.00  0.61           C
ATOM     82  O   GLY A  16       0.377  19.725  -7.117  1.00  0.61           O
ATOM     83  N   PHE A  17      -1.090  21.081  -8.129  1.00  0.58           N
ATOM     84  CA  PHE A  17      -2.090  20.081  -8.382  1.00  0.58           C
ATOM     85  C   PHE A  17      -1.883  19.298  -9.677  1.00  0.58           C
ATOM     86  O   PHE A  17      -2.080  18.091  -9.700  1.00  0.58           O
ATOM     87  CB  PHE A  17      -3.472  20.764  -8.302  1.00  0.58           C
ATOM     88  CG  PHE A  17      -3.764  21.253  -6.897  1.00  0.58           C
ATOM     89  CD1 PHE A  17      -3.464  20.492  -5.747  1.00  0.58           C
ATOM     90  CD2 PHE A  17      -4.443  22.469  -6.721  1.00  0.58           C
ATOM     91  CE1 PHE A  17      -3.864  20.917  -4.474  1.00  0.58           C
ATOM     92  CE2 PHE A  17      -4.904  22.857  -5.454  1.00  0.58           C
ATOM     93  CZ  PHE A  17      -4.612  22.086  -4.330  1.00  0.58           C
ATOM     94  N   ALA A  18      -1.463  19.936 -10.781  1.00  0.62           N
ATOM     95  CA  ALA A  18      -1.192  19.335 -12.068  1.00  0.62           C
ATOM     96  C   ALA A  18      -0.040  18.379 -12.026  1.00  0.62           C
ATOM     97  O   ALA A  18      -0.147  17.262 -12.492  1.00  0.62           O
ATOM     98  CB  ALA A  18      -0.878  20.398 -13.125  1.00  0.62           C
ATOM     99  N   ALA A  19       1.072  18.744 -11.380  1.00  0.65           N
ATOM    100  CA  ALA A  19       2.231  17.895 -11.226  1.00  0.65           C
ATOM    101  C   ALA A  19       1.916  16.611 -10.466  1.00  0.65           C
ATOM    102  O   ALA A  19       2.361  15.518 -10.810  1.00  0.65           O
ATOM    103  CB  ALA A  19       3.315  18.729 -10.521  1.00  0.65           C
ATOM    104  N   SER A  20       1.067  16.725  -9.430  1.00  0.68           N
ATOM    105  CA  SER A  20       0.428  15.590  -8.789  1.00  0.68           C
ATOM    106  C   SER A  20      -0.532  14.837  -9.702  1.00  0.68           C
ATOM    107  O   SER A  20      -0.514  13.610  -9.756  1.00  0.68           O
ATOM    108  CB  SER A  20      -0.341  16.030  -7.525  1.00  0.68           C
ATOM    109  OG  SER A  20       0.554  16.635  -6.592  1.00  0.68           O
ATOM    110  N   LEU A  21      -1.378  15.545 -10.487  1.00  0.66           N
ATOM    111  CA  LEU A  21      -2.281  14.942 -11.456  1.00  0.66           C
ATOM    112  C   LEU A  21      -1.568  14.149 -12.520  1.00  0.66           C
ATOM    113  O   LEU A  21      -1.937  13.008 -12.761  1.00  0.66           O
ATOM    114  CB  LEU A  21      -3.182  15.984 -12.193  1.00  0.66           C
ATOM    115  CG  LEU A  21      -4.157  15.392 -13.247  1.00  0.66           C
ATOM    116  CD1 LEU A  21      -5.108  14.392 -12.616  1.00  0.66           C
ATOM    117  CD2 LEU A  21      -4.942  16.416 -14.082  1.00  0.66           C
ATOM    118  N   ASP A  22      -0.514  14.689 -13.143  1.00  0.66           N
ATOM    119  CA  ASP A  22       0.227  14.085 -14.225  1.00  0.66           C
ATOM    120  C   ASP A  22       0.802  12.751 -13.829  1.00  0.66           C
ATOM    121  O   ASP A  22       0.694  11.784 -14.575  1.00  0.66           O
ATOM    122  CB  ASP A  22       1.371  15.011 -14.687  1.00  0.66           C
ATOM    123  CG  ASP A  22       0.829  16.217 -15.435  1.00  0.66           C
ATOM    124  OD1 ASP A  22      -0.346  16.173 -15.884  1.00  0.66           O
ATOM    125  OD2 ASP A  22       1.614  17.187 -15.584  1.00  0.66           O
ATOM    126  N   GLY A  23       1.338  12.638 -12.595  1.00  0.71           N
ATOM    127  CA  GLY A  23       1.781  11.353 -12.075  1.00  0.71           C
ATOM    128  C   GLY A  23       0.656  10.356 -11.908  1.00  0.71           C
ATOM    129  O   GLY A  23       0.780   9.200 -12.290  1.00  0.71           O
ATOM    130  N   ALA A  24      -0.512  10.786 -11.394  1.00  0.71           N
ATOM    131  CA  ALA A  24      -1.709   9.969 -11.327  1.00  0.71           C
ATOM    132  C   ALA A  24      -2.304   9.617 -12.696  1.00  0.71           C
ATOM    133  O   ALA A  24      -2.714   8.488 -12.939  1.00  0.71           O
ATOM    134  CB  ALA A  24      -2.748  10.622 -10.398  1.00  0.71           C
ATOM    135  N   ALA A  25      -2.344  10.551 -13.658  1.00  0.66           N
ATOM    136  CA  ALA A  25      -2.735  10.327 -15.033  1.00  0.66           C
ATOM    137  C   ALA A  25      -1.819   9.350 -15.754  1.00  0.66           C
ATOM    138  O   ALA A  25      -2.273   8.389 -16.373  1.00  0.66           O
ATOM    139  CB  ALA A  25      -2.726  11.682 -15.768  1.00  0.66           C
ATOM    140  N   GLU A  26      -0.494   9.530 -15.627  1.00  0.65           N
ATOM    141  CA  GLU A  26       0.509   8.620 -16.137  1.00  0.65           C
ATOM    142  C   GLU A  26       0.403   7.258 -15.497  1.00  0.65           C
ATOM    143  O   GLU A  26       0.319   6.249 -16.185  1.00  0.65           O
ATOM    144  CB  GLU A  26       1.917   9.182 -15.846  1.00  0.65           C
ATOM    145  CG  GLU A  26       3.093   8.296 -16.330  1.00  0.65           C
ATOM    146  CD  GLU A  26       4.461   8.827 -15.901  1.00  0.65           C
ATOM    147  OE1 GLU A  26       4.521   9.838 -15.158  1.00  0.65           O
ATOM    148  OE2 GLU A  26       5.462   8.183 -16.306  1.00  0.65           O
ATOM    149  N   HIS A  27       0.304   7.185 -14.154  1.00  0.63           N
ATOM    150  CA  HIS A  27       0.122   5.934 -13.446  1.00  0.63           C
ATOM    151  C   HIS A  27      -1.170   5.235 -13.827  1.00  0.63           C
ATOM    152  O   HIS A  27      -1.165   4.040 -14.076  1.00  0.63           O
ATOM    153  CB  HIS A  27       0.110   6.108 -11.914  1.00  0.63           C
ATOM    154  CG  HIS A  27       1.397   6.506 -11.268  1.00  0.63           C
ATOM    155  ND1 HIS A  27       1.386   6.771  -9.911  1.00  0.63           N
ATOM    156  CD2 HIS A  27       2.638   6.704 -11.777  1.00  0.63           C
ATOM    157  CE1 HIS A  27       2.618   7.138  -9.625  1.00  0.63           C
ATOM    158  NE2 HIS A  27       3.418   7.113 -10.718  1.00  0.63           N
ATOM    159  N   LEU A  28      -2.309   5.949 -13.945  1.00  0.66           N
ATOM    160  CA  LEU A  28      -3.570   5.384 -14.400  1.00  0.66           C
ATOM    161  C   LEU A  28      -3.432   4.792 -15.796  1.00  0.66           C
ATOM    162  O   LEU A  28      -3.774   3.636 -16.013  1.00  0.66           O
ATOM    163  CB  LEU A  28      -4.697   6.450 -14.323  1.00  0.66           C
ATOM    164  CG  LEU A  28      -6.137   5.924 -14.493  1.00  0.66           C
ATOM    165  CD1 LEU A  28      -6.693   5.379 -13.182  1.00  0.66           C
ATOM    166  CD2 LEU A  28      -7.082   7.005 -15.023  1.00  0.66           C
ATOM    167  N   ALA A  29      -2.804   5.522 -16.737  1.00  0.68           N
ATOM    168  CA  ALA A  29      -2.454   5.031 -18.057  1.00  0.68           C
ATOM    169  C   ALA A  29      -1.508   3.833 -18.061  1.00  0.68           C
ATOM    170  O   ALA A  29      -1.713   2.880 -18.806  1.00  0.68           O
ATOM    171  CB  ALA A  29      -1.858   6.181 -18.885  1.00  0.68           C
ATOM    172  N   VAL A  30      -0.476   3.821 -17.198  1.00  0.69           N
ATOM    173  CA  VAL A  30       0.424   2.696 -16.995  1.00  0.69           C
ATOM    174  C   VAL A  30      -0.321   1.461 -16.544  1.00  0.69           C
ATOM    175  O   VAL A  30      -0.243   0.429 -17.197  1.00  0.69           O
ATOM    176  CB  VAL A  30       1.497   3.073 -15.979  1.00  0.69           C
ATOM    177  CG1 VAL A  30       2.250   1.861 -15.404  1.00  0.69           C
ATOM    178  CG2 VAL A  30       2.510   4.024 -16.641  1.00  0.69           C
ATOM    179  N   GLN A  31      -1.165   1.570 -15.504  1.00  0.68           N
ATOM    180  CA  GLN A  31      -1.956   0.476 -14.980  1.00  0.68           C
ATOM    181  C   GLN A  31      -2.927  -0.055 -16.032  1.00  0.68           C
ATOM    182  O   GLN A  31      -3.132  -1.259 -16.188  1.00  0.68           O
ATOM    183  CB  GLN A  31      -2.674   0.962 -13.696  1.00  0.68           C
ATOM    184  CG  GLN A  31      -1.689   1.416 -12.584  1.00  0.68           C
ATOM    185  CD  GLN A  31      -0.938   0.249 -11.962  1.00  0.68           C
ATOM    186  OE1 GLN A  31      -1.543  -0.788 -11.727  1.00  0.68           O
ATOM    187  NE2 GLN A  31       0.359   0.413 -11.654  1.00  0.68           N
ATOM    188  N   LEU A  32      -3.522   0.843 -16.841  1.00  0.69           N
ATOM    189  CA  LEU A  32      -4.341   0.482 -17.972  1.00  0.69           C
ATOM    190  C   LEU A  32      -3.585  -0.241 -19.073  1.00  0.69           C
ATOM    191  O   LEU A  32      -3.990  -1.305 -19.526  1.00  0.69           O
ATOM    192  CB  LEU A  32      -5.035   1.741 -18.562  1.00  0.69           C
ATOM    193  CG  LEU A  32      -6.085   2.376 -17.657  1.00  0.69           C
ATOM    194  CD1 LEU A  32      -6.578   3.722 -18.212  1.00  0.69           C
ATOM    195  CD2 LEU A  32      -7.214   1.399 -17.475  1.00  0.69           C
ATOM    196  N   ALA A  33      -2.425   0.257 -19.499  1.00  0.71           N
ATOM    197  CA  ALA A  33      -1.589  -0.362 -20.503  1.00  0.71           C
ATOM    198  C   ALA A  33      -1.051  -1.710 -20.052  1.00  0.71           C
ATOM    199  O   ALA A  33      -1.033  -2.680 -20.807  1.00  0.71           O
ATOM    200  CB  ALA A  33      -0.453   0.608 -20.859  1.00  0.71           C
ATOM    201  N   GLU A  34      -0.667  -1.813 -18.764  1.00  0.69           N
ATOM    202  CA  GLU A  34      -0.305  -3.048 -18.109  1.00  0.69           C
ATOM    203  C   GLU A  34      -1.453  -4.049 -18.152  1.00  0.69           C
ATOM    204  O   GLU A  34      -1.259  -5.212 -18.490  1.00  0.69           O
ATOM    205  CB  GLU A  34       0.111  -2.791 -16.643  1.00  0.69           C
ATOM    206  CG  GLU A  34       1.474  -2.097 -16.432  1.00  0.69           C
ATOM    207  CD  GLU A  34       1.803  -1.840 -14.956  1.00  0.69           C
ATOM    208  OE1 GLU A  34       2.820  -2.387 -14.468  1.00  0.69           O
ATOM    209  OE2 GLU A  34       1.057  -1.069 -14.311  1.00  0.69           O
ATOM    210  N   LEU A  35      -2.704  -3.619 -17.894  1.00  0.71           N
ATOM    211  CA  LEU A  35      -3.870  -4.447 -18.099  1.00  0.71           C
ATOM    212  C   LEU A  35      -4.081  -4.935 -19.502  1.00  0.71           C
ATOM    213  O   LEU A  35      -4.139  -6.141 -19.708  1.00  0.71           O
ATOM    214  CB  LEU A  35      -5.147  -3.826 -17.540  1.00  0.71           C
ATOM    215  CG  LEU A  35      -6.319  -4.793 -17.411  1.00  0.71           C
ATOM    216  CD1 LEU A  35      -7.150  -4.377 -16.241  1.00  0.71           C
ATOM    217  CD2 LEU A  35      -7.203  -4.816 -18.643  1.00  0.71           C
ATOM    218  N   ASP A  36      -4.112  -4.035 -20.497  1.00  0.66           N
ATOM    219  CA  ASP A  36      -4.322  -4.339 -21.908  1.00  0.66           C
ATOM    220  C   ASP A  36      -3.366  -5.428 -22.389  1.00  0.66           C
ATOM    221  O   ASP A  36      -3.739  -6.492 -22.890  1.00  0.66           O
ATOM    222  CB  ASP A  36      -4.101  -3.015 -22.700  1.00  0.66           C
ATOM    223  CG  ASP A  36      -4.227  -3.184 -24.208  1.00  0.66           C
ATOM    224  OD1 ASP A  36      -3.501  -2.453 -24.928  1.00  0.66           O
ATOM    225  OD2 ASP A  36      -5.022  -4.058 -24.636  1.00  0.66           O
ATOM    226  N   ALA A  37      -2.080  -5.208 -22.105  1.00  0.70           N
ATOM    227  CA  ALA A  37      -1.020  -6.129 -22.392  1.00  0.70           C
ATOM    228  C   ALA A  37      -1.101  -7.480 -21.682  1.00  0.70           C
ATOM    229  O   ALA A  37      -0.942  -8.527 -22.308  1.00  0.70           O
ATOM    230  CB  ALA A  37       0.272  -5.397 -22.007  1.00  0.70           C
ATOM    231  N   GLN A  38      -1.376  -7.511 -20.363  1.00  0.64           N
ATOM    232  CA  GLN A  38      -1.515  -8.746 -19.612  1.00  0.64           C
ATOM    233  C   GLN A  38      -2.788  -9.500 -19.965  1.00  0.64           C
ATOM    234  O   GLN A  38      -2.827 -10.728 -19.991  1.00  0.64           O
ATOM    235  CB  GLN A  38      -1.518  -8.488 -18.105  1.00  0.64           C
ATOM    236  CG  GLN A  38      -0.249  -7.901 -17.435  1.00  0.64           C
ATOM    237  CD  GLN A  38       0.959  -8.824 -17.292  1.00  0.64           C
ATOM    238  OE1 GLN A  38       0.889  -9.950 -16.809  1.00  0.64           O
ATOM    239  NE2 GLN A  38       2.152  -8.270 -17.616  1.00  0.64           N
ATOM    240  N   VAL A  39      -3.879  -8.793 -20.304  1.00  0.67           N
ATOM    241  CA  VAL A  39      -5.088  -9.372 -20.855  1.00  0.67           C
ATOM    242  C   VAL A  39      -4.786 -10.092 -22.149  1.00  0.67           C
ATOM    243  O   VAL A  39      -5.330 -11.157 -22.428  1.00  0.67           O
ATOM    244  CB  VAL A  39      -6.154  -8.347 -21.143  1.00  0.67           C
ATOM    245  CG1 VAL A  39      -7.248  -8.964 -22.018  1.00  0.67           C
ATOM    246  CG2 VAL A  39      -6.779  -7.830 -19.851  1.00  0.67           C
ATOM    247  N   GLY A  40      -3.849  -9.574 -22.957  1.00  0.65           N
ATOM    248  CA  GLY A  40      -3.371 -10.273 -24.139  1.00  0.65           C
ATOM    249  C   GLY A  40      -2.799 -11.654 -23.876  1.00  0.65           C
ATOM    250  O   GLY A  40      -2.782 -12.508 -24.760  1.00  0.65           O
ATOM    251  N   GLN A  41      -2.323 -11.943 -22.646  1.00  0.63           N
ATOM    252  CA  GLN A  41      -2.084 -13.303 -22.204  1.00  0.63           C
ATOM    253  C   GLN A  41      -3.357 -14.054 -21.880  1.00  0.63           C
ATOM    254  O   GLN A  41      -3.577 -15.147 -22.383  1.00  0.63           O
ATOM    255  CB  GLN A  41      -1.134 -13.388 -20.987  1.00  0.63           C
ATOM    256  CG  GLN A  41       0.333 -13.061 -21.324  1.00  0.63           C
ATOM    257  CD  GLN A  41       0.618 -11.568 -21.260  1.00  0.63           C
ATOM    258  OE1 GLN A  41       0.827 -10.999 -20.193  1.00  0.63           O
ATOM    259  NE2 GLN A  41       0.632 -10.898 -22.428  1.00  0.63           N
ATOM    260  N   MET A  42      -4.261 -13.468 -21.090  1.00  0.59           N
ATOM    261  CA  MET A  42      -5.518 -14.086 -20.725  1.00  0.59           C
ATOM    262  C   MET A  42      -6.405 -14.461 -21.885  1.00  0.59           C
ATOM    263  O   MET A  42      -6.807 -15.611 -22.007  1.00  0.59           O
ATOM    264  CB  MET A  42      -6.301 -13.114 -19.830  1.00  0.59           C
ATOM    265  CG  MET A  42      -5.636 -12.806 -18.487  1.00  0.59           C
ATOM    266  SD  MET A  42      -4.961 -14.268 -17.704  1.00  0.59           S
ATOM    267  CE  MET A  42      -6.474 -15.262 -17.661  1.00  0.59           C
ATOM    268  N   LEU A  43      -6.647 -13.541 -22.837  1.00  0.58           N
ATOM    269  CA  LEU A  43      -7.450 -13.791 -24.022  1.00  0.58           C
ATOM    270  C   LEU A  43      -6.798 -14.825 -24.926  1.00  0.58           C
ATOM    271  O   LEU A  43      -7.451 -15.533 -25.689  1.00  0.58           O
ATOM    272  CB  LEU A  43      -7.730 -12.461 -24.769  1.00  0.58           C
ATOM    273  CG  LEU A  43      -8.657 -12.552 -26.006  1.00  0.58           C
ATOM    274  CD1 LEU A  43      -9.954 -13.325 -25.718  1.00  0.58           C
ATOM    275  CD2 LEU A  43      -9.004 -11.156 -26.548  1.00  0.58           C
ATOM    276  N   GLY A  44      -5.476 -15.004 -24.767  1.00  0.58           N
ATOM    277  CA  GLY A  44      -4.737 -16.087 -25.386  1.00  0.58           C
ATOM    278  C   GLY A  44      -4.887 -17.437 -24.724  1.00  0.58           C
ATOM    279  O   GLY A  44      -4.309 -18.411 -25.198  1.00  0.58           O
ATOM    280  N   GLY A  45      -5.636 -17.561 -23.610  1.00  0.55           N
ATOM    281  CA  GLY A  45      -5.814 -18.849 -22.958  1.00  0.55           C
ATOM    282  C   GLY A  45      -7.077 -18.984 -22.175  1.00  0.55           C
ATOM    283  O   GLY A  45      -7.089 -18.777 -20.966  1.00  0.55           O
ATOM    284  N   TRP A  46      -8.163 -19.458 -22.806  1.00  0.33           N
ATOM    285  CA  TRP A  46      -9.436 -19.672 -22.144  1.00  0.33           C
ATOM    286  C   TRP A  46     -10.096 -20.977 -22.593  1.00  0.33           C
ATOM    287  O   TRP A  46      -9.630 -21.637 -23.517  1.00  0.33           O
ATOM    288  CB  TRP A  46     -10.353 -18.461 -22.331  1.00  0.33           C
ATOM    289  CG  TRP A  46      -9.937 -17.186 -21.592  1.00  0.33           C
ATOM    290  CD1 TRP A  46      -9.732 -15.950 -22.131  1.00  0.33           C
ATOM    291  CD2 TRP A  46      -9.883 -17.008 -20.168  1.00  0.33           C
ATOM    292  NE1 TRP A  46      -9.494 -15.035 -21.138  1.00  0.33           N
ATOM    293  CE2 TRP A  46      -9.580 -15.649 -19.927  1.00  0.33           C
ATOM    294  CE3 TRP A  46     -10.088 -17.875 -19.107  1.00  0.33           C
ATOM    295  CZ2 TRP A  46      -9.476 -15.164 -18.636  1.00  0.33           C
ATOM    296  CZ3 TRP A  46      -9.997 -17.378 -17.797  1.00  0.33           C
ATOM    297  CH2 TRP A  46      -9.685 -16.037 -17.563  1.00  0.33           C
ATOM    298  N   ARG A  47     -11.178 -21.429 -21.914  1.00  0.34           N
ATOM    299  CA  ARG A  47     -11.860 -22.683 -22.235  1.00  0.34           C
ATOM    300  C   ARG A  47     -13.391 -22.530 -22.221  1.00  0.34           C
ATOM    301  O   ARG A  47     -14.102 -23.290 -21.572  1.00  0.34           O
ATOM    302  CB  ARG A  47     -11.450 -23.846 -21.272  1.00  0.34           C
ATOM    303  CG  ARG A  47     -10.132 -24.591 -21.601  1.00  0.34           C
ATOM    304  CD  ARG A  47      -8.828 -23.959 -21.146  1.00  0.34           C
ATOM    305  NE  ARG A  47      -8.337 -24.650 -19.924  1.00  0.34           N
ATOM    306  CZ  ARG A  47      -7.122 -24.478 -19.402  1.00  0.34           C
ATOM    307  NH1 ARG A  47      -6.364 -23.469 -19.790  1.00  0.34           N
ATOM    308  NH2 ARG A  47      -6.664 -25.320 -18.485  1.00  0.34           N
ATOM    309  N   GLY A  48     -13.966 -21.551 -22.959  1.00  0.49           N
ATOM    310  CA  GLY A  48     -15.414 -21.290 -22.958  1.00  0.49           C
ATOM    311  C   GLY A  48     -15.922 -20.629 -21.701  1.00  0.49           C
ATOM    312  O   GLY A  48     -15.365 -20.806 -20.624  1.00  0.49           O
ATOM    313  N   ALA A  49     -16.995 -19.811 -21.812  1.00  0.49           N
ATOM    314  CA  ALA A  49     -17.531 -18.998 -20.726  1.00  0.49           C
ATOM    315  C   ALA A  49     -16.574 -17.936 -20.243  1.00  0.49           C
ATOM    316  O   ALA A  49     -16.715 -16.768 -20.577  1.00  0.49           O
ATOM    317  CB  ALA A  49     -18.098 -19.825 -19.560  1.00  0.49           C
ATOM    318  N   SER A  50     -15.533 -18.333 -19.496  1.00  0.50           N
ATOM    319  CA  SER A  50     -14.438 -17.502 -19.047  1.00  0.50           C
ATOM    320  C   SER A  50     -13.776 -16.787 -20.207  1.00  0.50           C
ATOM    321  O   SER A  50     -13.436 -15.614 -20.110  1.00  0.50           O
ATOM    322  CB  SER A  50     -13.406 -18.335 -18.245  1.00  0.50           C
ATOM    323  OG  SER A  50     -12.856 -19.421 -19.002  1.00  0.50           O
ATOM    324  N   GLY A  51     -13.675 -17.449 -21.376  1.00  0.58           N
ATOM    325  CA  GLY A  51     -13.145 -16.846 -22.591  1.00  0.58           C
ATOM    326  C   GLY A  51     -13.918 -15.729 -23.194  1.00  0.58           C
ATOM    327  O   GLY A  51     -13.375 -14.663 -23.465  1.00  0.58           O
ATOM    328  N   SER A  52     -15.221 -15.918 -23.427  1.00  0.61           N
ATOM    329  CA  SER A  52     -16.064 -14.851 -23.921  1.00  0.61           C
ATOM    330  C   SER A  52     -16.317 -13.814 -22.857  1.00  0.61           C
ATOM    331  O   SER A  52     -16.287 -12.626 -23.148  1.00  0.61           O
ATOM    332  CB  SER A  52     -17.393 -15.362 -24.525  1.00  0.61           C
ATOM    333  OG  SER A  52     -18.052 -16.278 -23.648  1.00  0.61           O
ATOM    334  N   ALA A  53     -16.510 -14.220 -21.587  1.00  0.62           N
ATOM    335  CA  ALA A  53     -16.711 -13.313 -20.479  1.00  0.62           C
ATOM    336  C   ALA A  53     -15.546 -12.371 -20.273  1.00  0.62           C
ATOM    337  O   ALA A  53     -15.715 -11.157 -20.211  1.00  0.62           O
ATOM    338  CB  ALA A  53     -16.920 -14.114 -19.179  1.00  0.62           C
ATOM    339  N   TYR A  54     -14.316 -12.901 -20.238  1.00  0.60           N
ATOM    340  CA  TYR A  54     -13.134 -12.093 -20.148  1.00  0.60           C
ATOM    341  C   TYR A  54     -12.809 -11.366 -21.431  1.00  0.60           C
ATOM    342  O   TYR A  54     -12.468 -10.191 -21.400  1.00  0.60           O
ATOM    343  CB  TYR A  54     -11.953 -12.981 -19.747  1.00  0.60           C
ATOM    344  CG  TYR A  54     -10.807 -12.168 -19.256  1.00  0.60           C
ATOM    345  CD1 TYR A  54      -9.755 -11.832 -20.114  1.00  0.60           C
ATOM    346  CD2 TYR A  54     -10.779 -11.714 -17.935  1.00  0.60           C
ATOM    347  CE1 TYR A  54      -8.681 -11.086 -19.629  1.00  0.60           C
ATOM    348  CE2 TYR A  54      -9.651 -11.043 -17.458  1.00  0.60           C
ATOM    349  CZ  TYR A  54      -8.599 -10.752 -18.288  1.00  0.60           C
ATOM    350  OH  TYR A  54      -7.468 -10.146 -17.735  1.00  0.60           O
ATOM    351  N   GLY A  55     -12.898 -12.015 -22.610  1.00  0.66           N
ATOM    352  CA  GLY A  55     -12.515 -11.348 -23.848  1.00  0.66           C
ATOM    353  C   GLY A  55     -13.433 -10.220 -24.211  1.00  0.66           C
ATOM    354  O   GLY A  55     -13.003  -9.195 -24.725  1.00  0.66           O
ATOM    355  N   SER A  56     -14.723 -10.362 -23.868  1.00  0.70           N
ATOM    356  CA  SER A  56     -15.709  -9.292 -23.922  1.00  0.70           C
ATOM    357  C   SER A  56     -15.439  -8.222 -22.890  1.00  0.70           C
ATOM    358  O   SER A  56     -15.466  -7.029 -23.182  1.00  0.70           O
ATOM    359  CB  SER A  56     -17.142  -9.836 -23.706  1.00  0.70           C
ATOM    360  OG  SER A  56     -18.144  -8.832 -23.868  1.00  0.70           O
ATOM    361  N   ALA A  57     -15.097  -8.614 -21.644  1.00  0.70           N
ATOM    362  CA  ALA A  57     -14.732  -7.673 -20.612  1.00  0.70           C
ATOM    363  C   ALA A  57     -13.506  -6.854 -20.984  1.00  0.70           C
ATOM    364  O   ALA A  57     -13.484  -5.646 -20.787  1.00  0.70           O
ATOM    365  CB  ALA A  57     -14.531  -8.388 -19.269  1.00  0.70           C
ATOM    366  N   TRP A  58     -12.491  -7.487 -21.613  1.00  0.64           N
ATOM    367  CA  TRP A  58     -11.361  -6.821 -22.230  1.00  0.64           C
ATOM    368  C   TRP A  58     -11.785  -5.906 -23.323  1.00  0.64           C
ATOM    369  O   TRP A  58     -11.329  -4.777 -23.368  1.00  0.64           O
ATOM    370  CB  TRP A  58     -10.381  -7.811 -22.900  1.00  0.64           C
ATOM    371  CG  TRP A  58      -9.203  -7.161 -23.672  1.00  0.64           C
ATOM    372  CD1 TRP A  58      -8.162  -6.370 -23.243  1.00  0.64           C
ATOM    373  CD2 TRP A  58      -9.072  -7.231 -25.102  1.00  0.64           C
ATOM    374  NE1 TRP A  58      -7.335  -6.053 -24.300  1.00  0.64           N
ATOM    375  CE2 TRP A  58      -7.867  -6.590 -25.440  1.00  0.64           C
ATOM    376  CE3 TRP A  58      -9.893  -7.783 -26.083  1.00  0.64           C
ATOM    377  CZ2 TRP A  58      -7.423  -6.553 -26.750  1.00  0.64           C
ATOM    378  CZ3 TRP A  58      -9.467  -7.702 -27.416  1.00  0.64           C
ATOM    379  CH2 TRP A  58      -8.234  -7.120 -27.743  1.00  0.64           C
ATOM    380  N   GLU A  59     -12.670  -6.343 -24.228  1.00  0.66           N
ATOM    381  CA  GLU A  59     -13.111  -5.482 -25.292  1.00  0.66           C
ATOM    382  C   GLU A  59     -13.814  -4.237 -24.784  1.00  0.66           C
ATOM    383  O   GLU A  59     -13.476  -3.118 -25.171  1.00  0.66           O
ATOM    384  CB  GLU A  59     -14.022  -6.221 -26.281  1.00  0.66           C
ATOM    385  CG  GLU A  59     -14.384  -5.290 -27.451  1.00  0.66           C
ATOM    386  CD  GLU A  59     -15.255  -5.923 -28.518  1.00  0.66           C
ATOM    387  OE1 GLU A  59     -15.744  -7.057 -28.354  1.00  0.66           O
ATOM    388  OE2 GLU A  59     -15.438  -5.198 -29.535  1.00  0.66           O
ATOM    389  N   LEU A  60     -14.743  -4.389 -23.821  1.00  0.69           N
ATOM    390  CA  LEU A  60     -15.391  -3.272 -23.167  1.00  0.69           C
ATOM    391  C   LEU A  60     -14.396  -2.374 -22.458  1.00  0.69           C
ATOM    392  O   LEU A  60     -14.391  -1.154 -22.618  1.00  0.69           O
ATOM    393  CB  LEU A  60     -16.423  -3.803 -22.144  1.00  0.69           C
ATOM    394  CG  LEU A  60     -17.186  -2.714 -21.362  1.00  0.69           C
ATOM    395  CD1 LEU A  60     -17.988  -1.798 -22.297  1.00  0.69           C
ATOM    396  CD2 LEU A  60     -18.108  -3.355 -20.317  1.00  0.69           C
ATOM    397  N   TRP A  61     -13.465  -2.988 -21.710  1.00  0.63           N
ATOM    398  CA  TRP A  61     -12.417  -2.301 -21.008  1.00  0.63           C
ATOM    399  C   TRP A  61     -11.482  -1.551 -21.938  1.00  0.63           C
ATOM    400  O   TRP A  61     -11.134  -0.415 -21.666  1.00  0.63           O
ATOM    401  CB  TRP A  61     -11.652  -3.326 -20.132  1.00  0.63           C
ATOM    402  CG  TRP A  61     -10.519  -2.717 -19.335  1.00  0.63           C
ATOM    403  CD1 TRP A  61     -10.519  -2.104 -18.116  1.00  0.63           C
ATOM    404  CD2 TRP A  61      -9.243  -2.504 -19.938  1.00  0.63           C
ATOM    405  NE1 TRP A  61      -9.275  -1.562 -17.895  1.00  0.63           N
ATOM    406  CE2 TRP A  61      -8.512  -1.701 -19.000  1.00  0.63           C
ATOM    407  CE3 TRP A  61      -8.691  -2.867 -21.146  1.00  0.63           C
ATOM    408  CZ2 TRP A  61      -7.260  -1.282 -19.363  1.00  0.63           C
ATOM    409  CZ3 TRP A  61      -7.446  -2.350 -21.515  1.00  0.63           C
ATOM    410  CH2 TRP A  61      -6.754  -1.540 -20.619  1.00  0.63           C
ATOM    411  N   HIS A  62     -11.061  -2.169 -23.051  1.00  0.61           N
ATOM    412  CA  HIS A  62     -10.094  -1.669 -24.012  1.00  0.61           C
ATOM    413  C   HIS A  62     -10.616  -0.456 -24.726  1.00  0.61           C
ATOM    414  O   HIS A  62      -9.955   0.574 -24.843  1.00  0.61           O
ATOM    415  CB  HIS A  62      -9.758  -2.786 -25.029  1.00  0.61           C
ATOM    416  CG  HIS A  62      -8.784  -2.392 -26.083  1.00  0.61           C
ATOM    417  ND1 HIS A  62      -7.498  -2.116 -25.702  1.00  0.61           N
ATOM    418  CD2 HIS A  62      -8.933  -2.215 -27.420  1.00  0.61           C
ATOM    419  CE1 HIS A  62      -6.867  -1.791 -26.808  1.00  0.61           C
ATOM    420  NE2 HIS A  62      -7.695  -1.825 -27.884  1.00  0.61           N
ATOM    421  N   ARG A  63     -11.888  -0.519 -25.157  1.00  0.60           N
ATOM    422  CA  ARG A  63     -12.585   0.615 -25.717  1.00  0.60           C
ATOM    423  C   ARG A  63     -12.696   1.747 -24.688  1.00  0.60           C
ATOM    424  O   ARG A  63     -12.407   2.903 -24.993  1.00  0.60           O
ATOM    425  CB  ARG A  63     -13.957   0.147 -26.275  1.00  0.60           C
ATOM    426  CG  ARG A  63     -13.830  -0.870 -27.441  1.00  0.60           C
ATOM    427  CD  ARG A  63     -15.176  -1.392 -27.977  1.00  0.60           C
ATOM    428  NE  ARG A  63     -14.932  -2.451 -29.019  1.00  0.60           N
ATOM    429  CZ  ARG A  63     -14.552  -2.268 -30.288  1.00  0.60           C
ATOM    430  NH1 ARG A  63     -14.436  -3.347 -31.055  1.00  0.60           N
ATOM    431  NH2 ARG A  63     -14.310  -1.070 -30.804  1.00  0.60           N
ATOM    432  N   GLY A  64     -13.013   1.417 -23.415  1.00  0.66           N
ATOM    433  CA  GLY A  64     -12.987   2.367 -22.302  1.00  0.66           C
ATOM    434  C   GLY A  64     -11.625   2.901 -21.930  1.00  0.66           C
ATOM    435  O   GLY A  64     -11.484   4.041 -21.511  1.00  0.66           O
ATOM    436  N   ALA A  65     -10.547   2.121 -22.090  1.00  0.63           N
ATOM    437  CA  ALA A  65      -9.183   2.508 -21.819  1.00  0.63           C
ATOM    438  C   ALA A  65      -8.764   3.672 -22.691  1.00  0.63           C
ATOM    439  O   ALA A  65      -8.178   4.639 -22.215  1.00  0.63           O
ATOM    440  CB  ALA A  65      -8.244   1.305 -22.024  1.00  0.63           C
ATOM    441  N   GLY A  66      -9.141   3.643 -23.986  1.00  0.64           N
ATOM    442  CA  GLY A  66      -8.933   4.763 -24.895  1.00  0.64           C
ATOM    443  C   GLY A  66      -9.774   5.971 -24.582  1.00  0.64           C
ATOM    444  O   GLY A  66      -9.298   7.098 -24.691  1.00  0.64           O
ATOM    445  N   GLU A  67     -11.030   5.774 -24.128  1.00  0.58           N
ATOM    446  CA  GLU A  67     -11.906   6.847 -23.678  1.00  0.58           C
ATOM    447  C   GLU A  67     -11.300   7.574 -22.490  1.00  0.58           C
ATOM    448  O   GLU A  67     -11.215   8.801 -22.427  1.00  0.58           O
ATOM    449  CB  GLU A  67     -13.285   6.261 -23.278  1.00  0.58           C
ATOM    450  CG  GLU A  67     -14.341   7.276 -22.771  1.00  0.58           C
ATOM    451  CD  GLU A  67     -15.657   6.606 -22.365  1.00  0.58           C
ATOM    452  OE1 GLU A  67     -16.556   7.358 -21.908  1.00  0.58           O
ATOM    453  OE2 GLU A  67     -15.768   5.359 -22.479  1.00  0.58           O
ATOM    454  N   VAL A  68     -10.777   6.799 -21.532  1.00  0.54           N
ATOM    455  CA  VAL A  68     -10.107   7.298 -20.354  1.00  0.54           C
ATOM    456  C   VAL A  68      -8.805   7.939 -20.689  1.00  0.54           C
ATOM    457  O   VAL A  68      -8.561   9.043 -20.240  1.00  0.54           O
ATOM    458  CB  VAL A  68      -9.856   6.192 -19.369  1.00  0.54           C
ATOM    459  CG1 VAL A  68      -9.055   6.640 -18.130  1.00  0.54           C
ATOM    460  CG2 VAL A  68     -11.212   5.658 -18.965  1.00  0.54           C
ATOM    461  N   GLN A  69      -7.964   7.320 -21.539  1.00  0.53           N
ATOM    462  CA  GLN A  69      -6.700   7.872 -21.983  1.00  0.53           C
ATOM    463  C   GLN A  69      -6.884   9.217 -22.653  1.00  0.53           C
ATOM    464  O   GLN A  69      -6.128  10.154 -22.400  1.00  0.53           O
ATOM    465  CB  GLN A  69      -6.012   6.883 -22.951  1.00  0.53           C
ATOM    466  CG  GLN A  69      -4.582   7.275 -23.382  1.00  0.53           C
ATOM    467  CD  GLN A  69      -3.634   7.264 -22.185  1.00  0.53           C
ATOM    468  OE1 GLN A  69      -3.627   6.330 -21.387  1.00  0.53           O
ATOM    469  NE2 GLN A  69      -2.803   8.321 -22.047  1.00  0.53           N
ATOM    470  N   LEU A  70      -7.950   9.361 -23.465  1.00  0.58           N
ATOM    471  CA  LEU A  70      -8.385  10.640 -23.975  1.00  0.58           C
ATOM    472  C   LEU A  70      -8.791  11.630 -22.894  1.00  0.58           C
ATOM    473  O   LEU A  70      -8.307  12.755 -22.875  1.00  0.58           O
ATOM    474  CB  LEU A  70      -9.584  10.426 -24.925  1.00  0.58           C
ATOM    475  CG  LEU A  70     -10.125  11.701 -25.597  1.00  0.58           C
ATOM    476  CD1 LEU A  70      -9.057  12.354 -26.481  1.00  0.58           C
ATOM    477  CD2 LEU A  70     -11.390  11.377 -26.402  1.00  0.58           C
ATOM    478  N   GLY A  71      -9.646  11.244 -21.921  1.00  0.56           N
ATOM    479  CA  GLY A  71     -10.028  12.129 -20.821  1.00  0.56           C
ATOM    480  C   GLY A  71      -8.865  12.511 -19.949  1.00  0.56           C
ATOM    481  O   GLY A  71      -8.782  13.628 -19.463  1.00  0.56           O
ATOM    482  N   LEU A  72      -7.905  11.603 -19.771  1.00  0.51           N
ATOM    483  CA  LEU A  72      -6.671  11.773 -19.041  1.00  0.51           C
ATOM    484  C   LEU A  72      -5.743  12.771 -19.678  1.00  0.51           C
ATOM    485  O   LEU A  72      -5.311  13.722 -19.035  1.00  0.51           O
ATOM    486  CB  LEU A  72      -5.961  10.398 -18.979  1.00  0.51           C
ATOM    487  CG  LEU A  72      -5.398   9.937 -17.639  1.00  0.51           C
ATOM    488  CD1 LEU A  72      -6.417  10.102 -16.513  1.00  0.51           C
ATOM    489  CD2 LEU A  72      -5.018   8.461 -17.802  1.00  0.51           C
ATOM    490  N   SER A  73      -5.458  12.622 -20.989  1.00  0.63           N
ATOM    491  CA  SER A  73      -4.643  13.576 -21.719  1.00  0.63           C
ATOM    492  C   SER A  73      -5.331  14.903 -21.859  1.00  0.63           C
ATOM    493  O   SER A  73      -4.715  15.941 -21.649  1.00  0.63           O
ATOM    494  CB  SER A  73      -4.160  13.081 -23.108  1.00  0.63           C
ATOM    495  OG  SER A  73      -5.236  12.791 -24.000  1.00  0.63           O
ATOM    496  N   MET A  74      -6.643  14.908 -22.151  1.00  0.54           N
ATOM    497  CA  MET A  74      -7.445  16.108 -22.217  1.00  0.54           C
ATOM    498  C   MET A  74      -7.489  16.858 -20.898  1.00  0.54           C
ATOM    499  O   MET A  74      -7.293  18.066 -20.869  1.00  0.54           O
ATOM    500  CB  MET A  74      -8.876  15.755 -22.688  1.00  0.54           C
ATOM    501  CG  MET A  74      -9.774  16.953 -23.048  1.00  0.54           C
ATOM    502  SD  MET A  74      -9.209  17.894 -24.500  1.00  0.54           S
ATOM    503  CE  MET A  74      -9.700  16.673 -25.756  1.00  0.54           C
ATOM    504  N   LEU A  75      -7.695  16.181 -19.753  1.00  0.53           N
ATOM    505  CA  LEU A  75      -7.659  16.821 -18.452  1.00  0.53           C
ATOM    506  C   LEU A  75      -6.269  17.271 -18.055  1.00  0.53           C
ATOM    507  O   LEU A  75      -6.116  18.383 -17.564  1.00  0.53           O
ATOM    508  CB  LEU A  75      -8.332  15.968 -17.348  1.00  0.53           C
ATOM    509  CG  LEU A  75      -9.864  16.163 -17.186  1.00  0.53           C
ATOM    510  CD1 LEU A  75     -10.664  16.203 -18.502  1.00  0.53           C
ATOM    511  CD2 LEU A  75     -10.423  15.071 -16.279  1.00  0.53           C
ATOM    512  N   ALA A  76      -5.215  16.471 -18.309  1.00  0.58           N
ATOM    513  CA  ALA A  76      -3.842  16.887 -18.091  1.00  0.58           C
ATOM    514  C   ALA A  76      -3.472  18.112 -18.934  1.00  0.58           C
ATOM    515  O   ALA A  76      -2.935  19.107 -18.454  1.00  0.58           O
ATOM    516  CB  ALA A  76      -2.913  15.696 -18.391  1.00  0.58           C
ATOM    517  N   ALA A  77      -3.848  18.130 -20.219  1.00  0.63           N
ATOM    518  CA  ALA A  77      -3.601  19.239 -21.106  1.00  0.63           C
ATOM    519  C   ALA A  77      -4.514  20.431 -20.889  1.00  0.63           C
ATOM    520  O   ALA A  77      -4.149  21.558 -21.217  1.00  0.63           O
ATOM    521  CB  ALA A  77      -3.717  18.759 -22.558  1.00  0.63           C
ATOM    522  N   ALA A  78      -5.694  20.259 -20.261  1.00  0.57           N
ATOM    523  CA  ALA A  78      -6.565  21.342 -19.850  1.00  0.57           C
ATOM    524  C   ALA A  78      -5.832  22.264 -18.908  1.00  0.57           C
ATOM    525  O   ALA A  78      -5.960  23.486 -18.959  1.00  0.57           O
ATOM    526  CB  ALA A  78      -7.817  20.798 -19.146  1.00  0.57           C
ATOM    527  N   ILE A  79      -4.969  21.666 -18.068  1.00  0.58           N
ATOM    528  CA  ILE A  79      -4.100  22.396 -17.185  1.00  0.58           C
ATOM    529  C   ILE A  79      -3.125  23.286 -17.895  1.00  0.58           C
ATOM    530  O   ILE A  79      -3.032  24.476 -17.593  1.00  0.58           O
ATOM    531  CB  ILE A  79      -3.483  21.557 -16.083  1.00  0.58           C
ATOM    532  CG1 ILE A  79      -4.336  20.333 -15.639  1.00  0.58           C
ATOM    533  CG2 ILE A  79      -3.187  22.496 -14.903  1.00  0.58           C
ATOM    534  CD1 ILE A  79      -5.805  20.568 -15.262  1.00  0.58           C
ATOM    535  N   ALA A  80      -2.484  22.783 -18.952  1.00  0.59           N
ATOM    536  CA  ALA A  80      -1.619  23.565 -19.806  1.00  0.59           C
ATOM    537  C   ALA A  80      -2.319  24.770 -20.446  1.00  0.59           C
ATOM    538  O   ALA A  80      -1.797  25.884 -20.442  1.00  0.59           O
ATOM    539  CB  ALA A  80      -1.000  22.656 -20.888  1.00  0.59           C
ATOM    540  N   HIS A  81      -3.563  24.585 -20.932  1.00  0.50           N
ATOM    541  CA  HIS A  81      -4.371  25.630 -21.551  1.00  0.50           C
ATOM    542  C   HIS A  81      -4.855  26.716 -20.601  1.00  0.50           C
ATOM    543  O   HIS A  81      -5.151  27.833 -21.017  1.00  0.50           O
ATOM    544  CB  HIS A  81      -5.607  25.012 -22.238  1.00  0.50           C
ATOM    545  CG  HIS A  81      -5.250  24.211 -23.451  1.00  0.50           C
ATOM    546  ND1 HIS A  81      -4.652  24.862 -24.511  1.00  0.50           N
ATOM    547  CD2 HIS A  81      -5.418  22.895 -23.744  1.00  0.50           C
ATOM    548  CE1 HIS A  81      -4.464  23.936 -25.425  1.00  0.50           C
ATOM    549  NE2 HIS A  81      -4.908  22.724 -25.015  1.00  0.50           N
ATOM    550  N   ALA A  82      -4.915  26.450 -19.287  1.00  0.57           N
ATOM    551  CA  ALA A  82      -5.320  27.438 -18.309  1.00  0.57           C
ATOM    552  C   ALA A  82      -4.260  28.485 -18.020  1.00  0.57           C
ATOM    553  O   ALA A  82      -4.528  29.523 -17.416  1.00  0.57           O
ATOM    554  CB  ALA A  82      -5.639  26.702 -17.024  1.00  0.57           C
ATOM    555  N   GLY A  83      -3.012  28.232 -18.454  1.00  0.50           N
ATOM    556  CA  GLY A  83      -1.875  29.108 -18.214  1.00  0.50           C
ATOM    557  C   GLY A  83      -0.871  28.489 -17.292  1.00  0.50           C
ATOM    558  O   GLY A  83       0.088  29.128 -16.866  1.00  0.50           O
ATOM    559  N   ALA A  84      -1.026  27.195 -16.973  1.00  0.45           N
ATOM    560  CA  ALA A  84      -0.065  26.472 -16.182  1.00  0.45           C
ATOM    561  C   ALA A  84       1.101  25.973 -17.020  1.00  0.45           C
ATOM    562  O   ALA A  84       1.159  24.827 -17.451  1.00  0.45           O
ATOM    563  CB  ALA A  84      -0.742  25.300 -15.472  1.00  0.45           C
ATOM    564  N   GLY A  85       2.083  26.855 -17.273  1.00  0.47           N
ATOM    565  CA  GLY A  85       3.278  26.486 -18.028  1.00  0.47           C
ATOM    566  C   GLY A  85       4.519  26.903 -17.315  1.00  0.47           C
ATOM    567  O   GLY A  85       5.634  26.681 -17.771  1.00  0.47           O
ATOM    568  N   TYR A  86       4.354  27.534 -16.146  1.00  0.36           N
ATOM    569  CA  TYR A  86       5.450  28.065 -15.386  1.00  0.36           C
ATOM    570  C   TYR A  86       5.254  27.746 -13.914  1.00  0.36           C
ATOM    571  O   TYR A  86       4.298  28.177 -13.280  1.00  0.36           O
ATOM    572  CB  TYR A  86       5.637  29.580 -15.700  1.00  0.36           C
ATOM    573  CG  TYR A  86       4.493  30.483 -15.281  1.00  0.36           C
ATOM    574  CD1 TYR A  86       3.285  30.531 -16.002  1.00  0.36           C
ATOM    575  CD2 TYR A  86       4.656  31.353 -14.189  1.00  0.36           C
ATOM    576  CE1 TYR A  86       2.261  31.415 -15.629  1.00  0.36           C
ATOM    577  CE2 TYR A  86       3.638  32.242 -13.822  1.00  0.36           C
ATOM    578  CZ  TYR A  86       2.444  32.274 -14.540  1.00  0.36           C
ATOM    579  OH  TYR A  86       1.447  33.194 -14.165  1.00  0.36           O
ATOM    580  N   GLN A  87       6.151  26.940 -13.331  1.00  0.41           N
ATOM    581  CA  GLN A  87       6.138  26.657 -11.906  1.00  0.41           C
ATOM    582  C   GLN A  87       7.494  26.155 -11.540  1.00  0.41           C
ATOM    583  O   GLN A  87       8.274  26.849 -10.905  1.00  0.41           O
ATOM    584  CB  GLN A  87       5.095  25.597 -11.491  1.00  0.41           C
ATOM    585  CG  GLN A  87       5.156  25.098 -10.018  1.00  0.41           C
ATOM    586  CD  GLN A  87       4.864  26.186  -8.982  1.00  0.41           C
ATOM    587  OE1 GLN A  87       4.505  27.320  -9.286  1.00  0.41           O
ATOM    588  NE2 GLN A  87       5.001  25.815  -7.690  1.00  0.41           N
ATOM    589  N   HIS A  88       7.871  24.964 -12.049  1.00  0.41           N
ATOM    590  CA  HIS A  88       9.169  24.350 -11.826  1.00  0.41           C
ATOM    591  C   HIS A  88      10.254  25.007 -12.676  1.00  0.41           C
ATOM    592  O   HIS A  88      11.251  24.402 -13.054  1.00  0.41           O
ATOM    593  CB  HIS A  88       9.128  22.835 -12.150  1.00  0.41           C
ATOM    594  CG  HIS A  88       8.121  22.056 -11.351  1.00  0.41           C
ATOM    595  ND1 HIS A  88       8.390  21.778 -10.031  1.00  0.41           N
ATOM    596  CD2 HIS A  88       6.950  21.469 -11.720  1.00  0.41           C
ATOM    597  CE1 HIS A  88       7.394  21.026  -9.616  1.00  0.41           C
ATOM    598  NE2 HIS A  88       6.489  20.808 -10.600  1.00  0.41           N
ATOM    599  N   ASN A  89      10.092  26.309 -12.974  1.00  0.45           N
ATOM    600  CA  ASN A  89      10.993  27.154 -13.722  1.00  0.45           C
ATOM    601  C   ASN A  89      11.988  27.759 -12.745  1.00  0.45           C
ATOM    602  O   ASN A  89      12.244  28.959 -12.711  1.00  0.45           O
ATOM    603  CB  ASN A  89      10.192  28.231 -14.505  1.00  0.45           C
ATOM    604  CG  ASN A  89      11.070  28.889 -15.565  1.00  0.45           C
ATOM    605  OD1 ASN A  89      12.031  28.299 -16.057  1.00  0.45           O
ATOM    606  ND2 ASN A  89      10.720  30.133 -15.961  1.00  0.45           N
ATOM    607  N   GLU A  90      12.577  26.881 -11.922  1.00  0.42           N
ATOM    608  CA  GLU A  90      13.523  27.206 -10.884  1.00  0.42           C
ATOM    609  C   GLU A  90      14.923  26.897 -11.377  1.00  0.42           C
ATOM    610  O   GLU A  90      15.846  26.590 -10.628  1.00  0.42           O
ATOM    611  CB  GLU A  90      13.201  26.459  -9.572  1.00  0.42           C
ATOM    612  CG  GLU A  90      11.855  26.903  -8.941  1.00  0.42           C
ATOM    613  CD  GLU A  90      11.601  26.307  -7.555  1.00  0.42           C
ATOM    614  OE1 GLU A  90      12.445  25.510  -7.073  1.00  0.42           O
ATOM    615  OE2 GLU A  90      10.547  26.664  -6.968  1.00  0.42           O
ATOM    616  N   THR A  91      15.156  27.030 -12.699  1.00  0.41           N
ATOM    617  CA  THR A  91      16.412  26.675 -13.348  1.00  0.41           C
ATOM    618  C   THR A  91      17.452  27.772 -13.208  1.00  0.41           C
ATOM    619  O   THR A  91      18.545  27.706 -13.767  1.00  0.41           O
ATOM    620  CB  THR A  91      16.254  26.365 -14.834  1.00  0.41           C
ATOM    621  OG1 THR A  91      15.576  27.417 -15.505  1.00  0.41           O
ATOM    622  CG2 THR A  91      15.413  25.093 -15.008  1.00  0.41           C
ATOM    623  N   ALA A  92      17.169  28.769 -12.351  1.00  0.42           N
ATOM    624  CA  ALA A  92      18.043  29.852 -11.965  1.00  0.42           C
ATOM    625  C   ALA A  92      19.345  29.356 -11.350  1.00  0.42           C
ATOM    626  O   ALA A  92      20.434  29.822 -11.673  1.00  0.42           O
ATOM    627  CB  ALA A  92      17.285  30.742 -10.959  1.00  0.42           C
ATOM    628  N   SER A  93      19.264  28.326 -10.488  1.00  0.42           N
ATOM    629  CA  SER A  93      20.434  27.686  -9.916  1.00  0.42           C
ATOM    630  C   SER A  93      20.808  26.420 -10.658  1.00  0.42           C
ATOM    631  O   SER A  93      21.730  25.705 -10.275  1.00  0.42           O
ATOM    632  CB  SER A  93      20.237  27.363  -8.418  1.00  0.42           C
ATOM    633  OG  SER A  93      19.061  26.579  -8.210  1.00  0.42           O
ATOM    634  N   ALA A  94      20.143  26.115 -11.787  1.00  0.50           N
ATOM    635  CA  ALA A  94      20.517  24.994 -12.622  1.00  0.50           C
ATOM    636  C   ALA A  94      21.806  25.220 -13.379  1.00  0.50           C
ATOM    637  O   ALA A  94      22.664  24.346 -13.438  1.00  0.50           O
ATOM    638  CB  ALA A  94      19.407  24.639 -13.622  1.00  0.50           C
ATOM    639  N   GLN A  95      22.006  26.421 -13.965  1.00  0.46           N
ATOM    640  CA  GLN A  95      23.203  26.682 -14.741  1.00  0.46           C
ATOM    641  C   GLN A  95      24.446  26.744 -13.863  1.00  0.46           C
ATOM    642  O   GLN A  95      25.531  26.380 -14.287  1.00  0.46           O
ATOM    643  CB  GLN A  95      23.025  27.903 -15.676  1.00  0.46           C
ATOM    644  CG  GLN A  95      24.005  27.882 -16.876  1.00  0.46           C
ATOM    645  CD  GLN A  95      23.448  28.587 -18.112  1.00  0.46           C
ATOM    646  OE1 GLN A  95      22.937  27.924 -19.021  1.00  0.46           O
ATOM    647  NE2 GLN A  95      23.549  29.933 -18.141  1.00  0.46           N
ATOM    648  N   VAL A  96      24.262  27.084 -12.575  1.00  0.44           N
ATOM    649  CA  VAL A  96      25.282  27.100 -11.541  1.00  0.44           C
ATOM    650  C   VAL A  96      25.974  25.756 -11.332  1.00  0.44           C
ATOM    651  O   VAL A  96      27.194  25.682 -11.276  1.00  0.44           O
ATOM    652  CB  VAL A  96      24.618  27.517 -10.225  1.00  0.44           C
ATOM    653  CG1 VAL A  96      25.593  27.503  -9.031  1.00  0.44           C
ATOM    654  CG2 VAL A  96      23.974  28.912 -10.364  1.00  0.44           C
ATOM    655  N   LEU A  97      25.239  24.630 -11.232  1.00  0.43           N
ATOM    656  CA  LEU A  97      25.864  23.329 -11.027  1.00  0.43           C
ATOM    657  C   LEU A  97      26.213  22.666 -12.340  1.00  0.43           C
ATOM    658  O   LEU A  97      26.907  21.657 -12.389  1.00  0.43           O
ATOM    659  CB  LEU A  97      24.943  22.409 -10.174  1.00  0.43           C
ATOM    660  CG  LEU A  97      23.623  21.934 -10.827  1.00  0.43           C
ATOM    661  CD1 LEU A  97      23.794  20.638 -11.640  1.00  0.43           C
ATOM    662  CD2 LEU A  97      22.543  21.696  -9.762  1.00  0.43           C
ATOM    663  N   ARG A  98      25.703  23.223 -13.450  1.00  0.39           N
ATOM    664  CA  ARG A  98      25.964  22.755 -14.787  1.00  0.39           C
ATOM    665  C   ARG A  98      27.373  23.094 -15.252  1.00  0.39           C
ATOM    666  O   ARG A  98      27.920  22.393 -16.103  1.00  0.39           O
ATOM    667  CB  ARG A  98      24.891  23.384 -15.711  1.00  0.39           C
ATOM    668  CG  ARG A  98      24.965  23.009 -17.197  1.00  0.39           C
ATOM    669  CD  ARG A  98      24.005  23.822 -18.063  1.00  0.39           C
ATOM    670  NE  ARG A  98      24.322  23.455 -19.473  1.00  0.39           N
ATOM    671  CZ  ARG A  98      23.720  23.981 -20.547  1.00  0.39           C
ATOM    672  NH1 ARG A  98      24.053  23.529 -21.755  1.00  0.39           N
ATOM    673  NH2 ARG A  98      22.805  24.940 -20.443  1.00  0.39           N
ATOM    674  N   GLU A  99      27.952  24.182 -14.716  1.00  0.46           N
ATOM    675  CA  GLU A  99      29.300  24.617 -15.002  1.00  0.46           C
ATOM    676  C   GLU A  99      30.389  23.687 -14.386  1.00  0.46           C
ATOM    677  O   GLU A  99      30.074  22.856 -13.492  1.00  0.46           O
ATOM    678  CB  GLU A  99      29.483  26.080 -14.511  1.00  0.46           C
ATOM    679  CG  GLU A  99      28.733  27.124 -15.385  1.00  0.46           C
ATOM    680  CD  GLU A  99      28.805  28.570 -14.888  1.00  0.46           C
ATOM    681  OE1 GLU A  99      29.463  28.849 -13.855  1.00  0.46           O
ATOM    682  OE2 GLU A  99      28.175  29.427 -15.570  1.00  0.46           O
ATOM    683  OXT GLU A  99      31.565  23.797 -14.837  1.00  0.46           O
TER     684      GLU A  99
ATOM    685  N   VAL B   1       1.703 -16.089 -25.221  1.00  0.35           N
ATOM    686  CA  VAL B   1       1.209 -16.175 -23.813  1.00  0.35           C
ATOM    687  C   VAL B   1       1.903 -17.267 -23.055  1.00  0.35           C
ATOM    688  O   VAL B   1       1.762 -18.446 -23.361  1.00  0.35           O
ATOM    689  CB  VAL B   1      -0.314 -16.301 -23.726  1.00  0.35           C
ATOM    690  CG1 VAL B   1      -0.894 -17.344 -24.693  1.00  0.35           C
ATOM    691  CG2 VAL B   1      -0.733 -16.647 -22.286  1.00  0.35           C
ATOM    692  N   ASP B   2       2.706 -16.890 -22.057  1.00  0.50           N
ATOM    693  CA  ASP B   2       3.508 -17.840 -21.329  1.00  0.50           C
ATOM    694  C   ASP B   2       2.757 -18.322 -20.111  1.00  0.50           C
ATOM    695  O   ASP B   2       2.018 -17.523 -19.533  1.00  0.50           O
ATOM    696  CB  ASP B   2       4.866 -17.234 -20.945  1.00  0.50           C
ATOM    697  CG  ASP B   2       5.580 -16.775 -22.203  1.00  0.50           C
ATOM    698  OD1 ASP B   2       5.155 -17.181 -23.317  1.00  0.50           O
ATOM    699  OD2 ASP B   2       6.518 -15.961 -22.062  1.00  0.50           O
ATOM    700  N   PRO B   3       2.864 -19.576 -19.661  1.00  0.57           N
ATOM    701  CA  PRO B   3       2.149 -20.073 -18.491  1.00  0.57           C
ATOM    702  C   PRO B   3       2.366 -19.263 -17.239  1.00  0.57           C
ATOM    703  O   PRO B   3       1.410 -18.984 -16.521  1.00  0.57           O
ATOM    704  CB  PRO B   3       2.657 -21.507 -18.305  1.00  0.57           C
ATOM    705  CG  PRO B   3       3.039 -21.959 -19.717  1.00  0.57           C
ATOM    706  CD  PRO B   3       3.478 -20.670 -20.420  1.00  0.57           C
ATOM    707  N   THR B   4       3.618 -18.855 -16.985  1.00  0.62           N
ATOM    708  CA  THR B   4       4.008 -18.078 -15.822  1.00  0.62           C
ATOM    709  C   THR B   4       3.560 -16.649 -15.947  1.00  0.62           C
ATOM    710  O   THR B   4       3.434 -15.932 -14.964  1.00  0.62           O
ATOM    711  CB  THR B   4       5.519 -18.066 -15.636  1.00  0.62           C
ATOM    712  OG1 THR B   4       6.183 -17.732 -16.851  1.00  0.62           O
ATOM    713  CG2 THR B   4       5.984 -19.478 -15.261  1.00  0.62           C
ATOM    714  N   VAL B   5       3.271 -16.200 -17.172  1.00  0.69           N
ATOM    715  CA  VAL B   5       2.741 -14.887 -17.410  1.00  0.69           C
ATOM    716  C   VAL B   5       1.224 -14.902 -17.320  1.00  0.69           C
ATOM    717  O   VAL B   5       0.668 -14.092 -16.604  1.00  0.69           O
ATOM    718  CB  VAL B   5       3.261 -14.315 -18.712  1.00  0.69           C
ATOM    719  CG1 VAL B   5       2.817 -12.855 -18.854  1.00  0.69           C
ATOM    720  CG2 VAL B   5       4.803 -14.356 -18.732  1.00  0.69           C
ATOM    721  N   LEU B   6       0.476 -15.837 -17.953  1.00  0.60           N
ATOM    722  CA  LEU B   6      -0.980 -15.929 -17.815  1.00  0.60           C
ATOM    723  C   LEU B   6      -1.427 -16.179 -16.384  1.00  0.60           C
ATOM    724  O   LEU B   6      -2.389 -15.579 -15.907  1.00  0.60           O
ATOM    725  CB  LEU B   6      -1.567 -16.997 -18.781  1.00  0.60           C
ATOM    726  CG  LEU B   6      -3.095 -17.263 -18.727  1.00  0.60           C
ATOM    727  CD1 LEU B   6      -3.633 -17.734 -20.084  1.00  0.60           C
ATOM    728  CD2 LEU B   6      -3.535 -18.274 -17.655  1.00  0.60           C
ATOM    729  N   ALA B   7      -0.707 -17.050 -15.647  1.00  0.59           N
ATOM    730  CA  ALA B   7      -0.984 -17.326 -14.252  1.00  0.59           C
ATOM    731  C   ALA B   7      -0.925 -16.092 -13.357  1.00  0.59           C
ATOM    732  O   ALA B   7      -1.877 -15.800 -12.633  1.00  0.59           O
ATOM    733  CB  ALA B   7       0.037 -18.366 -13.753  1.00  0.59           C
ATOM    734  N   ASP B   8       0.161 -15.300 -13.457  1.00  0.65           N
ATOM    735  CA  ASP B   8       0.316 -14.081 -12.697  1.00  0.65           C
ATOM    736  C   ASP B   8      -0.401 -12.906 -13.323  1.00  0.65           C
ATOM    737  O   ASP B   8      -0.692 -11.941 -12.622  1.00  0.65           O
ATOM    738  CB  ASP B   8       1.799 -13.668 -12.571  1.00  0.65           C
ATOM    739  CG  ASP B   8       2.573 -14.518 -11.576  1.00  0.65           C
ATOM    740  OD1 ASP B   8       2.006 -15.472 -10.996  1.00  0.65           O
ATOM    741  OD2 ASP B   8       3.756 -14.149 -11.356  1.00  0.65           O
ATOM    742  N   ALA B   9      -0.764 -12.947 -14.625  1.00  0.65           N
ATOM    743  CA  ALA B   9      -1.393 -11.863 -15.364  1.00  0.65           C
ATOM    744  C   ALA B   9      -2.644 -11.419 -14.680  1.00  0.65           C
ATOM    745  O   ALA B   9      -2.908 -10.248 -14.490  1.00  0.65           O
ATOM    746  CB  ALA B   9      -1.767 -12.293 -16.797  1.00  0.65           C
ATOM    747  N   VAL B  10      -3.405 -12.375 -14.187  1.00  0.62           N
ATOM    748  CA  VAL B  10      -4.535 -12.203 -13.326  1.00  0.62           C
ATOM    749  C   VAL B  10      -4.305 -11.536 -11.994  1.00  0.62           C
ATOM    750  O   VAL B  10      -5.080 -10.671 -11.581  1.00  0.62           O
ATOM    751  CB  VAL B  10      -5.022 -13.582 -13.135  1.00  0.62           C
ATOM    752  CG1 VAL B  10      -6.118 -13.637 -12.105  1.00  0.62           C
ATOM    753  CG2 VAL B  10      -5.543 -13.916 -14.509  1.00  0.62           C
ATOM    754  N   ALA B  11      -3.224 -11.900 -11.284  1.00  0.63           N
ATOM    755  CA  ALA B  11      -2.825 -11.255 -10.053  1.00  0.63           C
ATOM    756  C   ALA B  11      -2.489  -9.800 -10.314  1.00  0.63           C
ATOM    757  O   ALA B  11      -2.933  -8.906  -9.601  1.00  0.63           O
ATOM    758  CB  ALA B  11      -1.661 -12.032  -9.414  1.00  0.63           C
ATOM    759  N   ARG B  12      -1.823  -9.558 -11.457  1.00  0.59           N
ATOM    760  CA  ARG B  12      -1.616  -8.248 -12.016  1.00  0.59           C
ATOM    761  C   ARG B  12      -2.912  -7.509 -12.321  1.00  0.59           C
ATOM    762  O   ARG B  12      -3.049  -6.341 -11.998  1.00  0.59           O
ATOM    763  CB  ARG B  12      -0.744  -8.321 -13.294  1.00  0.59           C
ATOM    764  CG  ARG B  12       0.616  -9.029 -13.194  1.00  0.59           C
ATOM    765  CD  ARG B  12       1.360  -8.693 -11.912  1.00  0.59           C
ATOM    766  NE  ARG B  12       2.647  -9.440 -11.937  1.00  0.59           N
ATOM    767  CZ  ARG B  12       3.408  -9.515 -10.841  1.00  0.59           C
ATOM    768  NH1 ARG B  12       4.505 -10.270 -10.865  1.00  0.59           N
ATOM    769  NH2 ARG B  12       3.074  -8.848  -9.736  1.00  0.59           N
ATOM    770  N   MET B  13      -3.953  -8.143 -12.889  1.00  0.63           N
ATOM    771  CA  MET B  13      -5.231  -7.478 -13.118  1.00  0.63           C
ATOM    772  C   MET B  13      -5.898  -7.026 -11.843  1.00  0.63           C
ATOM    773  O   MET B  13      -6.419  -5.917 -11.771  1.00  0.63           O
ATOM    774  CB  MET B  13      -6.243  -8.307 -13.936  1.00  0.63           C
ATOM    775  CG  MET B  13      -5.735  -9.026 -15.189  1.00  0.63           C
ATOM    776  SD  MET B  13      -5.087  -8.052 -16.555  1.00  0.63           S
ATOM    777  CE  MET B  13      -3.563  -7.347 -15.893  1.00  0.63           C
ATOM    778  N   ALA B  14      -5.870  -7.860 -10.789  1.00  0.63           N
ATOM    779  CA  ALA B  14      -6.377  -7.508  -9.482  1.00  0.63           C
ATOM    780  C   ALA B  14      -5.651  -6.309  -8.878  1.00  0.63           C
ATOM    781  O   ALA B  14      -6.287  -5.366  -8.403  1.00  0.63           O
ATOM    782  CB  ALA B  14      -6.286  -8.741  -8.562  1.00  0.63           C
ATOM    783  N   GLU B  15      -4.303  -6.290  -8.973  1.00  0.65           N
ATOM    784  CA  GLU B  15      -3.473  -5.170  -8.574  1.00  0.65           C
ATOM    785  C   GLU B  15      -3.819  -3.923  -9.363  1.00  0.65           C
ATOM    786  O   GLU B  15      -4.186  -2.902  -8.789  1.00  0.65           O
ATOM    787  CB  GLU B  15      -1.969  -5.519  -8.778  1.00  0.65           C
ATOM    788  CG  GLU B  15      -1.453  -6.605  -7.791  1.00  0.65           C
ATOM    789  CD  GLU B  15      -0.136  -7.319  -8.151  1.00  0.65           C
ATOM    790  OE1 GLU B  15       0.365  -7.255  -9.307  1.00  0.65           O
ATOM    791  OE2 GLU B  15       0.403  -7.992  -7.234  1.00  0.65           O
ATOM    792  N   PHE B  16      -3.859  -4.014 -10.697  1.00  0.64           N
ATOM    793  CA  PHE B  16      -4.102  -2.925 -11.619  1.00  0.64           C
ATOM    794  C   PHE B  16      -5.491  -2.341 -11.482  1.00  0.64           C
ATOM    795  O   PHE B  16      -5.700  -1.132 -11.562  1.00  0.64           O
ATOM    796  CB  PHE B  16      -3.840  -3.344 -13.090  1.00  0.64           C
ATOM    797  CG  PHE B  16      -2.440  -3.878 -13.330  1.00  0.64           C
ATOM    798  CD1 PHE B  16      -1.356  -3.741 -12.438  1.00  0.64           C
ATOM    799  CD2 PHE B  16      -2.226  -4.626 -14.491  1.00  0.64           C
ATOM    800  CE1 PHE B  16      -0.106  -4.304 -12.711  1.00  0.64           C
ATOM    801  CE2 PHE B  16      -1.000  -5.243 -14.739  1.00  0.64           C
ATOM    802  CZ  PHE B  16       0.084  -5.039 -13.876  1.00  0.64           C
ATOM    803  N   GLY B  17      -6.496  -3.189 -11.211  1.00  0.62           N
ATOM    804  CA  GLY B  17      -7.841  -2.734 -10.931  1.00  0.62           C
ATOM    805  C   GLY B  17      -7.987  -1.988  -9.645  1.00  0.62           C
ATOM    806  O   GLY B  17      -8.650  -0.954  -9.602  1.00  0.62           O
ATOM    807  N   ARG B  18      -7.333  -2.452  -8.561  1.00  0.60           N
ATOM    808  CA  ARG B  18      -7.286  -1.689  -7.331  1.00  0.60           C
ATOM    809  C   ARG B  18      -6.501  -0.401  -7.484  1.00  0.60           C
ATOM    810  O   ARG B  18      -6.936   0.656  -7.030  1.00  0.60           O
ATOM    811  CB  ARG B  18      -6.727  -2.488  -6.127  1.00  0.60           C
ATOM    812  CG  ARG B  18      -6.758  -1.703  -4.793  1.00  0.60           C
ATOM    813  CD  ARG B  18      -8.169  -1.279  -4.373  1.00  0.60           C
ATOM    814  NE  ARG B  18      -8.027  -0.302  -3.265  1.00  0.60           N
ATOM    815  CZ  ARG B  18      -9.025   0.438  -2.774  1.00  0.60           C
ATOM    816  NH1 ARG B  18      -8.705   1.399  -1.917  1.00  0.60           N
ATOM    817  NH2 ARG B  18     -10.290   0.269  -3.133  1.00  0.60           N
ATOM    818  N   HIS B  19      -5.354  -0.447  -8.187  1.00  0.65           N
ATOM    819  CA  HIS B  19      -4.540   0.706  -8.501  1.00  0.65           C
ATOM    820  C   HIS B  19      -5.338   1.769  -9.199  1.00  0.65           C
ATOM    821  O   HIS B  19      -5.325   2.914  -8.774  1.00  0.65           O
ATOM    822  CB  HIS B  19      -3.403   0.340  -9.469  1.00  0.65           C
ATOM    823  CG  HIS B  19      -2.124  -0.078  -8.830  1.00  0.65           C
ATOM    824  ND1 HIS B  19      -1.729  -1.394  -8.814  1.00  0.65           N
ATOM    825  CD2 HIS B  19      -1.119   0.716  -8.391  1.00  0.65           C
ATOM    826  CE1 HIS B  19      -0.494  -1.387  -8.379  1.00  0.65           C
ATOM    827  NE2 HIS B  19      -0.073  -0.131  -8.102  1.00  0.65           N
ATOM    828  N   VAL B  20      -6.105   1.413 -10.245  1.00  0.66           N
ATOM    829  CA  VAL B  20      -7.032   2.318 -10.899  1.00  0.66           C
ATOM    830  C   VAL B  20      -8.104   2.844  -9.973  1.00  0.66           C
ATOM    831  O   VAL B  20      -8.341   4.046  -9.950  1.00  0.66           O
ATOM    832  CB  VAL B  20      -7.686   1.664 -12.091  1.00  0.66           C
ATOM    833  CG1 VAL B  20      -8.927   2.420 -12.558  1.00  0.66           C
ATOM    834  CG2 VAL B  20      -6.648   1.594 -13.230  1.00  0.66           C
ATOM    835  N   GLU B  21      -8.749   1.979  -9.162  1.00  0.58           N
ATOM    836  CA  GLU B  21      -9.802   2.346  -8.223  1.00  0.58           C
ATOM    837  C   GLU B  21      -9.334   3.464  -7.277  1.00  0.58           C
ATOM    838  O   GLU B  21     -10.023   4.457  -7.052  1.00  0.58           O
ATOM    839  CB  GLU B  21     -10.231   1.049  -7.473  1.00  0.58           C
ATOM    840  CG  GLU B  21     -11.375   1.124  -6.424  1.00  0.58           C
ATOM    841  CD  GLU B  21     -12.790   0.786  -6.898  1.00  0.58           C
ATOM    842  OE1 GLU B  21     -13.736   1.101  -6.135  1.00  0.58           O
ATOM    843  OE2 GLU B  21     -12.983   0.176  -7.979  1.00  0.58           O
ATOM    844  N   GLU B  22      -8.089   3.372  -6.770  1.00  0.67           N
ATOM    845  CA  GLU B  22      -7.431   4.436  -6.033  1.00  0.67           C
ATOM    846  C   GLU B  22      -6.918   5.592  -6.872  1.00  0.67           C
ATOM    847  O   GLU B  22      -7.099   6.748  -6.509  1.00  0.67           O
ATOM    848  CB  GLU B  22      -6.260   3.853  -5.232  1.00  0.67           C
ATOM    849  CG  GLU B  22      -6.759   2.841  -4.184  1.00  0.67           C
ATOM    850  CD  GLU B  22      -5.658   2.249  -3.318  1.00  0.67           C
ATOM    851  OE1 GLU B  22      -4.470   2.592  -3.493  1.00  0.67           O
ATOM    852  OE2 GLU B  22      -6.050   1.412  -2.453  1.00  0.67           O
ATOM    853  N   LEU B  23      -6.283   5.336  -8.031  1.00  0.65           N
ATOM    854  CA  LEU B  23      -5.750   6.340  -8.937  1.00  0.65           C
ATOM    855  C   LEU B  23      -6.819   7.278  -9.412  1.00  0.65           C
ATOM    856  O   LEU B  23      -6.605   8.481  -9.484  1.00  0.65           O
ATOM    857  CB  LEU B  23      -5.084   5.689 -10.163  1.00  0.65           C
ATOM    858  CG  LEU B  23      -3.601   5.399  -9.938  1.00  0.65           C
ATOM    859  CD1 LEU B  23      -3.142   4.226 -10.808  1.00  0.65           C
ATOM    860  CD2 LEU B  23      -2.775   6.658 -10.173  1.00  0.65           C
ATOM    861  N   VAL B  24      -8.021   6.764  -9.696  1.00  0.62           N
ATOM    862  CA  VAL B  24      -9.186   7.558  -9.996  1.00  0.62           C
ATOM    863  C   VAL B  24      -9.544   8.486  -8.872  1.00  0.62           C
ATOM    864  O   VAL B  24      -9.725   9.673  -9.098  1.00  0.62           O
ATOM    865  CB  VAL B  24     -10.376   6.672 -10.294  1.00  0.62           C
ATOM    866  CG1 VAL B  24     -11.709   7.433 -10.209  1.00  0.62           C
ATOM    867  CG2 VAL B  24     -10.167   6.072 -11.697  1.00  0.62           C
ATOM    868  N   ALA B  25      -9.593   7.982  -7.631  1.00  0.71           N
ATOM    869  CA  ALA B  25      -9.871   8.775  -6.459  1.00  0.71           C
ATOM    870  C   ALA B  25      -8.812   9.839  -6.187  1.00  0.71           C
ATOM    871  O   ALA B  25      -9.115  10.992  -5.872  1.00  0.71           O
ATOM    872  CB  ALA B  25     -10.005   7.823  -5.267  1.00  0.71           C
ATOM    873  N   GLU B  26      -7.525   9.490  -6.373  1.00  0.59           N
ATOM    874  CA  GLU B  26      -6.427  10.438  -6.401  1.00  0.59           C
ATOM    875  C   GLU B  26      -6.608  11.518  -7.452  1.00  0.59           C
ATOM    876  O   GLU B  26      -6.600  12.711  -7.153  1.00  0.59           O
ATOM    877  CB  GLU B  26      -5.077   9.710  -6.650  1.00  0.59           C
ATOM    878  CG  GLU B  26      -4.268   9.487  -5.354  1.00  0.59           C
ATOM    879  CD  GLU B  26      -3.992  10.824  -4.669  1.00  0.59           C
ATOM    880  OE1 GLU B  26      -3.235  11.641  -5.252  1.00  0.59           O
ATOM    881  OE2 GLU B  26      -4.575  11.059  -3.580  1.00  0.59           O
ATOM    882  N   ILE B  27      -6.889  11.138  -8.715  1.00  0.57           N
ATOM    883  CA  ILE B  27      -7.170  12.089  -9.770  1.00  0.57           C
ATOM    884  C   ILE B  27      -8.396  12.900  -9.470  1.00  0.57           C
ATOM    885  O   ILE B  27      -8.343  14.099  -9.643  1.00  0.57           O
ATOM    886  CB  ILE B  27      -7.250  11.474 -11.156  1.00  0.57           C
ATOM    887  CG1 ILE B  27      -5.882  10.910 -11.564  1.00  0.57           C
ATOM    888  CG2 ILE B  27      -7.776  12.483 -12.194  1.00  0.57           C
ATOM    889  CD1 ILE B  27      -5.971  10.028 -12.797  1.00  0.57           C
ATOM    890  N   GLU B  28      -9.490  12.329  -8.948  1.00  0.54           N
ATOM    891  CA  GLU B  28     -10.725  13.004  -8.605  1.00  0.54           C
ATOM    892  C   GLU B  28     -10.526  14.129  -7.605  1.00  0.54           C
ATOM    893  O   GLU B  28     -11.039  15.238  -7.784  1.00  0.54           O
ATOM    894  CB  GLU B  28     -11.731  11.972  -8.076  1.00  0.54           C
ATOM    895  CG  GLU B  28     -13.147  12.547  -7.878  1.00  0.54           C
ATOM    896  CD  GLU B  28     -14.128  11.523  -7.317  1.00  0.54           C
ATOM    897  OE1 GLU B  28     -15.284  11.950  -7.067  1.00  0.54           O
ATOM    898  OE2 GLU B  28     -13.737  10.345  -7.123  1.00  0.54           O
ATOM    899  N   SER B  29      -9.669  13.914  -6.582  1.00  0.63           N
ATOM    900  CA  SER B  29      -9.159  14.992  -5.742  1.00  0.63           C
ATOM    901  C   SER B  29      -8.460  16.078  -6.543  1.00  0.63           C
ATOM    902  O   SER B  29      -8.730  17.266  -6.389  1.00  0.63           O
ATOM    903  CB  SER B  29      -8.098  14.531  -4.712  1.00  0.63           C
ATOM    904  OG  SER B  29      -8.657  13.749  -3.662  1.00  0.63           O
ATOM    905  N   LEU B  30      -7.557  15.714  -7.465  1.00  0.60           N
ATOM    906  CA  LEU B  30      -6.959  16.650  -8.399  1.00  0.60           C
ATOM    907  C   LEU B  30      -7.941  17.306  -9.350  1.00  0.60           C
ATOM    908  O   LEU B  30      -7.789  18.489  -9.603  1.00  0.60           O
ATOM    909  CB  LEU B  30      -5.741  16.088  -9.171  1.00  0.60           C
ATOM    910  CG  LEU B  30      -4.429  15.989  -8.358  1.00  0.60           C
ATOM    911  CD1 LEU B  30      -4.151  17.247  -7.532  1.00  0.60           C
ATOM    912  CD2 LEU B  30      -4.343  14.757  -7.460  1.00  0.60           C
ATOM    913  N   VAL B  31      -8.995  16.627  -9.856  1.00  0.53           N
ATOM    914  CA  VAL B  31     -10.060  17.186 -10.668  1.00  0.53           C
ATOM    915  C   VAL B  31     -10.629  18.374  -9.919  1.00  0.53           C
ATOM    916  O   VAL B  31     -10.558  19.457 -10.460  1.00  0.53           O
ATOM    917  CB  VAL B  31     -11.158  16.192 -11.087  1.00  0.53           C
ATOM    918  CG1 VAL B  31     -12.100  16.814 -12.125  1.00  0.53           C
ATOM    919  CG2 VAL B  31     -10.600  14.932 -11.765  1.00  0.53           C
ATOM    920  N   THR B  32     -11.045  18.258  -8.625  1.00  0.52           N
ATOM    921  CA  THR B  32     -11.522  19.420  -7.833  1.00  0.52           C
ATOM    922  C   THR B  32     -10.514  20.530  -7.659  1.00  0.52           C
ATOM    923  O   THR B  32     -10.768  21.704  -7.932  1.00  0.52           O
ATOM    924  CB  THR B  32     -12.285  19.090  -6.527  1.00  0.52           C
ATOM    925  OG1 THR B  32     -12.494  20.209  -5.672  1.00  0.52           O
ATOM    926  CG2 THR B  32     -11.569  18.066  -5.648  1.00  0.52           C
ATOM    927  N   ARG B  33      -9.289  20.176  -7.322  1.00  0.46           N
ATOM    928  CA  ARG B  33      -8.228  21.113  -7.067  1.00  0.46           C
ATOM    929  C   ARG B  33      -7.731  21.799  -8.330  1.00  0.46           C
ATOM    930  O   ARG B  33      -7.151  22.876  -8.295  1.00  0.46           O
ATOM    931  CB  ARG B  33      -7.132  20.290  -6.388  1.00  0.46           C
ATOM    932  CG  ARG B  33      -7.525  19.856  -4.970  1.00  0.46           C
ATOM    933  CD  ARG B  33      -6.639  18.730  -4.470  1.00  0.46           C
ATOM    934  NE  ARG B  33      -7.144  18.380  -3.118  1.00  0.46           N
ATOM    935  CZ  ARG B  33      -6.684  17.339  -2.414  1.00  0.46           C
ATOM    936  NH1 ARG B  33      -7.212  17.081  -1.222  1.00  0.46           N
ATOM    937  NH2 ARG B  33      -5.724  16.553  -2.894  1.00  0.46           N
ATOM    938  N   LEU B  34      -8.002  21.194  -9.491  1.00  0.50           N
ATOM    939  CA  LEU B  34      -7.771  21.736 -10.799  1.00  0.50           C
ATOM    940  C   LEU B  34      -9.064  22.193 -11.421  1.00  0.50           C
ATOM    941  O   LEU B  34      -9.057  22.616 -12.564  1.00  0.50           O
ATOM    942  CB  LEU B  34      -7.164  20.675 -11.747  1.00  0.50           C
ATOM    943  CG  LEU B  34      -5.769  20.203 -11.332  1.00  0.50           C
ATOM    944  CD1 LEU B  34      -5.454  18.853 -11.965  1.00  0.50           C
ATOM    945  CD2 LEU B  34      -4.715  21.253 -11.674  1.00  0.50           C
ATOM    946  N   HIS B  35     -10.235  22.203 -10.765  1.00  0.40           N
ATOM    947  CA  HIS B  35     -11.479  22.650 -11.394  1.00  0.40           C
ATOM    948  C   HIS B  35     -11.374  24.126 -11.746  1.00  0.40           C
ATOM    949  O   HIS B  35     -11.832  24.591 -12.783  1.00  0.40           O
ATOM    950  CB  HIS B  35     -12.707  22.492 -10.479  1.00  0.40           C
ATOM    951  CG  HIS B  35     -13.298  21.144 -10.219  1.00  0.40           C
ATOM    952  ND1 HIS B  35     -14.197  20.983  -9.182  1.00  0.40           N
ATOM    953  CD2 HIS B  35     -13.077  19.954 -10.818  1.00  0.40           C
ATOM    954  CE1 HIS B  35     -14.484  19.703  -9.156  1.00  0.40           C
ATOM    955  NE2 HIS B  35     -13.819  19.020 -10.118  1.00  0.40           N
ATOM    956  N   VAL B  36     -10.641  24.855 -10.892  1.00  0.37           N
ATOM    957  CA  VAL B  36     -10.167  26.210 -11.021  1.00  0.37           C
ATOM    958  C   VAL B  36      -9.521  26.526 -12.365  1.00  0.37           C
ATOM    959  O   VAL B  36      -9.760  27.574 -12.960  1.00  0.37           O
ATOM    960  CB  VAL B  36      -9.200  26.477  -9.878  1.00  0.37           C
ATOM    961  CG1 VAL B  36      -9.897  26.272  -8.540  1.00  0.37           C
ATOM    962  CG2 VAL B  36      -7.980  25.555  -9.863  1.00  0.37           C
ATOM    963  N   THR B  37      -8.760  25.565 -12.900  1.00  0.44           N
ATOM    964  CA  THR B  37      -8.110  25.512 -14.196  1.00  0.44           C
ATOM    965  C   THR B  37      -9.075  25.607 -15.358  1.00  0.44           C
ATOM    966  O   THR B  37      -8.761  26.149 -16.409  1.00  0.44           O
ATOM    967  CB  THR B  37      -7.347  24.206 -14.285  1.00  0.44           C
ATOM    968  OG1 THR B  37      -6.526  23.981 -13.143  1.00  0.44           O
ATOM    969  CG2 THR B  37      -6.420  24.113 -15.445  1.00  0.44           C
ATOM    970  N   TRP B  38     -10.320  25.132 -15.196  1.00  0.35           N
ATOM    971  CA  TRP B  38     -11.357  25.223 -16.211  1.00  0.35           C
ATOM    972  C   TRP B  38     -12.197  26.472 -15.985  1.00  0.35           C
ATOM    973  O   TRP B  38     -13.313  26.580 -16.493  1.00  0.35           O
ATOM    974  CB  TRP B  38     -12.266  23.966 -16.172  1.00  0.35           C
ATOM    975  CG  TRP B  38     -11.744  22.729 -16.881  1.00  0.35           C
ATOM    976  CD1 TRP B  38     -11.992  22.293 -18.154  1.00  0.35           C
ATOM    977  CD2 TRP B  38     -10.930  21.722 -16.265  1.00  0.35           C
ATOM    978  NE1 TRP B  38     -11.339  21.100 -18.383  1.00  0.35           N
ATOM    979  CE2 TRP B  38     -10.678  20.741 -17.238  1.00  0.35           C
ATOM    980  CE3 TRP B  38     -10.427  21.595 -14.982  1.00  0.35           C
ATOM    981  CZ2 TRP B  38      -9.902  19.640 -16.944  1.00  0.35           C
ATOM    982  CZ3 TRP B  38      -9.627  20.482 -14.683  1.00  0.35           C
ATOM    983  CH2 TRP B  38      -9.362  19.515 -15.656  1.00  0.35           C
ATOM    984  N   THR B  39     -11.657  27.442 -15.217  1.00  0.40           N
ATOM    985  CA  THR B  39     -12.252  28.746 -14.957  1.00  0.40           C
ATOM    986  C   THR B  39     -13.247  28.666 -13.810  1.00  0.40           C
ATOM    987  O   THR B  39     -14.404  29.070 -13.888  1.00  0.40           O
ATOM    988  CB  THR B  39     -12.786  29.460 -16.192  1.00  0.40           C
ATOM    989  OG1 THR B  39     -11.786  29.475 -17.203  1.00  0.40           O
ATOM    990  CG2 THR B  39     -13.127  30.928 -15.925  1.00  0.40           C
ATOM    991  N   GLY B  40     -12.775  28.140 -12.661  1.00  0.40           N
ATOM    992  CA  GLY B  40     -13.554  27.984 -11.431  1.00  0.40           C
ATOM    993  C   GLY B  40     -14.354  26.705 -11.284  1.00  0.40           C
ATOM    994  O   GLY B  40     -14.800  26.100 -12.250  1.00  0.40           O
ATOM    995  N   GLU B  41     -14.599  26.276 -10.029  1.00  0.38           N
ATOM    996  CA  GLU B  41     -15.303  25.048  -9.663  1.00  0.38           C
ATOM    997  C   GLU B  41     -16.816  25.117  -9.801  1.00  0.38           C
ATOM    998  O   GLU B  41     -17.525  24.117  -9.736  1.00  0.38           O
ATOM    999  CB  GLU B  41     -15.010  24.681  -8.184  1.00  0.38           C
ATOM   1000  CG  GLU B  41     -13.530  24.427  -7.824  1.00  0.38           C
ATOM   1001  CD  GLU B  41     -13.207  24.831  -6.392  1.00  0.38           C
ATOM   1002  OE1 GLU B  41     -12.272  25.659  -6.235  1.00  0.38           O
ATOM   1003  OE2 GLU B  41     -13.918  24.366  -5.468  1.00  0.38           O
ATOM   1004  N   GLY B  42     -17.371  26.327  -9.983  1.00  0.44           N
ATOM   1005  CA  GLY B  42     -18.797  26.521 -10.222  1.00  0.44           C
ATOM   1006  C   GLY B  42     -19.117  26.681 -11.679  1.00  0.44           C
ATOM   1007  O   GLY B  42     -20.229  27.052 -12.043  1.00  0.44           O
ATOM   1008  N   ALA B  43     -18.138  26.445 -12.566  1.00  0.62           N
ATOM   1009  CA  ALA B  43     -18.308  26.632 -13.984  1.00  0.62           C
ATOM   1010  C   ALA B  43     -18.719  25.363 -14.709  1.00  0.62           C
ATOM   1011  O   ALA B  43     -18.273  24.253 -14.426  1.00  0.62           O
ATOM   1012  CB  ALA B  43     -17.008  27.166 -14.601  1.00  0.62           C
ATOM   1013  N   ALA B  44     -19.583  25.504 -15.732  1.00  0.64           N
ATOM   1014  CA  ALA B  44     -20.051  24.391 -16.529  1.00  0.64           C
ATOM   1015  C   ALA B  44     -18.949  23.662 -17.286  1.00  0.64           C
ATOM   1016  O   ALA B  44     -18.992  22.442 -17.405  1.00  0.64           O
ATOM   1017  CB  ALA B  44     -21.152  24.853 -17.493  1.00  0.64           C
ATOM   1018  N   ALA B  45     -17.909  24.392 -17.744  1.00  0.55           N
ATOM   1019  CA  ALA B  45     -16.748  23.876 -18.451  1.00  0.55           C
ATOM   1020  C   ALA B  45     -16.042  22.780 -17.664  1.00  0.55           C
ATOM   1021  O   ALA B  45     -15.738  21.683 -18.130  1.00  0.55           O
ATOM   1022  CB  ALA B  45     -15.747  25.047 -18.595  1.00  0.55           C
ATOM   1023  N   HIS B  46     -15.833  23.078 -16.376  1.00  0.48           N
ATOM   1024  CA  HIS B  46     -15.358  22.161 -15.383  1.00  0.48           C
ATOM   1025  C   HIS B  46     -16.357  21.036 -15.105  1.00  0.48           C
ATOM   1026  O   HIS B  46     -15.986  19.867 -15.023  1.00  0.48           O
ATOM   1027  CB  HIS B  46     -15.049  22.991 -14.108  1.00  0.48           C
ATOM   1028  CG  HIS B  46     -15.082  22.190 -12.876  1.00  0.48           C
ATOM   1029  ND1 HIS B  46     -16.113  22.451 -12.017  1.00  0.48           N
ATOM   1030  CD2 HIS B  46     -14.718  20.900 -12.790  1.00  0.48           C
ATOM   1031  CE1 HIS B  46     -16.376  21.318 -11.424  1.00  0.48           C
ATOM   1032  NE2 HIS B  46     -15.582  20.337 -11.887  1.00  0.48           N
ATOM   1033  N   ALA B  47     -17.656  21.342 -14.962  1.00  0.67           N
ATOM   1034  CA  ALA B  47     -18.680  20.351 -14.691  1.00  0.67           C
ATOM   1035  C   ALA B  47     -18.773  19.258 -15.750  1.00  0.67           C
ATOM   1036  O   ALA B  47     -18.941  18.078 -15.433  1.00  0.67           O
ATOM   1037  CB  ALA B  47     -20.046  21.029 -14.494  1.00  0.67           C
ATOM   1038  N   GLU B  48     -18.607  19.615 -17.036  1.00  0.63           N
ATOM   1039  CA  GLU B  48     -18.428  18.667 -18.113  1.00  0.63           C
ATOM   1040  C   GLU B  48     -17.203  17.790 -17.929  1.00  0.63           C
ATOM   1041  O   GLU B  48     -17.308  16.573 -18.022  1.00  0.63           O
ATOM   1042  CB  GLU B  48     -18.348  19.417 -19.453  1.00  0.63           C
ATOM   1043  CG  GLU B  48     -19.689  20.102 -19.808  1.00  0.63           C
ATOM   1044  CD  GLU B  48     -19.635  20.940 -21.084  1.00  0.63           C
ATOM   1045  OE1 GLU B  48     -18.554  21.036 -21.712  1.00  0.63           O
ATOM   1046  OE2 GLU B  48     -20.715  21.494 -21.416  1.00  0.63           O
ATOM   1047  N   ALA B  49     -16.039  18.360 -17.558  1.00  0.60           N
ATOM   1048  CA  ALA B  49     -14.847  17.614 -17.201  1.00  0.60           C
ATOM   1049  C   ALA B  49     -15.028  16.668 -16.017  1.00  0.60           C
ATOM   1050  O   ALA B  49     -14.548  15.544 -16.062  1.00  0.60           O
ATOM   1051  CB  ALA B  49     -13.663  18.564 -16.942  1.00  0.60           C
ATOM   1052  N   GLN B  50     -15.752  17.059 -14.946  1.00  0.57           N
ATOM   1053  CA  GLN B  50     -16.101  16.176 -13.834  1.00  0.57           C
ATOM   1054  C   GLN B  50     -16.949  14.973 -14.247  1.00  0.57           C
ATOM   1055  O   GLN B  50     -16.652  13.831 -13.908  1.00  0.57           O
ATOM   1056  CB  GLN B  50     -16.859  16.968 -12.729  1.00  0.57           C
ATOM   1057  CG  GLN B  50     -16.067  17.172 -11.415  1.00  0.57           C
ATOM   1058  CD  GLN B  50     -16.335  16.109 -10.350  1.00  0.57           C
ATOM   1059  OE1 GLN B  50     -17.286  15.340 -10.434  1.00  0.57           O
ATOM   1060  NE2 GLN B  50     -15.509  16.116  -9.276  1.00  0.57           N
ATOM   1061  N   ARG B  51     -18.017  15.182 -15.040  1.00  0.58           N
ATOM   1062  CA  ARG B  51     -18.803  14.078 -15.559  1.00  0.58           C
ATOM   1063  C   ARG B  51     -18.066  13.257 -16.594  1.00  0.58           C
ATOM   1064  O   ARG B  51     -18.177  12.045 -16.591  1.00  0.58           O
ATOM   1065  CB  ARG B  51     -20.149  14.543 -16.149  1.00  0.58           C
ATOM   1066  CG  ARG B  51     -21.141  15.049 -15.084  1.00  0.58           C
ATOM   1067  CD  ARG B  51     -22.553  15.287 -15.632  1.00  0.58           C
ATOM   1068  NE  ARG B  51     -22.449  16.347 -16.690  1.00  0.58           N
ATOM   1069  CZ  ARG B  51     -22.471  17.665 -16.454  1.00  0.58           C
ATOM   1070  NH1 ARG B  51     -22.293  18.510 -17.467  1.00  0.58           N
ATOM   1071  NH2 ARG B  51     -22.673  18.152 -15.235  1.00  0.58           N
ATOM   1072  N   HIS B  52     -17.291  13.882 -17.498  1.00  0.60           N
ATOM   1073  CA  HIS B  52     -16.448  13.214 -18.481  1.00  0.60           C
ATOM   1074  C   HIS B  52     -15.369  12.384 -17.810  1.00  0.60           C
ATOM   1075  O   HIS B  52     -15.080  11.263 -18.223  1.00  0.60           O
ATOM   1076  CB  HIS B  52     -15.840  14.255 -19.447  1.00  0.60           C
ATOM   1077  CG  HIS B  52     -15.123  13.678 -20.622  1.00  0.60           C
ATOM   1078  ND1 HIS B  52     -15.836  12.943 -21.543  1.00  0.60           N
ATOM   1079  CD2 HIS B  52     -13.811  13.725 -20.968  1.00  0.60           C
ATOM   1080  CE1 HIS B  52     -14.948  12.546 -22.430  1.00  0.60           C
ATOM   1081  NE2 HIS B  52     -13.704  12.995 -22.132  1.00  0.60           N
ATOM   1082  N   TRP B  53     -14.786  12.887 -16.704  1.00  0.57           N
ATOM   1083  CA  TRP B  53     -13.979  12.129 -15.776  1.00  0.57           C
ATOM   1084  C   TRP B  53     -14.686  10.892 -15.260  1.00  0.57           C
ATOM   1085  O   TRP B  53     -14.288   9.794 -15.617  1.00  0.57           O
ATOM   1086  CB  TRP B  53     -13.512  13.030 -14.589  1.00  0.57           C
ATOM   1087  CG  TRP B  53     -12.670  12.319 -13.562  1.00  0.57           C
ATOM   1088  CD1 TRP B  53     -12.986  11.874 -12.306  1.00  0.57           C
ATOM   1089  CD2 TRP B  53     -11.416  11.735 -13.902  1.00  0.57           C
ATOM   1090  NE1 TRP B  53     -12.006  11.020 -11.853  1.00  0.57           N
ATOM   1091  CE2 TRP B  53     -11.052  10.907 -12.835  1.00  0.57           C
ATOM   1092  CE3 TRP B  53     -10.645  11.829 -15.049  1.00  0.57           C
ATOM   1093  CZ2 TRP B  53      -9.910  10.147 -12.906  1.00  0.57           C
ATOM   1094  CZ3 TRP B  53      -9.482  11.072 -15.124  1.00  0.57           C
ATOM   1095  CH2 TRP B  53      -9.124  10.242 -14.061  1.00  0.57           C
ATOM   1096  N   ALA B  54     -15.790  11.045 -14.503  1.00  0.63           N
ATOM   1097  CA  ALA B  54     -16.509   9.957 -13.871  1.00  0.63           C
ATOM   1098  C   ALA B  54     -17.192   9.014 -14.861  1.00  0.63           C
ATOM   1099  O   ALA B  54     -17.440   7.846 -14.574  1.00  0.63           O
ATOM   1100  CB  ALA B  54     -17.507  10.562 -12.877  1.00  0.63           C
ATOM   1101  N   ALA B  55     -17.472   9.489 -16.087  1.00  0.62           N
ATOM   1102  CA  ALA B  55     -17.955   8.701 -17.194  1.00  0.62           C
ATOM   1103  C   ALA B  55     -16.986   7.615 -17.589  1.00  0.62           C
ATOM   1104  O   ALA B  55     -17.164   6.456 -17.219  1.00  0.62           O
ATOM   1105  CB  ALA B  55     -18.197   9.613 -18.413  1.00  0.62           C
ATOM   1106  N   GLY B  56     -15.893   7.980 -18.294  1.00  0.58           N
ATOM   1107  CA  GLY B  56     -14.919   7.016 -18.779  1.00  0.58           C
ATOM   1108  C   GLY B  56     -14.298   6.245 -17.659  1.00  0.58           C
ATOM   1109  O   GLY B  56     -14.049   5.053 -17.789  1.00  0.58           O
ATOM   1110  N   GLU B  57     -14.111   6.900 -16.500  1.00  0.51           N
ATOM   1111  CA  GLU B  57     -13.756   6.307 -15.227  1.00  0.51           C
ATOM   1112  C   GLU B  57     -14.614   5.137 -14.820  1.00  0.51           C
ATOM   1113  O   GLU B  57     -14.136   4.011 -14.750  1.00  0.51           O
ATOM   1114  CB  GLU B  57     -13.866   7.388 -14.153  1.00  0.51           C
ATOM   1115  CG  GLU B  57     -13.585   7.038 -12.689  1.00  0.51           C
ATOM   1116  CD  GLU B  57     -14.635   6.218 -11.944  1.00  0.51           C
ATOM   1117  OE1 GLU B  57     -14.316   5.057 -11.589  1.00  0.51           O
ATOM   1118  OE2 GLU B  57     -15.762   6.728 -11.736  1.00  0.51           O
ATOM   1119  N   ALA B  58     -15.925   5.290 -14.592  1.00  0.58           N
ATOM   1120  CA  ALA B  58     -16.664   4.189 -14.025  1.00  0.58           C
ATOM   1121  C   ALA B  58     -16.894   3.111 -15.053  1.00  0.58           C
ATOM   1122  O   ALA B  58     -16.996   1.934 -14.727  1.00  0.58           O
ATOM   1123  CB  ALA B  58     -17.981   4.680 -13.417  1.00  0.58           C
ATOM   1124  N   MET B  59     -16.865   3.492 -16.341  1.00  0.54           N
ATOM   1125  CA  MET B  59     -16.823   2.571 -17.449  1.00  0.54           C
ATOM   1126  C   MET B  59     -15.592   1.677 -17.410  1.00  0.54           C
ATOM   1127  O   MET B  59     -15.694   0.453 -17.410  1.00  0.54           O
ATOM   1128  CB  MET B  59     -16.819   3.392 -18.758  1.00  0.54           C
ATOM   1129  CG  MET B  59     -18.155   4.098 -19.049  1.00  0.54           C
ATOM   1130  SD  MET B  59     -19.539   2.958 -19.317  1.00  0.54           S
ATOM   1131  CE  MET B  59     -18.913   2.344 -20.904  1.00  0.54           C
ATOM   1132  N   MET B  60     -14.391   2.268 -17.285  1.00  0.50           N
ATOM   1133  CA  MET B  60     -13.139   1.560 -17.146  1.00  0.50           C
ATOM   1134  C   MET B  60     -12.973   0.816 -15.845  1.00  0.50           C
ATOM   1135  O   MET B  60     -12.411  -0.269 -15.841  1.00  0.50           O
ATOM   1136  CB  MET B  60     -11.925   2.453 -17.462  1.00  0.50           C
ATOM   1137  CG  MET B  60     -11.600   3.605 -16.477  1.00  0.50           C
ATOM   1138  SD  MET B  60     -10.992   3.306 -14.827  1.00  0.50           S
ATOM   1139  CE  MET B  60      -9.669   2.452 -15.651  1.00  0.50           C
ATOM   1140  N   ARG B  61     -13.451   1.360 -14.713  1.00  0.49           N
ATOM   1141  CA  ARG B  61     -13.419   0.751 -13.405  1.00  0.49           C
ATOM   1142  C   ARG B  61     -14.347  -0.441 -13.315  1.00  0.49           C
ATOM   1143  O   ARG B  61     -13.987  -1.508 -12.826  1.00  0.49           O
ATOM   1144  CB  ARG B  61     -13.823   1.798 -12.356  1.00  0.49           C
ATOM   1145  CG  ARG B  61     -13.619   1.350 -10.901  1.00  0.49           C
ATOM   1146  CD  ARG B  61     -14.241   2.318  -9.890  1.00  0.49           C
ATOM   1147  NE  ARG B  61     -15.724   2.121  -9.940  1.00  0.49           N
ATOM   1148  CZ  ARG B  61     -16.356   1.146  -9.274  1.00  0.49           C
ATOM   1149  NH1 ARG B  61     -17.680   1.034  -9.393  1.00  0.49           N
ATOM   1150  NH2 ARG B  61     -15.710   0.267  -8.513  1.00  0.49           N
ATOM   1151  N   GLN B  62     -15.577  -0.314 -13.848  1.00  0.55           N
ATOM   1152  CA  GLN B  62     -16.502  -1.418 -13.959  1.00  0.55           C
ATOM   1153  C   GLN B  62     -15.989  -2.480 -14.893  1.00  0.55           C
ATOM   1154  O   GLN B  62     -16.025  -3.662 -14.570  1.00  0.55           O
ATOM   1155  CB  GLN B  62     -17.876  -0.950 -14.484  1.00  0.55           C
ATOM   1156  CG  GLN B  62     -18.964  -2.044 -14.509  1.00  0.55           C
ATOM   1157  CD  GLN B  62     -19.247  -2.538 -13.093  1.00  0.55           C
ATOM   1158  OE1 GLN B  62     -19.573  -1.770 -12.187  1.00  0.55           O
ATOM   1159  NE2 GLN B  62     -19.097  -3.861 -12.867  1.00  0.55           N
ATOM   1160  N   ALA B  63     -15.448  -2.082 -16.059  1.00  0.53           N
ATOM   1161  CA  ALA B  63     -14.832  -2.984 -16.995  1.00  0.53           C
ATOM   1162  C   ALA B  63     -13.640  -3.676 -16.389  1.00  0.53           C
ATOM   1163  O   ALA B  63     -13.475  -4.873 -16.560  1.00  0.53           O
ATOM   1164  CB  ALA B  63     -14.488  -2.254 -18.294  1.00  0.53           C
ATOM   1165  N   LEU B  64     -12.832  -2.972 -15.584  1.00  0.52           N
ATOM   1166  CA  LEU B  64     -11.800  -3.556 -14.775  1.00  0.52           C
ATOM   1167  C   LEU B  64     -12.301  -4.569 -13.779  1.00  0.52           C
ATOM   1168  O   LEU B  64     -11.781  -5.669 -13.738  1.00  0.52           O
ATOM   1169  CB  LEU B  64     -11.058  -2.437 -14.030  1.00  0.52           C
ATOM   1170  CG  LEU B  64      -9.684  -2.181 -14.586  1.00  0.52           C
ATOM   1171  CD1 LEU B  64      -9.220  -0.802 -14.188  1.00  0.52           C
ATOM   1172  CD2 LEU B  64      -8.841  -3.307 -14.063  1.00  0.52           C
ATOM   1173  N   ALA B  65     -13.353  -4.264 -13.008  1.00  0.62           N
ATOM   1174  CA  ALA B  65     -13.997  -5.191 -12.104  1.00  0.62           C
ATOM   1175  C   ALA B  65     -14.644  -6.397 -12.783  1.00  0.62           C
ATOM   1176  O   ALA B  65     -14.547  -7.515 -12.305  1.00  0.62           O
ATOM   1177  CB  ALA B  65     -15.018  -4.420 -11.250  1.00  0.62           C
ATOM   1178  N   GLN B  66     -15.322  -6.225 -13.933  1.00  0.62           N
ATOM   1179  CA  GLN B  66     -15.867  -7.325 -14.716  1.00  0.62           C
ATOM   1180  C   GLN B  66     -14.792  -8.189 -15.335  1.00  0.62           C
ATOM   1181  O   GLN B  66     -14.851  -9.419 -15.328  1.00  0.62           O
ATOM   1182  CB  GLN B  66     -16.761  -6.792 -15.852  1.00  0.62           C
ATOM   1183  CG  GLN B  66     -18.055  -6.167 -15.305  1.00  0.62           C
ATOM   1184  CD  GLN B  66     -18.892  -5.544 -16.416  1.00  0.62           C
ATOM   1185  OE1 GLN B  66     -18.410  -5.150 -17.474  1.00  0.62           O
ATOM   1186  NE2 GLN B  66     -20.214  -5.426 -16.152  1.00  0.62           N
ATOM   1187  N   LEU B  67     -13.751  -7.542 -15.873  1.00  0.58           N
ATOM   1188  CA  LEU B  67     -12.571  -8.190 -16.378  1.00  0.58           C
ATOM   1189  C   LEU B  67     -11.830  -8.927 -15.286  1.00  0.58           C
ATOM   1190  O   LEU B  67     -11.572 -10.111 -15.407  1.00  0.58           O
ATOM   1191  CB  LEU B  67     -11.675  -7.142 -17.061  1.00  0.58           C
ATOM   1192  CG  LEU B  67     -10.362  -7.706 -17.585  1.00  0.58           C
ATOM   1193  CD1 LEU B  67     -10.234  -7.500 -19.084  1.00  0.58           C
ATOM   1194  CD2 LEU B  67      -9.183  -7.120 -16.839  1.00  0.58           C
ATOM   1195  N   THR B  68     -11.542  -8.307 -14.136  1.00  0.59           N
ATOM   1196  CA  THR B  68     -10.955  -8.974 -12.983  1.00  0.59           C
ATOM   1197  C   THR B  68     -11.865 -10.009 -12.374  1.00  0.59           C
ATOM   1198  O   THR B  68     -11.381 -11.017 -11.894  1.00  0.59           O
ATOM   1199  CB  THR B  68     -10.395  -8.081 -11.881  1.00  0.59           C
ATOM   1200  OG1 THR B  68     -11.385  -7.270 -11.281  1.00  0.59           O
ATOM   1201  CG2 THR B  68      -9.324  -7.152 -12.455  1.00  0.59           C
ATOM   1202  N   ALA B  69     -13.194  -9.890 -12.413  1.00  0.61           N
ATOM   1203  CA  ALA B  69     -14.081 -10.975 -12.046  1.00  0.61           C
ATOM   1204  C   ALA B  69     -13.912 -12.240 -12.893  1.00  0.61           C
ATOM   1205  O   ALA B  69     -13.738 -13.347 -12.380  1.00  0.61           O
ATOM   1206  CB  ALA B  69     -15.529 -10.474 -12.180  1.00  0.61           C
ATOM   1207  N   ALA B  70     -13.875 -12.118 -14.231  1.00  0.59           N
ATOM   1208  CA  ALA B  70     -13.692 -13.260 -15.107  1.00  0.59           C
ATOM   1209  C   ALA B  70     -12.228 -13.647 -15.244  1.00  0.59           C
ATOM   1210  O   ALA B  70     -11.889 -14.737 -15.695  1.00  0.59           O
ATOM   1211  CB  ALA B  70     -14.339 -12.988 -16.479  1.00  0.59           C
ATOM   1212  N   GLY B  71     -11.336 -12.757 -14.792  1.00  0.59           N
ATOM   1213  CA  GLY B  71      -9.899 -12.848 -14.898  1.00  0.59           C
ATOM   1214  C   GLY B  71      -9.239 -13.345 -13.691  1.00  0.59           C
ATOM   1215  O   GLY B  71      -8.425 -14.229 -13.807  1.00  0.59           O
ATOM   1216  N   GLN B  72      -9.614 -12.883 -12.488  1.00  0.54           N
ATOM   1217  CA  GLN B  72      -9.188 -13.337 -11.170  1.00  0.54           C
ATOM   1218  C   GLN B  72      -9.423 -14.797 -11.022  1.00  0.54           C
ATOM   1219  O   GLN B  72      -8.637 -15.541 -10.441  1.00  0.54           O
ATOM   1220  CB  GLN B  72      -9.765 -12.537  -9.997  1.00  0.54           C
ATOM   1221  CG  GLN B  72      -9.034 -12.787  -8.655  1.00  0.54           C
ATOM   1222  CD  GLN B  72      -9.553 -11.892  -7.531  1.00  0.54           C
ATOM   1223  OE1 GLN B  72     -10.374 -10.997  -7.709  1.00  0.54           O
ATOM   1224  NE2 GLN B  72      -9.028 -12.127  -6.306  1.00  0.54           N
ATOM   1225  N   SER B  73     -10.473 -15.259 -11.715  1.00  0.58           N
ATOM   1226  CA  SER B  73     -10.700 -16.647 -11.942  1.00  0.58           C
ATOM   1227  C   SER B  73      -9.521 -17.410 -12.523  1.00  0.58           C
ATOM   1228  O   SER B  73      -9.433 -18.597 -12.254  1.00  0.58           O
ATOM   1229  CB  SER B  73     -12.018 -16.903 -12.720  1.00  0.58           C
ATOM   1230  OG  SER B  73     -11.897 -16.997 -14.148  1.00  0.58           O
ATOM   1231  N   ALA B  74      -8.549 -16.831 -13.257  1.00  0.54           N
ATOM   1232  CA  ALA B  74      -7.502 -17.638 -13.836  1.00  0.54           C
ATOM   1233  C   ALA B  74      -6.625 -18.422 -12.905  1.00  0.54           C
ATOM   1234  O   ALA B  74      -6.415 -19.607 -13.119  1.00  0.54           O
ATOM   1235  CB  ALA B  74      -6.567 -16.960 -14.793  1.00  0.54           C
ATOM   1236  N   HIS B  75      -6.121 -17.812 -11.823  1.00  0.41           N
ATOM   1237  CA  HIS B  75      -5.318 -18.561 -10.882  1.00  0.41           C
ATOM   1238  C   HIS B  75      -6.174 -19.051  -9.733  1.00  0.41           C
ATOM   1239  O   HIS B  75      -5.737 -19.854  -8.915  1.00  0.41           O
ATOM   1240  CB  HIS B  75      -4.099 -17.731 -10.424  1.00  0.41           C
ATOM   1241  CG  HIS B  75      -4.402 -16.387  -9.837  1.00  0.41           C
ATOM   1242  ND1 HIS B  75      -5.262 -16.286  -8.764  1.00  0.41           N
ATOM   1243  CD2 HIS B  75      -3.850 -15.178 -10.102  1.00  0.41           C
ATOM   1244  CE1 HIS B  75      -5.215 -15.029  -8.393  1.00  0.41           C
ATOM   1245  NE2 HIS B  75      -4.375 -14.311  -9.171  1.00  0.41           N
ATOM   1246  N   ALA B  76      -7.453 -18.635  -9.711  1.00  0.54           N
ATOM   1247  CA  ALA B  76      -8.384 -18.986  -8.671  1.00  0.54           C
ATOM   1248  C   ALA B  76      -9.332 -20.123  -9.024  1.00  0.54           C
ATOM   1249  O   ALA B  76      -9.277 -21.194  -8.432  1.00  0.54           O
ATOM   1250  CB  ALA B  76      -9.176 -17.721  -8.304  1.00  0.54           C
ATOM   1251  N   ASN B  77     -10.230 -19.945 -10.008  1.00  0.43           N
ATOM   1252  CA  ASN B  77     -11.226 -20.951 -10.320  1.00  0.43           C
ATOM   1253  C   ASN B  77     -10.884 -21.729 -11.597  1.00  0.43           C
ATOM   1254  O   ASN B  77     -11.048 -22.937 -11.664  1.00  0.43           O
ATOM   1255  CB  ASN B  77     -12.608 -20.288 -10.514  1.00  0.43           C
ATOM   1256  CG  ASN B  77     -13.108 -19.518  -9.295  1.00  0.43           C
ATOM   1257  OD1 ASN B  77     -12.905 -19.887  -8.142  1.00  0.43           O
ATOM   1258  ND2 ASN B  77     -13.810 -18.388  -9.552  1.00  0.43           N
ATOM   1259  N   TYR B  78     -10.369 -21.053 -12.643  1.00  0.38           N
ATOM   1260  CA  TYR B  78     -10.012 -21.594 -13.949  1.00  0.38           C
ATOM   1261  C   TYR B  78      -8.840 -22.554 -13.870  1.00  0.38           C
ATOM   1262  O   TYR B  78      -8.877 -23.635 -14.447  1.00  0.38           O
ATOM   1263  CB  TYR B  78      -9.645 -20.378 -14.835  1.00  0.38           C
ATOM   1264  CG  TYR B  78      -9.195 -20.606 -16.254  1.00  0.38           C
ATOM   1265  CD1 TYR B  78      -9.877 -21.479 -17.106  1.00  0.38           C
ATOM   1266  CD2 TYR B  78      -8.092 -19.898 -16.765  1.00  0.38           C
ATOM   1267  CE1 TYR B  78      -9.426 -21.694 -18.415  1.00  0.38           C
ATOM   1268  CE2 TYR B  78      -7.645 -20.084 -18.067  1.00  0.38           C
ATOM   1269  CZ  TYR B  78      -8.295 -21.001 -18.874  1.00  0.38           C
ATOM   1270  OH  TYR B  78      -7.743 -21.192 -20.148  1.00  0.38           O
ATOM   1271  N   THR B  79      -7.787 -22.196 -13.101  1.00  0.42           N
ATOM   1272  CA  THR B  79      -6.739 -23.122 -12.676  1.00  0.42           C
ATOM   1273  C   THR B  79      -7.323 -24.220 -11.825  1.00  0.42           C
ATOM   1274  O   THR B  79      -6.985 -25.385 -11.995  1.00  0.42           O
ATOM   1275  CB  THR B  79      -5.620 -22.408 -11.912  1.00  0.42           C
ATOM   1276  OG1 THR B  79      -4.692 -21.842 -12.827  1.00  0.42           O
ATOM   1277  CG2 THR B  79      -4.785 -23.304 -10.989  1.00  0.42           C
ATOM   1278  N   GLY B  80      -8.244 -23.870 -10.899  1.00  0.41           N
ATOM   1279  CA  GLY B  80      -8.873 -24.823  -9.997  1.00  0.41           C
ATOM   1280  C   GLY B  80      -9.536 -26.008 -10.658  1.00  0.41           C
ATOM   1281  O   GLY B  80      -9.160 -27.147 -10.397  1.00  0.41           O
ATOM   1282  N   ALA B  81     -10.536 -25.762 -11.527  1.00  0.41           N
ATOM   1283  CA  ALA B  81     -11.077 -26.757 -12.429  1.00  0.41           C
ATOM   1284  C   ALA B  81     -12.068 -26.152 -13.410  1.00  0.41           C
ATOM   1285  O   ALA B  81     -12.510 -25.010 -13.324  1.00  0.41           O
ATOM   1286  CB  ALA B  81     -11.771 -27.932 -11.706  1.00  0.41           C
ATOM   1287  N   MET B  82     -12.491 -26.947 -14.405  1.00  0.25           N
ATOM   1288  CA  MET B  82     -13.668 -26.627 -15.180  1.00  0.25           C
ATOM   1289  C   MET B  82     -14.947 -26.775 -14.358  1.00  0.25           C
ATOM   1290  O   MET B  82     -15.016 -27.576 -13.430  1.00  0.25           O
ATOM   1291  CB  MET B  82     -13.720 -27.441 -16.489  1.00  0.25           C
ATOM   1292  CG  MET B  82     -12.569 -27.104 -17.464  1.00  0.25           C
ATOM   1293  SD  MET B  82     -12.472 -25.358 -17.977  1.00  0.25           S
ATOM   1294  CE  MET B  82     -14.016 -25.316 -18.932  1.00  0.25           C
ATOM   1295  N   ALA B  83     -15.965 -25.939 -14.662  1.00  0.32           N
ATOM   1296  CA  ALA B  83     -17.243 -25.853 -13.965  1.00  0.32           C
ATOM   1297  C   ALA B  83     -17.201 -25.211 -12.586  1.00  0.32           C
ATOM   1298  O   ALA B  83     -18.231 -24.900 -11.998  1.00  0.32           O
ATOM   1299  CB  ALA B  83     -17.962 -27.212 -13.915  1.00  0.32           C
ATOM   1300  N   THR B  84     -16.003 -24.916 -12.057  1.00  0.41           N
ATOM   1301  CA  THR B  84     -15.861 -24.228 -10.784  1.00  0.41           C
ATOM   1302  C   THR B  84     -15.649 -22.741 -11.007  1.00  0.41           C
ATOM   1303  O   THR B  84     -15.576 -21.951 -10.074  1.00  0.41           O
ATOM   1304  CB  THR B  84     -14.704 -24.772  -9.961  1.00  0.41           C
ATOM   1305  OG1 THR B  84     -13.472 -24.622 -10.642  1.00  0.41           O
ATOM   1306  CG2 THR B  84     -14.892 -26.276  -9.729  1.00  0.41           C
ATOM   1307  N   ASN B  85     -15.571 -22.301 -12.280  1.00  0.47           N
ATOM   1308  CA  ASN B  85     -15.471 -20.914 -12.692  1.00  0.47           C
ATOM   1309  C   ASN B  85     -16.641 -20.048 -12.237  1.00  0.47           C
ATOM   1310  O   ASN B  85     -17.738 -20.559 -12.038  1.00  0.47           O
ATOM   1311  CB  ASN B  85     -15.247 -20.826 -14.223  1.00  0.47           C
ATOM   1312  CG  ASN B  85     -14.546 -19.525 -14.571  1.00  0.47           C
ATOM   1313  OD1 ASN B  85     -15.182 -18.495 -14.787  1.00  0.47           O
ATOM   1314  ND2 ASN B  85     -13.197 -19.540 -14.546  1.00  0.47           N
ATOM   1315  N   LEU B  86     -16.440 -18.712 -12.104  1.00  0.46           N
ATOM   1316  CA  LEU B  86     -17.427 -17.723 -11.672  1.00  0.46           C
ATOM   1317  C   LEU B  86     -18.720 -17.759 -12.486  1.00  0.46           C
ATOM   1318  O   LEU B  86     -19.800 -17.420 -12.023  1.00  0.46           O
ATOM   1319  CB  LEU B  86     -16.788 -16.304 -11.697  1.00  0.46           C
ATOM   1320  CG  LEU B  86     -17.720 -15.105 -11.388  1.00  0.46           C
ATOM   1321  CD1 LEU B  86     -18.268 -15.123  -9.955  1.00  0.46           C
ATOM   1322  CD2 LEU B  86     -17.008 -13.773 -11.649  1.00  0.46           C
ATOM   1323  N   GLY B  87     -18.665 -18.262 -13.739  1.00  0.48           N
ATOM   1324  CA  GLY B  87     -19.871 -18.544 -14.509  1.00  0.48           C
ATOM   1325  C   GLY B  87     -20.828 -19.547 -13.888  1.00  0.48           C
ATOM   1326  O   GLY B  87     -21.994 -19.588 -14.262  1.00  0.48           O
ATOM   1327  N   MET B  88     -20.369 -20.385 -12.939  1.00  0.48           N
ATOM   1328  CA  MET B  88     -21.223 -21.265 -12.160  1.00  0.48           C
ATOM   1329  C   MET B  88     -21.123 -20.999 -10.666  1.00  0.48           C
ATOM   1330  O   MET B  88     -22.132 -20.949  -9.969  1.00  0.48           O
ATOM   1331  CB  MET B  88     -20.828 -22.746 -12.397  1.00  0.48           C
ATOM   1332  CG  MET B  88     -21.886 -23.541 -13.174  1.00  0.48           C
ATOM   1333  SD  MET B  88     -21.367 -25.257 -13.471  1.00  0.48           S
ATOM   1334  CE  MET B  88     -21.786 -25.237 -15.232  1.00  0.48           C
ATOM   1335  N   TRP B  89     -19.898 -20.843 -10.132  1.00  0.46           N
ATOM   1336  CA  TRP B  89     -19.662 -20.563  -8.729  1.00  0.46           C
ATOM   1337  C   TRP B  89     -19.877 -19.092  -8.402  1.00  0.46           C
ATOM   1338  O   TRP B  89     -19.379 -18.222  -9.104  1.00  0.46           O
ATOM   1339  CB  TRP B  89     -18.222 -21.004  -8.363  1.00  0.46           C
ATOM   1340  CG  TRP B  89     -17.825 -20.860  -6.905  1.00  0.46           C
ATOM   1341  CD1 TRP B  89     -17.095 -19.859  -6.331  1.00  0.46           C
ATOM   1342  CD2 TRP B  89     -18.212 -21.743  -5.838  1.00  0.46           C
ATOM   1343  NE1 TRP B  89     -16.984 -20.063  -4.974  1.00  0.46           N
ATOM   1344  CE2 TRP B  89     -17.665 -21.210  -4.650  1.00  0.46           C
ATOM   1345  CE3 TRP B  89     -18.982 -22.904  -5.819  1.00  0.46           C
ATOM   1346  CZ2 TRP B  89     -17.877 -21.829  -3.428  1.00  0.46           C
ATOM   1347  CZ3 TRP B  89     -19.215 -23.516  -4.577  1.00  0.46           C
ATOM   1348  CH2 TRP B  89     -18.668 -22.988  -3.398  1.00  0.46           C
ATOM   1349  N   SER B  90     -20.641 -18.797  -7.336  1.00  0.48           N
ATOM   1350  CA  SER B  90     -20.966 -17.436  -6.938  1.00  0.48           C
ATOM   1351  C   SER B  90     -19.803 -16.668  -6.260  1.00  0.48           C
ATOM   1352  O   SER B  90     -18.738 -17.265  -5.954  1.00  0.48           O
ATOM   1353  CB  SER B  90     -22.140 -17.374  -5.923  1.00  0.48           C
ATOM   1354  OG  SER B  90     -23.318 -18.043  -6.389  1.00  0.48           O
ATOM   1355  OXT SER B  90     -20.008 -15.450  -5.999  1.00  0.48           O
END
