# Supplementary material for: Pore-forming Esx proteins mediate toxin secretion by Mycobacterium tuberculosis
Source: Nat Commun. 2021 Jan 15;12:394. doi: 10.1038/s41467-020-20533-1 (PMC7810871; doi:10.1038/s41467-020-20533-1)
Supplement: Supplementary file 6 — Source Data [file 41467_2020_20533_MOESM6_ESM.xlsx]

## Sheet: Fig 1b
Pore-forming Esx proteins mediate toxin secretion by Mycobacterium tuberculosis
Tak et al.

## Sheet: Fig 1c
Pore-forming Esx proteins mediate toxin secretion by Mycobacterium tuberculosis
Tak et al.
	Fluorescence Ratio: 360/460 Ex/Em
		1	2	3		1	2	3
	Untreated	589	607	594	Untreated	596	591	564
	TNT WT	22	22	23	TNT WT	21	22	30
	ML2016	626	587	620	ML2016	598	579	576
	ML2625	610	597	595	ML2625	333	277	243
	ML2635	609	589	597	ML2635	105	167	179
	ML2636	589	580	570	ML2636	163	167	197
	ML2640	611	594	591	ML2640	174	253	256
	Nothing	601	599	592	Nothing	623	608	602
		WCL	WCL	WCL		WCL	WCL	WCL
		****NON HEAT TREATED				*** HEAT TREATED
	6/20/20 - Modifying Figure 1C to show NAD concentration
	Raw Values for WCLs
			(-) heat treatment			(+) heat treatment				Modifications:
											590.167
	NAD+ only	589	607	594	596	591	564			Average of untreated samples
	+ recombinant TNT	22	22	23	21	22	30				5.90167
	esxFE-cpnT-ift	626	587	620	598	579	576			100% NAD+ (100 uM) (Normalization factor)
	+cpnT-ift	610	597	595	333	277	243
	+esxFE-cpnT-ift	609	589	597	105	167	179			Normalized = (Value / K10)	99.8023	102.852	100.65	100.988	100.141	95.5662
										NAD+ only	3.72776	3.72776	3.8972	3.55832	3.72776	5.08331
										+ recombinant TNT	106.072	99.4634	105.055	101.327	98.1079	97.5995
										esxFE-cpnT-ift	103.361	101.158	100.819	56.4247	46.9359	41.1748
										+cpnT-ift	103.191	99.8023	101.158	17.7916	28.2971	30.3304
										+esxFE-cpnT-ift
											Non heat treated
											Heat treated

## Sheet: Fig 1d
Pore-forming Esx proteins mediate toxin secretion by Mycobacterium tuberculosis
Tak et al.

## Sheet: Fig 1e-f
Pore-forming Esx proteins mediate toxin secretion by Mycobacterium tuberculosis
Tak et al.
Data was collected for all strains simultaneously. Data sets were used for Figure 1e-f and figure 2f
	Experiment: 10/1620	ML2016	ML2625	ML2635	ML2636	ML2640			10-24-18 Experiemnt	ML2016	ML2625	ML2635	ML2636	ML2640
Field 1	TNT+	20	20	32	18	38		Field 1	TNT+	17	17	236	26	36
	Total Cells	347	73	82	99	95			Total Cells	291	202	324	125	102
	Fraction	0.0576369	0.273973	0.390244	0.181818	0.4			Fraction	0.0584192	0.0841584	0.728395	0.208	0.352941
	%	0.0576369	0.273973	0.390244	0.181818	0.4			%	0.0584192	0.0841584	0.728395	0.208	0.352941
Field 2	TNT+	37	19	109	18	28		Field 2	TNT+	20	19	268	25	40
	Total Cells	732	476	266	102	444			Total Cells	228	210	723	227	105
	Fraction	0.0505464	0.039916	0.409774	0.176471	0.0630631			Fraction	0.0877193	0.0904762	0.370678	0.110132	0.380952
	%	0.0505464	0.039916	0.409774	0.176471	0.0630631			%	0.0877193	0.0904762	0.370678	0.110132	0.380952
Field 3	TNT+	20	20	114	19	43		Field 3	TNT+	21	18	167	20	31
	Total Cells	95	134	281	207	245			Total Cells	225	204	434	76	105
	Fraction	0.210526	0.149254	0.405694	0.0917874	0.17551			Fraction	0.0933333	0.0882353	0.384793	0.263158	0.295238
	%	0.210526	0.149254	0.405694	0.0917874	0.17551			%	0.0933333	0.0882353	0.384793	0.263158	0.295238
Field 4	TNT+	21	19	145	22	73		Field 4	TNT+	18	23	168	22	31
	Total Cells	47	269	294	215	348			Total Cells	419	170	252	82	110
	Fraction	0.446809	0.070632	0.493197	0.102326	0.20977			Fraction	0.0429594	0.135294	0.666667	0.268293	0.281818
	%	0.446809	0.070632	0.493197	0.102326	0.20977			%	0.0429594	0.135294	0.666667	0.268293	0.281818
Field 5	TNT+	22	22	43	23	23		Field 5	TNT+		14	226	23	38
	Total Cells	45	145	93	177	108			Total Cells		157	369	118	115
	Total Cells	0.488889	0.151724	0.462366	0.129944	0.212963			Total Cells	#DIV/0!	0.089172	0.612466	0.194915	0.330435
	Fraction	0.488889	0.151724	0.462366	0.129944	0.212963			Fraction	#DIV/0!	0.089172	0.612466	0.194915	0.330435
Total	TNT+	120	100	443	100	205		Total	TNT+	76	91	1065	116	176
	Total Cells:	1266	1097	1016	800	1240			Total Cells:	1163	943	2102	628	537
	Fraction	0.0947867	0.0911577	0.436024	0.125	0.165323			Fraction	0.0653482	0.0965005	0.50666	0.184713	0.327747
	Percentage	0.0947867	0.0911577	0.436024	0.125	0.165323			Percentage	0.0653482	0.0965005	0.50666	0.184713	0.327747
		Graphpad Analysis
		esxFE-cpnT-ift	+cpnT-ift	+esxFE-cpnT-ift
		9.48	9.12	43.6
		6.53	9.65	50.67
		Table Analyzed	Combined - TOTAL % - no mutants
		ANOVA summary
		F	100.3
		P value	0.0018
		P value summary	**
		Are differences among means statistically significant? (P < 0.05)	Yes
		R square	0.9853
		Brown-Forsythe test
		F (DFn, DFd)	+infinity (2, 3)
		P value	< 0.0001
		P value summary	****
		Significantly different standard deviations? (P < 0.05)	Yes
		Bartlett's test
		Bartlett's statistic (corrected)
		P value
		P value summary
		Significantly different standard deviations? (P < 0.05)
		ANOVA table	SS	DF	MS	F (DFn, DFd)	P value
		Treatment (between columns)	1972	2	986	F (2, 3) = 100.3	P = 0.0018
		Residual (within columns)	29.48	3	9.828
		Total	2002	5
		Data summary
		Number of treatments (columns)	3
		Number of values (total)	6
		Number of families	1
		Number of comparisons per family	2
		Alpha	0.05
		Dunnett's multiple comparisons test	Mean Diff.	95% CI of diff.	Significant?	Summary
		esxFE-cpnT-ift vs. +cpnT-ift	-1.38	-13.50 to 10.74	No	ns
		esxFE-cpnT-ift vs. +esxFE-cpnT-ift	-39.13	-51.25 to -27.01	Yes	**
		Test details	Mean 1	Mean 2	Mean Diff.	SE of diff.	n1	n2	q	DF
		esxFE-cpnT-ift vs. +cpnT-ift	8.005	9.385	-1.38	3.135	2	2	0.4402	3
		esxFE-cpnT-ift vs. +esxFE-cpnT-ift	8.005	47.14	-39.13	3.135	2	2	12.48	3

## Sheet: fig 1g-h
Pore-forming Esx proteins mediate toxin secretion by Mycobacterium tuberculosis
Tak et al.
Experiments were done with all strains simultaneously and are the subject of Figure 1g-h and Figure 2d-e
Each experiment is quantified as the number of Alexa-594+ cells and the total number of cells analyzed. Alexa 594+ is interpereted as a TNT + signal
Experiment	Strain
2019-04-17	Uninfected	WT	ML2016	ML2625	ML2635	ML2636	ML2637	ML2640
TNT+	0	20	1	0	8	0	5	1
Total cells	9	29	22	15	11	14	6	9
Fraction:	0	0.689655	0.0454545	0	0.727273	0	0.833333	0.111111
Total %	0	0.689655	0.0454545	0	0.727273	0	0.833333	0.111111
2019-06-14	Uninfected	WT	ML2016	ML2625	ML2635	ML2636	ML2637	ML2640
TNT+	1	20	6	1	8	7	21	4
Total cells	5	30	24	8	11	23	25	12
Fraction:	0.2	0.666667	0.25	0.125	0.727273	0.304348	0.84	0.333333
Total %	0.2	0.666667	0.25	0.125	0.727273	0.304348	0.84	0.333333
2019-10-05	Uninfected	WT	ML2016	ML2625	ML2635	ML2636	ML2637	ML2640
TNT+	5	36	3	1	38	8	62	6
Total cells	58	55	40	44	70	46	80	27
Fraction:	0.0862069	0.654545	0.075	0.0227273	0.542857	0.173913	0.775	0.222222
Total %	0.0862069	0.654545	0.075	0.0227273	0.542857	0.173913	0.775	0.222222
2019-10-30	Uninfected	WT	ML2016	ML2625	ML2635	ML2636	ML2637	ML2640
TNT+	4	9	1	2	6	1	0	6
Total cells	75	14	14	34	8	17	0	52
Fraction:	0.0533333	0.642857	0.0714286	0.0588235	0.75	0.0588235	#DIV/0!	0.115385
Total %	0.0533333	0.642857	0.0714286	0.0588235	0.75	0.0588235	#DIV/0!	0.115385
Total Cells Positive:	10	85	11	4	60	16	88	17
Total Cells Analyzed:	147	128	100	101	100	100	111	100
Graphpad Analysis:
Uninfected	Wild Type	esxFE-cpnT-ift	+cpnT-ift	+esxFE-cpnT-ift	+esxFW48A-esxE-cpnT-ift	+esxFY86A-esxE-cpnT-ift	+esxF-esxEW38A-cpnT-ift
0	68.97	4.55	0	72.73	0	83.33	11.11
20	66.67	25	12.5	72.73	30.43	84	33.33
8.62	65.45	7.5	2.27	54.29	17.39	77.5	22.22
5.33	64.29	7.14	5.88	75	5.88		11.54
One-way ANOVA
Table Analyzed	TNT
ANOVA summary
F	49.11
P value	< 0.0001
P value summary	****
Are differences among means statistically significant? (P < 0.05)	Yes
R square	0.9373
Brown-Forsythe test
F (DFn, DFd)	0.9770 (7, 23)
P value	0.4711
P value summary	ns
Significantly different standard deviations? (P < 0.05)	No
Bartlett's test
Bartlett's statistic (corrected)
P value
P value summary
Significantly different standard deviations? (P < 0.05)
ANOVA table	SS	DF	MS	F (DFn, DFd)	P value
Treatment (between columns)	26316	7	3759	F (7, 23) = 49.11	P < 0.0001
Residual (within columns)	1761	23	76.55
Total	28077	30
Data summary
Number of treatments (columns)	8
Number of values (total)	31
Multiple Comparisons Test
Number of families	1
Number of comparisons per family	7
Alpha	0.05
Dunnett's multiple comparisons test	Mean Diff.	95% CI of diff.	Significant?	Summary
esxFE-cpnT-ift vs. Uninfected	2.56	-14.91 to 20.03	No	ns
esxFE-cpnT-ift vs. Wild Type	-55.3	-72.77 to -37.83	Yes	****
esxFE-cpnT-ift vs. +cpnT-ift	5.885	-11.58 to 23.35	No	ns
esxFE-cpnT-ift vs. +esxFE-cpnT-ift	-57.64	-75.11 to -40.17	Yes	****
esxFE-cpnT-ift vs. +esxFW48A-esxE-cpnT-ift	-2.378	-19.85 to 15.09	No	ns
esxFE-cpnT-ift vs. +esxFY86A-esxE-cpnT-ift	-70.56	-89.43 to -51.69	Yes	****
esxFE-cpnT-ift vs. +esxF-esxEW38A-cpnT-ift	-8.503	-25.97 to 8.966	No	ns
Test details	Mean 1	Mean 2	Mean Diff.	SE of diff.	n1	n2	q	DF
esxFE-cpnT-ift vs. Uninfected	11.05	8.488	2.56	6.186	4	4	0.4138	23
esxFE-cpnT-ift vs. Wild Type	11.05	66.35	-55.3	6.186	4	4	8.938	23
esxFE-cpnT-ift vs. +cpnT-ift	11.05	5.163	5.885	6.186	4	4	0.9513	23
esxFE-cpnT-ift vs. +esxFE-cpnT-ift	11.05	68.69	-57.64	6.186	4	4	9.317	23
esxFE-cpnT-ift vs. +esxFW48A-esxE-cpnT-ift	11.05	13.43	-2.378	6.186	4	4	0.3843	23
esxFE-cpnT-ift vs. +esxFY86A-esxE-cpnT-ift	11.05	81.61	-70.56	6.682	4	3	10.56	23
esxFE-cpnT-ift vs. +esxF-esxEW38A-cpnT-ift	11.05	19.55	-8.503	6.186	4	4	1.374	23

## Sheet: fig 2b-c
Pore-forming Esx proteins mediate toxin secretion by Mycobacterium tuberculosis
Tak et al.

## Sheet: fig 2d-e
Pore-forming Esx proteins mediate toxin secretion by Mycobacterium tuberculosis
Tak et al.
Experiments were done with all strains simultaneously and are the subject of Figure 1g-h and Figure 2d-e
Each experiment is quantified as the number of Alexa-594+ cells and the total number of cells analyzed. Alexa 594+ is interpereted as a TNT + signal
Experiment	Strain
2019-04-17	Uninfected	WT	ML2016	ML2625	ML2635	ML2636	ML2637	ML2640
TNT+	0	20	1	0	8	0	5	1
Total cells	9	29	22	15	11	14	6	9
Fraction:	0	0.689655	0.0454545	0	0.727273	0	0.833333	0.111111
Total %	0	0.689655	0.0454545	0	0.727273	0	0.833333	0.111111
2019-06-14	Uninfected	WT	ML2016	ML2625	ML2635	ML2636	ML2637	ML2640
TNT+	1	20	6	1	8	7	21	4
Total cells	5	30	24	8	11	23	25	12
Fraction:	0.2	0.666667	0.25	0.125	0.727273	0.304348	0.84	0.333333
Total %	0.2	0.666667	0.25	0.125	0.727273	0.304348	0.84	0.333333
2019-10-05	Uninfected	WT	ML2016	ML2625	ML2635	ML2636	ML2637	ML2640
TNT+	5	36	3	1	38	8	62	6
Total cells	58	55	40	44	70	46	80	27
Fraction:	0.0862069	0.654545	0.075	0.0227273	0.542857	0.173913	0.775	0.222222
Total %	0.0862069	0.654545	0.075	0.0227273	0.542857	0.173913	0.775	0.222222
2019-10-30	Uninfected	WT	ML2016	ML2625	ML2635	ML2636	ML2637	ML2640
TNT+	4	9	1	2	6	1	0	6
Total cells	75	14	14	34	8	17	0	52
Fraction:	0.0533333	0.642857	0.0714286	0.0588235	0.75	0.0588235	#DIV/0!	0.115385
Total %	0.0533333	0.642857	0.0714286	0.0588235	0.75	0.0588235	#DIV/0!	0.115385
Total Cells Positive:	10	85	11	4	60	16	88	17
Total Cells Analyzed:	147	128	100	101	100	100	111	100
Graphpad Analysis
Graphpad Analysis:
Uninfected	Wild Type	esxFE-cpnT-ift	+cpnT-ift	+esxFE-cpnT-ift	+esxFW48A-esxE-cpnT-ift	+esxFY86A-esxE-cpnT-ift	+esxF-esxEW38A-cpnT-ift
0	68.97	4.55	0	72.73	0	83.33	11.11
20	66.67	25	12.5	72.73	30.43	84	33.33
8.62	65.45	7.5	2.27	54.29	17.39	77.5	22.22
5.33	64.29	7.14	5.88	75	5.88		11.54
One-way ANOVA
Table Analyzed	TNT
ANOVA summary
F	49.11
P value	< 0.0001
P value summary	****
Are differences among means statistically significant? (P < 0.05)	Yes
R square	0.9373
Brown-Forsythe test
F (DFn, DFd)	0.9770 (7, 23)
P value	0.4711
P value summary	ns
Significantly different standard deviations? (P < 0.05)	No
Bartlett's test
Bartlett's statistic (corrected)
P value
P value summary
Significantly different standard deviations? (P < 0.05)
ANOVA table	SS	DF	MS	F (DFn, DFd)	P value
Treatment (between columns)	26316	7	3759	F (7, 23) = 49.11	P < 0.0001
Residual (within columns)	1761	23	76.55
Total	28077	30
Data summary
Number of treatments (columns)	8
Number of values (total)	31
Multiple Comparisons Test
Number of families	1
Number of comparisons per family	7
Alpha	0.05
Dunnett's multiple comparisons test	Mean Diff.	95% CI of diff.	Significant?	Summary
esxFE-cpnT-ift vs. Uninfected	2.56	-14.91 to 20.03	No	ns
esxFE-cpnT-ift vs. Wild Type	-55.3	-72.77 to -37.83	Yes	****
esxFE-cpnT-ift vs. +cpnT-ift	5.885	-11.58 to 23.35	No	ns
esxFE-cpnT-ift vs. +esxFE-cpnT-ift	-57.64	-75.11 to -40.17	Yes	****
esxFE-cpnT-ift vs. +esxFW48A-esxE-cpnT-ift	-2.378	-19.85 to 15.09	No	ns
esxFE-cpnT-ift vs. +esxFY86A-esxE-cpnT-ift	-70.56	-89.43 to -51.69	Yes	****
esxFE-cpnT-ift vs. +esxF-esxEW38A-cpnT-ift	-8.503	-25.97 to 8.966	No	ns
Test details	Mean 1	Mean 2	Mean Diff.	SE of diff.	n1	n2	q	DF
esxFE-cpnT-ift vs. Uninfected	11.05	8.488	2.56	6.186	4	4	0.4138	23
esxFE-cpnT-ift vs. Wild Type	11.05	66.35	-55.3	6.186	4	4	8.938	23
esxFE-cpnT-ift vs. +cpnT-ift	11.05	5.163	5.885	6.186	4	4	0.9513	23
esxFE-cpnT-ift vs. +esxFE-cpnT-ift	11.05	68.69	-57.64	6.186	4	4	9.317	23
esxFE-cpnT-ift vs. +esxFW48A-esxE-cpnT-ift	11.05	13.43	-2.378	6.186	4	4	0.3843	23
esxFE-cpnT-ift vs. +esxFY86A-esxE-cpnT-ift	11.05	81.61	-70.56	6.682	4	3	10.56	23
esxFE-cpnT-ift vs. +esxF-esxEW38A-cpnT-ift	11.05	19.55	-8.503	6.186	4	4	1.374	23

## Sheet: Fig 2f-g
Pore-forming Esx proteins mediate toxin secretion by Mycobacterium tuberculosis
Tak et al.
Data was collected on all strains simultaneously. Data sets were used for Figure 1e-f and figure 2f
	Experiment: 10/1620	ML2016	ML2625	ML2635	ML2636	ML2640			10-24-18 Experiemnt	ML2016	ML2625	ML2635	ML2636	ML2640
Field 1	TNT+	20	20	32	18	38		Field 1	TNT+	17	17	236	26	36
	Total Cells	347	73	82	99	95			Total Cells	291	202	324	125	102
	Fraction	0.0576369	0.273973	0.390244	0.181818	0.4			Fraction	0.0584192	0.0841584	0.728395	0.208	0.352941
	%	0.0576369	0.273973	0.390244	0.181818	0.4			%	0.0584192	0.0841584	0.728395	0.208	0.352941
Field 2	TNT+	37	19	109	18	28		Field 2	TNT+	20	19	268	25	40
	Total Cells	732	476	266	102	444			Total Cells	228	210	723	227	105
	Fraction	0.0505464	0.039916	0.409774	0.176471	0.0630631			Fraction	0.0877193	0.0904762	0.370678	0.110132	0.380952
	%	0.0505464	0.039916	0.409774	0.176471	0.0630631			%	0.0877193	0.0904762	0.370678	0.110132	0.380952
Field 3	TNT+	20	20	114	19	43		Field 3	TNT+	21	18	167	20	31
	Total Cells	95	134	281	207	245			Total Cells	225	204	434	76	105
	Fraction	0.210526	0.149254	0.405694	0.0917874	0.17551			Fraction	0.0933333	0.0882353	0.384793	0.263158	0.295238
	%	0.210526	0.149254	0.405694	0.0917874	0.17551			%	0.0933333	0.0882353	0.384793	0.263158	0.295238
Field 4	TNT+	21	19	145	22	73		Field 4	TNT+	18	23	168	22	31
	Total Cells	47	269	294	215	348			Total Cells	419	170	252	82	110
	Fraction	0.446809	0.070632	0.493197	0.102326	0.20977			Fraction	0.0429594	0.135294	0.666667	0.268293	0.281818
	%	0.446809	0.070632	0.493197	0.102326	0.20977			%	0.0429594	0.135294	0.666667	0.268293	0.281818
Field 5	TNT+	22	22	43	23	23		Field 5	TNT+		14	226	23	38
	Total Cells	45	145	93	177	108			Total Cells		157	369	118	115
	Total Cells	0.488889	0.151724	0.462366	0.129944	0.212963			Total Cells	#DIV/0!	0.089172	0.612466	0.194915	0.330435
	Fraction	0.488889	0.151724	0.462366	0.129944	0.212963			Fraction	#DIV/0!	0.089172	0.612466	0.194915	0.330435
Total	TNT+	120	100	443	100	205		Total	TNT+	76	91	1065	116	176
	Total Cells:	1266	1097	1016	800	1240			Total Cells:	1163	943	2102	628	537
	Fraction	0.0947867	0.0911577	0.436024	0.125	0.165323			Fraction	0.0653482	0.0965005	0.50666	0.184713	0.327747
	Percentage	0.0947867	0.0911577	0.436024	0.125	0.165323			Percentage	0.0653482	0.0965005	0.50666	0.184713	0.327747
	Graphpad Analysis for Mutants
	esxFE-cpnT-ift	+esxFE-cpnT-ift	+esxFW48A-esxE-cpnT-ift	+esxF-esxEW38A-cpnT-ift
	9.48	43.6	12.5	16.53
	6.53	50.67	18.47	32.77
	Table Analyzed	Combined - TOTAL % mutants only
	ANOVA summary
	F	12.87
	P value	0.016
	P value summary	*
	Are differences among means statistically significant? (P < 0.05)	Yes
	R square	0.9061
	Brown-Forsythe test
	F (DFn, DFd)	+infinity (3, 4)
	P value	< 0.0001
	P value summary	****
	Significantly different standard deviations? (P < 0.05)	Yes
	Bartlett's test
	Bartlett's statistic (corrected)
	P value
	P value summary
	Significantly different standard deviations? (P < 0.05)
	ANOVA table	SS	DF	MS	F (DFn, DFd)	P value
	Treatment (between columns)	1728	3	575.9	F (3, 4) = 12.87	P = 0.0160
	Residual (within columns)	179	4	44.76
	Total	1907	7
	Data summary
	Number of treatments (columns)	4
	Number of values (total)	8
	Number of families	1
	Number of comparisons per family	3
	Alpha	0.05
	Dunnett's multiple comparisons test	Mean Diff.	95% CI of diff.	Significant?	Summary
	esxFE-cpnT-ift vs. +esxFE-cpnT-ift	-39.13	-63.33 to -14.93	Yes	**
	esxFE-cpnT-ift vs. +esxFW48A-esxE-cpnT-ift	-7.48	-31.68 to 16.72	No	ns
	esxFE-cpnT-ift vs. +esxF-esxEW38A-cpnT-ift	-16.65	-40.85 to 7.559	No	ns
	Test details	Mean 1	Mean 2	Mean Diff.	SE of diff.	n1	n2	q	DF
	esxFE-cpnT-ift vs. +esxFE-cpnT-ift	8.005	47.14	-39.13	6.69	2	2	5.849	4
	esxFE-cpnT-ift vs. +esxFW48A-esxE-cpnT-ift	8.005	15.49	-7.48	6.69	2	2	1.118	4
	esxFE-cpnT-ift vs. +esxF-esxEW38A-cpnT-ift	8.005	24.65	-16.65	6.69	2	2	2.488	4

## Sheet: fig 3a
Pore-forming Esx proteins mediate toxin secretion by Mycobacterium tuberculosis
Tak et al.

## Sheet: fig 3b
Pore-forming Esx proteins mediate toxin secretion by Mycobacterium tuberculosis
Tak et al.

[truncated: 21 more sheets: fig 3c-d, fig 3e-f, fig 3g-h, fig 4f, fig 4g, fig 4 o-q, Fig 5c, 5d, Fig 5 h-i, Fig 6D, Fig 6F, Fig S1, Fig S4c, Fig S4d, Fig S4e, Fig S4f, FigS5, Fig S6, Fig S7, Fig S8 …]
